# Supplementary material for: Effect of short-term prescription opioids on DNA methylation of the OPRM1 promoter
Source: Clin Epigenetics. 2020 Jun 3;12:76. doi: 10.1186/s13148-020-00868-8 (PMC7268244; doi:10.1186/s13148-020-00868-8)
Supplement: Supplementary file 1 — Additional file1: Table S1. Participant-level characteristics and opioid use data. Table S2. Longitudinally collected sample-level data on DNA methylation chracteristics and cell estimates. Table S3. Top 1701 CpGs considering a genome-wide suggestive threshold of p-value= 1.5e-5. Table S4. Gene set enrichment analysis (GSEA) result using 1133 annotated genes obtained from 1701 CpGs. Table S5. CpG sites associated with opioid dosage at p ≤ 0.0001. [file 13148_2020_868_MOESM1_ESM.xlsx]

## Sheet: TableS1
Table S1. Participant-level characteristics and opioid use data
* Methylome data from participant 108 excluded as data failed sample identity check
							days from surgery to opioid use	Days from surgery to last day of opioid use	Days on opioids				Days from Opioid.End to visit2	Days from surgery to visit2	Days from surgery to visit3				self-reports on diagnosed diseases and casual use of other drugs in past 12 months
Index	PersonID	Age	Self-reportedSex	Self-reported race/ethnicity	Race/ethnicity group	Opioids	Opioid.Start	Opioid.End	OplengthUseDay	MME	DosageGroup	Avg.dosage/per	Opioid.End-V2	Surgery-V2	Surgery-V3	Visit1	Visit2	Visit3	Disease Diagnosis	Comorbidity type	Comorbidity (yes/no)	Tobacco (past12mo)	Marijuana (past12mo)
1	101	19	F	Caucasian	0	Hydrocodone 5mg	0	1	2	10	<25	5	1	2	56	Yes	Yes	Yes	Thyroid	physiological	yes	no	no
2	104	34	F	Caucasian	0	Oxycodone 5mg	0	3	4	52.5	<90	13.125	0	3	48	Yes	Yes	Yes	None	none	no	no	no
3	105	19	F	Hispanic	2	Oxycodone 5mg	0	1	2	15	<25	7.5	5	6	34	Yes	Yes	Yes	Allergies	physiological	yes	yes	yes
4	107	61	F	Caucasian	0	Hydrocodone 5mg	0	1	2	45	<90	22.5	3	4	42	Yes	Yes	Yes	Hypertension, depression	phys/mental	yes	no	no
5	108*	55	M	African-American	1	Hydrocodone 5mg	12	15	4	120	≥90	30	1	16		Yes	Yes		Bipolar, degenerative arthritis, substance use disorder (clean since 2002)	mental	yes	yes	no
6	112	52	M	African-American	1	Hydrocodone 5mg	0	8	9	65	<90	7.22222	2	10	45	Yes	Yes	Yes	PTSD	mental	yes	no	no
7	113	19	F	Hispanic	2	Hydrocodone 5mg	0	4	5	55	<90	11	3	7	40	Yes	Yes	Yes	None	none	no	no	yes
8	114	26	M	Middle-eastern	2	Hydrocodone 5mg	0	10	11	75	<90	6.81818	3	13	42	Yes	Yes	Yes	None	none	no	no	no
9	115	20	F	African-American	1	Hydrocodone 5mg	0	8	9	90	≥90	10	6	14	88	Yes	Yes	Yes	None	none	no	no	yes
10	116	30	F	African-American	1	Hydrocodone 5mg	2	2	1	5	<25	5	2	4	34	Yes	Yes	Yes	None	none	no	no	no
11	118	59	F	Caucasian	0	Hydrocodone 5mg	0	5	6	65	<90	10.8333	2	7	38	Yes	Yes	Yes	None	none	no	yes	yes
12	120	32	F	Hispanic	2	Hydrocodone 5mg	0	4	5	22.5	<25	4.5	4	8	43	Yes	Yes	Yes	None	none	no	no	no
13	121	60	F	African-American	1	Hydrocodone 5mg	0	6	7	55	<90	7.85714	2	8	51	Yes	Yes	Yes	Hypertension	physiological	yes	no	no
14	124	26	F	Caucasian	0	Oxycodone 5mg	0	6	7	135	≥90	19.2857	1	7	41	Yes	Yes	Yes	None	none	no	yes	no
15	128	27	F	African-American	1	Hydrocodone 5mg	0	1	2	10	<25	5	6	7	38	Yes	Yes	Yes	Diabetes	physiological	yes	yes	no
16	129	44	M	Caucasian	0	Oxycodone 5mg	0	9	10	150	≥90	15	1	10	41	Yes	Yes	Yes	Anxiety	mental	yes	yes	no
17	130	28	M	Caucasian	0	Oxycodone 5mg	0	5	6	90	≥90	15	4	9	44	Yes	Yes	Yes	None	none	no	no	no
18	132	26	F	Caucasian	0	Hydrocodone 5mg	0	1	1	10	<25	10	2	3	36	Yes	Yes	Yes	None	none	no	no	no
19	134	51	M	African-American	1	Oxycodone 5mg	0	17	17	142.5	≥90	8.38235	3	20	53	Yes	Yes	Yes	HIV	HIV	yes	no	no
20	137	31	M	African-American	1	Hydrocodone 5mg	1	6	6	75	<90	12.5	2	8	40	Yes	Yes	Yes	HIV	HIV	yes	no	yes
21	139	21	M	Caucasian	0	Hydrocodone 5mg	0	5	6	70	<90	11.6667	2	7	39	Yes	Yes	Yes	None	none	no	no	no
22	142	23	M	Asian	2	Oxycodone 5mg			0	0	<25	0		5	41	Yes	Yes	Yes	None	none	no	no	no
23	143	24	M	Caucasian	0	Hydrocodone 5mg	0	5	5	50	<90	10	4	9	42	Yes	Yes	Yes	None	none	no	no	no
24	144	23	F	Caucasian	0	Oxycodone 5mg	0	7	8	210	≥90	26.25	3	10		Yes	Yes		None	none	no	yes	yes
25	145	36	M	African-American	1	Hydrocodone 5mg	0	2	3	90	≥90	30	5	7	37	Yes	Yes	Yes	HIV	HIV	yes	yes	yes
26	146	25	F	Caucasian	0	Oxycodone 10mg	0	8	9	92.5	≥90	10.2778	2	10	56	Yes	Yes	Yes	ADD, deaf	mental	yes	no	no
27	148	28	M	African-American	1	Oxycodone 5mg	0	1	2	22.5	<25	11.25	2	3	32	Yes	Yes	Yes	None	none	no	no	no
28	149	19	F	Hispanic	2	Oxycodone 5mg	2	7	6	30	<90	5	3	10		Yes	Yes		None	none	no	no	no
29	152	57	F	African-American	1	Oxycodone 5mg and Codeine 30mg	0	10	11	89.38	<90	8.12545	4	14	47	Yes	Yes	Yes	Hypertension, diabetes type 2, heart disease, optic nerve, ulcers	physiological	yes	yes	yes
30	153	46	M	African-American	1	Oxycodone 5mg	0	1	2	22.5	<25	11.25	2	3	36		Yes	Yes	Hypertension	physiological	yes	no	yes
31	156	26	F	African-American	1	Oxycodone 5mg	0	5	6	77.5	<90	12.9167				Yes			Ventricular tachycardia, syncope	physiological	yes	yes	yes
32	157	22	F	Caucasian	0	Hydrocodone 5mg	2	5	5	10	<25	2	1	6		Yes	Yes		ADHD, Depression, Anxiety, PTSD	mental	yes	no	no
33	164	40	M	Native-American	2	Hydrocodone 5mg	0	3	4	90	≥90	22.5	3	6		Yes	Yes		HIV	HIV	yes	yes	no

## Sheet: TableS2
Table S2. Longitudinally collected sample-level data on DNA methylation chracteristics and cell estimates
		Individual level information							days from surgery to opioid use	Days from surgery to last day of opioid use	Days on opioids				Days from Opioid.End to visit2	Days from surgery to visit2	Days from Opioid.End to visit3	Days from surgery to visit3	Sex predictoin based on DNA methylaiton	Top 5 PCs from genome-wide methylome data			Cellular heterogeneity from RefFreeEWAS				Reference-based leukocyte proportions		OPRM1 promoter CpGs
Index	SampleID	PersonID	Visit	Age	Self-reportedSex	Race-ethnicity1	Race-ethnicity	Opioids	Opioid.Start	Opioid.End	OplengthUseDay	MME	DosageGroup	Avg.dosage/per	Opioid.End-V2	Surgery-V2	Opioid.End-V3	Surgery-V3	PredictedSex	PC1	PC2	PC3	Cell1	Cell2	Cell3	Cell4	Neu	Lymphocytes	cg22370006	cg14262937	cg06649410	cg23143142	cg23706388	cg05215925	cg14348757	cg12838303	cg22719623	cg15085086	Mean9CpG
1	101_sam1	101	1	19	F	Caucasian	0	Hydrocodone 5mg	0	1	2	10	<25	5	1	2	55	56	F	-10.5466	-1.86167	8.44614	0.721029	0.212723	0.0639861	0	0.759038	0.232446	0.215727	0.170368	0.242548	0.24759	0.156526	0.234566	0.19377	0.106628	0.509577	0.57008	0.230811
2	101_sam2	101	2	19	F	Caucasian	0	Hydrocodone 5mg	0	1	2	10	<25	5	1	2	55	56	F	-27.5403	2.53509	5.67112	0.890297	0.108421	0	0	0.821454	0.171208	0.169209	0.172331	0.248246	0.178389	0.144302	0.207248	0.141644	0.10743	0.509694	0.563414	0.208721
3	101_sam3	101	3	19	F	Caucasian	0	Hydrocodone 5mg	0	1	2	10	<25	5	1	2	55	56	F	-14.0301	1.42649	5.26652	0.787972	0.189534	0	0.0222801	0.76202	0.227561	0.208915	0.196591	0.224177	0.275683	0.210443	0.191127	0.246988	0.130528	0.513349	0.547855	0.2442
4	104_sam1	104	1	34	F	Caucasian	0	Oxycodone 5mg	0	3	4	52.5	<90	13.125	0	3	45	48	F	-36.6742	7.51532	2.71603	0.965649	0.0322614	0	0	0.88409	0.11568	0.194892	0.230303	0.251438	0.195834	0.171382	0.205551	0.134369	0.170266	0.551629	0.504276	0.233963
5	104_sam2	104	2	34	F	Caucasian	0	Oxycodone 5mg	0	3	4	52.5	<90	13.125	0	3	45	48	F	-32.2741	6.80881	2.04138	0.931084	0.0669993	0	0	0.866986	0.131814	0.219996	0.243165	0.257776	0.219078	0.127855	0.226676	0.22725	0.184173	0.53202	0.456584	0.248666
6	104_sam3	104	3	34	F	Caucasian	0	Oxycodone 5mg	0	3	4	52.5	<90	13.125	0	3	45	48	F	-28.1867	3.31704	3.44103	0.895591	0.102899	0	0	0.841236	0.16088	0.219309	0.201648	0.244475	0.221006	0.164471	0.195927	0.190966	0.131755	0.554258	0.470289	0.235979
7	105_sam1	105	1	19	F	Hispanic	2	Oxycodone 5mg	0	1	2	15	<25	7.5	5	6	33	34	F	-10.3113	-2.74663	7.45679	0.69444	0.178395	0.126899	0	0.759679	0.245438	0.141745	0.151022	0.223945	0.221152	0.174945	0.187692	0.183626	0.168389	0.538702	0.364218	0.221246
8	105_sam2	105	2	19	F	Hispanic	2	Oxycodone 5mg	0	1	2	15	<25	7.5	5	6	33	34	F	-35.5311	3.58373	4.43414	0.956966	0.042937	0	0	0.86647	0.131511	0.129519	0.158958	0.256789	0.264288	0.203193	0.204439	0.129717	0.112078	0.520761	0.459278	0.219971
9	105_sam3	105	3	19	F	Hispanic	2	Oxycodone 5mg	0	1	2	15	<25	7.5	5	6	33	34	F	-3.13901	-6.33881	9.12133	0.589877	0.177123	0.232374	0	0.721852	0.281966	0.186685	0.174862	0.237161	0.160815	0.128223	0.176081	0.0993544	0.140689	0.490333	0.431576	0.199356
10	107_sam1	107	1	61	F	Caucasian	0	Hydrocodone 5mg	0	1	2	45	<90	22.5	3	4	41	42	F	44.7155	-4.93637	-2.61019	0.292949	0.435114	0.130596	0.139861	0.545055	0.418014	0.21747	0.197401	0.274896	0.253682	0.220032	0.276201	0.281238	0.247638	0.599447	0.472324	0.285334
11	107_sam2	107	2	61	F	Caucasian	0	Hydrocodone 5mg	0	1	2	45	<90	22.5	3	4	41	42	F	11.9398	-5.35503	-0.561776	0.53565	0.380124	0.0669175	0.0166625	0.666494	0.311858	0.165406	0.232212	0.302911	0.224537	0.2161	0.225015	0.243461	0.238654	0.574609	0.426629	0.269212
12	107_sam3	107	3	61	F	Caucasian	0	Hydrocodone 5mg	0	1	2	45	<90	22.5	3	4	41	42	F	65.9689	-4.47824	-2.94508	0.139716	0.464029	0.168074	0.225099	0.468432	0.484222	0.231935	0.245988	0.306525	0.277294	0.242048	0.258113	0.294331	0.242637	0.568574	0.498754	0.296383
13	112_sam1	112	1	52	M	African-American	1	Hydrocodone 5mg	0	8	9	65	<90	7.22222	2	10	37	45	M	22.8098	-7.63262	-5.86516	0.298794	0.122824	0.507255	0.0707665	0.623606	0.345206	0.265006	0.253727	0.319933	0.289729	0.206182	0.215697	0.192891	0.151852	0.589009	0.471128	0.276003
14	112_sam2	112	2	52	M	African-American	1	Hydrocodone 5mg	0	8	9	65	<90	7.22222	2	10	37	45	M	-23.345	-0.107752	-7.2803	0.758976	3.13874e-18	0.240365	0	0.792294	0.181293	0.247149	0.288513	0.311758	0.349989	0.204448	0.224591	0.226911	0.149097	0.571734	0.528046	0.286021
15	112_sam3	112	3	52	M	African-American	1	Hydrocodone 5mg	0	8	9	65	<90	7.22222	2	10	37	45	M	-24.9827	3.81529	-8.29703	0.82182	0	0.154747	0.0233294	0.831631	0.158352	0.252623	0.244174	0.284049	0.302377	0.224186	0.196488	0.19382	0.15861	0.588248	0.485937	0.27162
16	113_sam1	113	1	19	F	Hispanic	2	Hydrocodone 5mg	0	4	5	55	<90	11	3	7	36	40	F	0.970718	-2.44368	7.77555	0.652264	0.319641	0.0102227	0.0170193	0.704389	0.271404	0.170185	0.238364	0.269213	0.237949	0.182231	0.226287	0.178312	0.171894	0.515413	0.282938	0.243316
17	113_sam2	113	2	19	F	Hispanic	2	Hydrocodone 5mg	0	4	5	55	<90	11	3	7	36	40	F	-20.4272	4.75468	5.07465	0.830769	0.165569	0	0.00316296	0.810276	0.173295	0.177543	0.210083	0.232791	0.286725	0.190847	0.198557	0.172979	0.169575	0.592045	0.336064	0.247905
18	113_sam3	113	3	19	F	Hispanic	2	Hydrocodone 5mg	0	4	5	55	<90	11	3	7	36	40	F	21.8745	-4.83858	6.58538	0.449598	0.336671	0.141969	0.0715453	0.622388	0.347177	0.183391	0.224426	0.285695	0.251039	0.234418	0.200718	0.226927	0.149919	0.528751	0.45081	0.253921
19	114_sam1	114	1	26	M	Middle-eastern	2	Hydrocodone 5mg	0	10	11	75	<90	6.81818	3	13	32	42	M	-14.6258	2.30838	1.67983	0.788685	0.148183	0.0283254	0.0348063	0.784191	0.199167	0.188067	0.212951	0.642281	0.220596	0.156373	0.223576	0.166473	0.133619	0.54086	0.564813	0.276089
20	114_sam2	114	2	26	M	Middle-eastern	2	Hydrocodone 5mg	0	10	11	75	<90	6.81818	3	13	32	42	M	-21.1505	1.96977	1.70595	0.827789	0.123638	0.0382707	0.00968655	0.795541	0.190136	0.16124	0.229507	0.621727	0.239778	0.173302	0.199485	0.186627	0.121486	0.566178	0.50258	0.277703
21	114_sam3	114	3	26	M	Middle-eastern	2	Hydrocodone 5mg	0	10	11	75	<90	6.81818	3	13	32	42	M	-8.84342	-1.32158	1.90334	0.688026	0.162439	0.133697	0.0158373	0.750102	0.237038	0.195207	0.173434	0.649308	0.276574	0.258964	0.218015	0.175124	0.128997	0.54614	0.512007	0.291307
22	115_sam1	115	1	20	F	African-American	1	Hydrocodone 5mg	0	8	9	90	≥90	10	6	14	80	88	F	37.9532	-9.75536	7.26072	0.147901	0.116691	0.618193	0.114591	0.550212	0.421283	0.149063	0.231746	0.243091	0.199994	0.166389	0.16713	0.215659	0.131632	0.521292	0.541891	0.225111
23	115_sam2	115	2	20	F	African-American	1	Hydrocodone 5mg	0	8	9	90	≥90	10	6	14	80	88	F	3.06826	0.217871	1.39124	0.582695	0.0943979	0.235894	0.087013	0.710891	0.268418	0.160619	0.173848	0.225976	0.18101	0.150277	0.161542	0.179048	0.135275	0.552835	0.531151	0.213381
24	115_sam3	115	3	20	F	African-American	1	Hydrocodone 5mg	0	8	9	90	≥90	10	6	14	80	88	F	96.2667	3.23601	2.56865	0	0.191494	0.284887	0.519931	0.355141	0.577833	0.194849	0.283268	0.249293	0.233828	0.152524	0.235997	0.236743	0.204427	0.510111	0.537885	0.255671
25	116_sam1	116	1	30	F	African-American	1	Hydrocodone 5mg	2	2	1	5	<25	5	2	4	32	34	F	-37.1501	7.63575	-3.29531	0.982428	1.51058e-19	0	0.0169433	0.881277	0.111333	0.151529	0.240051	0.225927	0.238746	0.209675	0.175333	0.159345	0.142138	0.571809	0.601636	0.23495
26	116_sam2	116	2	30	F	African-American	1	Hydrocodone 5mg	2	2	1	5	<25	5	2	4	32	34	F	-29.929	1.53369	-1.71576	0.851505	3.07922e-18	0.147542	0	0.837964	0.149586	0.174839	0.245622	0.271214	0.242081	0.22238	0.188776	0.220914	0.121026	0.528519	0.584762	0.246152
27	116_sam3	116	3	30	F	African-American	1	Hydrocodone 5mg	2	2	1	5	<25	5	2	4	32	34	F	-26.7636	-1.61151	-1.32998	0.797833	8.73059e-18	0.200268	0	0.822147	0.174314	0.183021	0.234742	0.324944	0.222666	0.181983	0.160349	0.0967449	0.121971	0.51279	0.583103	0.226579
28	118_sam1	118	1	59	F	Caucasian	0	Hydrocodone 5mg	0	5	6	65	<90	10.8333	2	7	33	38	F	8.14247	-5.84698	-2.63607	0.50456	0.241991	0.233898	0.0190826	0.692211	0.291363	0.218931	0.411712	0.319292	0.24114	0.208795	0.214771	0.245443	0.17462	0.637309	0.521779	0.29689
29	118_sam2	118	2	59	F	Caucasian	0	Hydrocodone 5mg	0	5	6	65	<90	10.8333	2	7	33	38	F	36.4792	-12.2322	-1.98018	0.18891	0.286373	0.466753	0.0555703	0.562193	0.409544	0.269488	0.360117	0.309827	0.292336	0.2882	0.199599	0.223403	0.233117	0.567462	0.476039	0.304839
30	118_sam3	118	3	59	F	Caucasian	0	Hydrocodone 5mg	0	5	6	65	<90	10.8333	2	7	33	38	F	100.943	-2.89405	-6.75404	0	0.424598	0.115148	0.453918	0.340729	0.59118	0.269761	0.337658	0.369739	0.332383	0.232939	0.23491	0.276612	0.245441	0.586824	0.513429	0.320697
31	120_sam1a	120	1	32	F	Hispanic	2	Hydrocodone 5mg	0	4	5	22.5	<25	4.5	4	8	39	43	F	-32.029	2.16774	-0.565558	0.922421	0.0622912	0.01397	0	0.850396	0.149109	0.165226	0.189555	0.282334	0.274941	0.224904	0.211063	0.203774	0.134334	0.585239	0.563328	0.252374
32	120_sam2	120	2	32	F	Hispanic	2	Hydrocodone 5mg	0	4	5	22.5	<25	4.5	4	8	39	43	F	-10.6071	0.434381	-0.628555	0.735108	0.168071	0.0684635	0.028357	0.773648	0.213351	0.145602	0.166611	0.291819	0.211811	0.164059	0.201826	0.186852	0.13922	0.566113	0.518422	0.230435
33	120_sam3	120	3	32	F	Hispanic	2	Hydrocodone 5mg	0	4	5	22.5	<25	4.5	4	8	39	43	F	-16.7052	1.27405	-0.668051	0.791825	0.149533	0.0419503	0.0166925	0.792796	0.208426	0.158617	0.210772	0.279181	0.243786	0.213408	0.186907	0.185158	0.162117	0.566846	0.502617	0.245199
34	121_sam1	121	1	60	F	African-American	1	Hydrocodone 5mg	0	6	7	55	<90	7.85714	2	8	45	51	F	17.4792	-10.0559	-6.141	0.262893	0.0380487	0.665453	0.0323397	0.645291	0.342518	0.14319	0.238029	0.277373	0.270716	0.261304	0.256209	0.312441	0.200671	0.567773	0.548879	0.280856
35	121_sam2	121	2	60	F	African-American	1	Hydrocodone 5mg	0	6	7	55	<90	7.85714	2	8	45	51	F	25.4922	-9.62722	-6.6019	0.201844	0.0362683	0.692987	0.068011	0.621945	0.349632	0.169661	0.284746	0.321562	0.30541	0.253896	0.224224	0.287821	0.158734	0.535301	0.53128	0.282373
36	121_sam3	121	3	60	F	African-American	1	Hydrocodone 5mg	0	6	7	55	<90	7.85714	2	8	45	51	F	32.2256	-6.71729	-7.61078	0.208442	0.0723741	0.598239	0.120901	0.606576	0.363918	0.176069	0.268172	0.272648	0.301967	0.242662	0.216709	0.282843	0.250179	0.580557	0.515545	0.287979
37	124_sam1	124	1	26	F	Caucasian	0	Oxycodone 5mg	0	6	7	135	≥90	19.2857	1	7	35	41	F	-27.6337	-3.81927	6.92816	0.813437	0.00275575	0.180051	0	0.812483	0.189369	0.196264	0.176523	0.311534	0.256666	0.260407	0.223573	0.138699	0.188748	0.623064	0.467247	0.263942
38	124_sam2	124	2	26	F	Caucasian	0	Oxycodone 5mg	0	6	7	135	≥90	19.2857	1	7	35	41	F	-32.5753	3.98487	5.10458	0.932155	0.0663527	0	0	0.849247	0.145079	0.169087	0.16028	0.293792	0.257152	0.217742	0.182083	0.212454	0.112287	0.533991	0.396128	0.237652
39	124_sam3	124	3	26	F	Caucasian	0	Oxycodone 5mg	0	6	7	135	≥90	19.2857	1	7	35	41	F	-48.4988	10.048	1.68984	0.999219	0	0	0	0.9293	0.0606238	0.182587	0.168602	0.279618	0.275299	0.283424	0.217582	0.18634	0.164627	0.561564	0.45822	0.257738
40	128_sam1	128	1	27	F	African-American	1	Hydrocodone 5mg	0	1	2	10	<25	5	6	7	37	38	F	-24.7395	0.144209	-1.42089	0.781114	1.72314e-18	0.218519	0	0.806016	0.181019	0.138135	0.224264	0.278782	0.278534	0.245262	0.192277	0.185029	0.110748	0.571971	0.565283	0.247222
41	128_sam2	128	2	27	F	African-American	1	Hydrocodone 5mg	0	1	2	10	<25	5	6	7	37	38	F	-27.0124	3.64934	-1.96642	0.851702	0.00195626	0.123674	0.022667	0.82178	0.15661	0.151755	0.211556	0.291448	0.229031	0.184191	0.194891	0.175362	0.14247	0.536112	0.607667	0.235202
42	128_sam3	128	3	27	F	African-American	1	Hydrocodone 5mg	0	1	2	10	<25	5	6	7	37	38	F	-21.828	4.43279	-3.07206	0.816212	0	0.134983	0.0488048	0.810856	0.17023	0.114683	0.203777	0.260909	0.190529	0.129605	0.200611	0.191409	0.138315	0.562712	0.625063	0.221394
43	129_sam1	129	1	44	M	Caucasian	0	Oxycodone 5mg	0	9	10	150	≥90	15	1	10	32	41	M	-41.7949	8.64	1.39057	0.998538	0	0	0	0.903658	0.0842384	0.289808	0.277562	0.268059	0.265887	0.178174	0.236236	0.235716	0.191426	0.590791	0.366169	0.281518
44	129_sam2	129	2	44	M	Caucasian	0	Oxycodone 5mg	0	9	10	150	≥90	15	1	10	32	41	M	-11.9015	1.32265	1.27461	0.767134	0.208443	0.00358298	0.0201121	0.772029	0.209033	0.267465	0.308248	0.288023	0.227287	0.200743	0.21102	0.231946	0.192449	0.576471	0.564344	0.278184
45	129_sam3	129	3	44	M	Caucasian	0	Oxycodone 5mg	0	9	10	150	≥90	15	1	10	32	41	M	21.7847	-7.96784	4.10629	0.387471	0.324103	0.25268	0.0339338	0.622679	0.348333	0.280613	0.299122	0.261837	0.334432	0.150289	0.201747	0.179206	0.184831	0.554372	0.412328	0.271828
46	130_sam1	130	1	28	M	Caucasian	0	Oxycodone 5mg	0	5	6	90	≥90	15	4	9	39	44	M	-9.3665	-0.50848	2.01881	0.721016	0.198825	0.06271	0.0174497	0.743088	0.232856	0.182113	0.172868	0.260458	0.217037	0.201238	0.194818	0.164609	0.153274	0.554659	0.428779	0.233453
47	130_sam2	130	2	28	M	Caucasian	0	Oxycodone 5mg	0	5	6	90	≥90	15	4	9	39	44	M	-27.2453	2.10243	1.43468	0.887923	0.111458	0	0	0.834299	0.168387	0.209814	0.214125	0.27643	0.231728	0.171052	0.187117	0.160129	0.127829	0.569394	0.471516	0.238624
48	130_sam3	130	3	28	M	Caucasian	0	Oxycodone 5mg	0	5	6	90	≥90	15	4	9	39	44	M	12.786	-9.48181	5.13552	0.420447	0.256786	0.321078	0	0.635477	0.338453	0.169316	0.228268	0.278109	0.19711	0.194292	0.215449	0.23973	0.106928	0.542035	0.394526	0.241249
49	132_sam1	132	1	26	F	Caucasian	0	Hydrocodone 5mg	0	1	2	10	<25	5	2	3	35	36	F	9.51822	-0.328337	4.13292	0.600192	0.284885	0.0368575	0.078066	0.674235	0.283014	0.167651	0.212161	0.253094	0.210074	0.19608	0.234674	0.176004	0.18844	0.541529	0.49712	0.24219
50	132_sam2	132	2	26	F	Caucasian	0	Hydrocodone 5mg	0	1	2	10	<25	5	2	3	35	36	F	-27.5147	4.34128	3.25781	0.890156	0.109188	0	0	0.835607	0.151115	0.17683	0.159325	0.252106	0.229668	0.202767	0.208495	0.114289	0.140949	0.572319	0.459229	0.228528
51	132_sam3	132	3	26	F	Caucasian	0	Hydrocodone 5mg	0	1	2	10	<25	5	2	3	35	36	F	16.7129	-2.07149	4.93769	0.5234	0.308047	0.083954	0.0845989	0.656836	0.310874	0.158411	0.20904	0.25721	0.228469	0.183039	0.228189	0.217889	0.187002	0.582384	0.481322	0.250181
52	134_sam1	134	1	51	M	African-American	1	Oxycodone 5mg	0	17	18	142.5	≥90	7.91667	3	20	36	53	M	-8.46644	-5.21782	-8.72033	0.544751	4.72221e-18	0.454943	0	0.75866	0.230703	0.151966	0.245035	0.305643	0.204871	0.199354	0.20778	0.234238	0.149203	0.52973	0.504444	0.247535
53	134_sam2	134	2	51	M	African-American	1	Oxycodone 5mg	0	17	18	142.5	≥90	7.91667	3	20	36	53	M	39.1115	-6.40146	-8.15574	0.152951	0.0600958	0.63289	0.154063	0.566384	0.392146	0.166762	0.222614	0.275512	0.195153	0.198207	0.244722	0.264697	0.196358	0.527333	0.454406	0.254595
54	134_sam3	134	3	51	M	African-American	1	Oxycodone 5mg	0	17	18	142.5	≥90	7.91667	3	20	36	53	M	38.6017	-9.89629	-8.08848	0.0856846	0.025211	0.768891	0.118496	0.557463	0.400411	0.206318	0.241297	0.314672	0.246121	0.209894	0.210228	0.239517	0.221306	0.511038	0.469023	0.26671
55	137_sam1	137	1	31	M	African-American	1	Hydrocodone 5mg	1	6	6	75	<90	12.5	2	8	34	40	M	-21.7707	1.76589	-5.61199	0.769188	0	0.21258	0.0182318	0.8002	0.183841	0.165323	0.203937	0.251155	0.254867	0.157282	0.19902	0.172966	0.159339	0.527622	0.554319	0.23239
56	137_sam2	137	2	31	M	African-American	1	Hydrocodone 5mg	1	6	6	75	<90	12.5	2	8	34	40	M	-38.9637	6.21905	-7.22201	0.978637	2.05883e-18	0.0206367	0	0.885049	0.108301	0.157918	0.21974	0.253434	0.211428	0.195476	0.205659	0.188778	0.143464	0.555468	0.587029	0.236818
57	137_sam3	137	3	31	M	African-American	1	Hydrocodone 5mg	1	6	6	75	<90	12.5	2	8	34	40	M	-30.2378	2.22116	-6.355	0.853278	3.78768e-18	0.146257	0	0.836164	0.156534	0.178778	0.215785	0.288446	0.25987	0.18214	0.191987	0.150916	0.112482	0.534071	0.552128	0.234942
58	139_sam1	139	1	21	M	Caucasian	0	Hydrocodone 5mg	0	5	6	70	<90	11.6667	2	7	34	39	M	76.1892	-6.00661	5.51696	0.00141941	0.352189	0.365746	0.27643	0.420735	0.529685	0.198356	0.231989	0.305797	0.269497	0.208083	0.194791	0.230152	0.24732	0.493639	0.412833	0.264403
59	139_sam2b	139	2	21	M	Caucasian	0	Hydrocodone 5mg	0	5	6	70	<90	11.6667	2	7	34	39	M	17.3346	-10.0602	9.64693	0.377694	0.287895	0.330787	0.000326963	0.633432	0.33873	0.21704	0.27693	0.260052	0.337164	0.217022	0.193143	0.209243	0.160201	0.504798	0.407231	0.263955
60	139_sam3	139	3	21	M	Caucasian	0	Hydrocodone 5mg	0	5	6	70	<90	11.6667	2	7	34	39	M	8.54846	-8.52634	9.12577	0.481744	0.263223	0.253227	0	0.674215	0.315063	0.233413	0.261514	0.276796	0.180782	0.148731	0.165894	0.170993	0.153941	0.50269	0.342824	0.232751
61	142_sam1	142	1	23	M	Asian	2	Oxycodone 5mg	0		0	0	<25	0		5		41	M	14.3805	-8.78661	14.4361	0.464965	0.363245	0.16832	8.67362e-19	0.649875	0.345692	0.146418	0.231223	0.284151	0.245733	0.170569	0.211198	0.262717	0.166374	0.532898	0.395433	0.250143
62	142_sam2	142	2	23	M	Asian	2	Oxycodone 5mg	0		0	0	<25	0		5		41	M	-4.71558	0.241412	7.67916	0.710339	0.261816	0	0.0275112	0.735988	0.250254	0.139332	0.281733	0.228562	0.189284	0.170862	0.191749	0.176602	0.141051	0.566442	0.289012	0.231735
63	142_sam3	142	3	23	M	Asian	2	Oxycodone 5mg	0		0	0	<25	0		5		41	M	67.1022	-5.70512	10.3583	0.105056	0.437471	0.229078	0.223268	0.446618	0.508944	0.14436	0.246009	0.294003	0.214831	0.123284	0.183888	0.19427	0.174402	0.485884	0.285907	0.228992
64	143_sam1	143	1	24	M	Caucasian	0	Hydrocodone 5mg	0	5	6	50	<90	8.33333	4	9	37	42	M	0.146109	-6.79511	7.95849	0.56961	0.218956	0.209737	0	0.691172	0.289606	0.150381	0.198309	0.22612	0.133156	0.0478058	0.207376	0.181842	0.162749	0.552542	0.509995	0.206698
65	143_sam2	143	2	24	M	Caucasian	0	Hydrocodone 5mg	0	5	6	50	<90	8.33333	4	9	37	42	M	-7.6912	2.7761	4.77699	0.739659	0.224004	1.38778e-17	0.0363372	0.757169	0.220234	0.140788	0.156148	0.254627	0.183679	0.134798	0.17311	0.207482	0.126307	0.58253	0.44538	0.217719
66	143_sam3	143	3	24	M	Caucasian	0	Hydrocodone 5mg	0	5	6	50	<90	8.33333	4	9	37	42	M	22.2816	-4.13849	5.66897	0.440548	0.297899	0.175386	0.0859356	0.614325	0.349888	0.130819	0.213097	0.25739	0.267726	0.19967	0.244054	0.203217	0.132761	0.567212	0.557521	0.246216
67	144_sam1	144	1	23	F	Caucasian	0	Oxycodone 5mg	0	7	8	210	≥90	26.25	3	10			F	44.0327	-0.985913	1.95562	0.30729	0.282078	0.201528	0.209104	0.567705	0.403904	0.170295	0.150001	0.244235	0.218017	0.173035	0.212095	0.224333	0.182062	0.508069	0.426872	0.231349
68	144_sam2	144	2	23	F	Caucasian	0	Oxycodone 5mg	0	7	8	210	≥90	26.25	3	10			F	-11.6623	3.8016	2.51818	0.78231	0.166308	0	0.051382	0.778378	0.204965	0.118272	0.196218	0.220341	0.204069	0.126518	0.179403	0.196151	0.135794	0.522615	0.407273	0.211042
69	145_sam1	145	1	36	M	African-American	1	Hydrocodone 5mg	0	2	3	90	≥90	30	5	7	35	37	M	-6.62296	-3.25782	-4.95325	0.563389	0	0.413234	0.0229938	0.733552	0.242057	0.193156	0.17307	0.258687	0.25547	0.188878	0.202559	0.180814	0.171435	0.55494	0.53028	0.242112
70	145_sam2	145	2	36	M	African-American	1	Hydrocodone 5mg	0	2	3	90	≥90	30	5	7	35	37	M	-35.2534	3.41562	-7.7392	0.917562	6.98849e-18	0.0810111	0	0.838307	0.128996	0.141384	0.155073	0.29071	0.229045	0.1172	0.208421	0.22527	0.137433	0.581843	0.540006	0.23182
71	145_sam3	145	3	36	M	African-American	1	Hydrocodone 5mg	0	2	3	90	≥90	30	5	7	35	37	M	85.5075	3.74287	-9.0714	0	0.121619	0.41949	0.458891	0.37649	0.535325	0.205427	0.198386	0.253803	0.23423	0.192363	0.212592	0.242742	0.190815	0.532018	0.418195	0.251375
72	146_sam1	146	1	25	F	Caucasian	0	Oxycodone 10mg	0	8	9	92.5	≥90	10.2778	2	10	48	56	F	130.221	31.4723	-3.54884	0.035421	2.74934e-20	0	0.961888	0.250501	0.630348	0.223849	0.211525	0.307011	0.295667	0.278307	0.228687	0.216898	0.211814	0.5315	0.498419	0.278362
73	146_sam2	146	2	25	F	Caucasian	0	Oxycodone 10mg	0	8	9	92.5	≥90	10.2778	2	10	48	56	F	36.6978	23.6642	18.3293	0.560953	0.00970205	0	0.429345	0.550746	0.381091	0.18308	0.185021	0.282095	0.242108	0.175028	0.253966	0.211948	0.202702	0.643517	0.440417	0.264385
74	146_sam3	146	3	25	F	Caucasian	0	Oxycodone 10mg	0	8	9	92.5	≥90	10.2778	2	10	48	56	F	135.629	34.162	-4.34559	0.00366877	0	0	0.992807	0.240136	0.635843	0.209476	0.215566	0.304983	0.180401	0.174986	0.221862	0.18411	0.220376	0.561135	0.500805	0.252544
75	148_sam1	148	1	28	M	African-American	1	Oxycodone 5mg	0	1	2	22.5	<25	11.25	2	3	31	32	M	5.52896	-3.31792	-3.32203	0.503827	0.108614	0.336363	0.0511958	0.672443	0.29585	0.179614	0.199284	0.241135	0.265244	0.204205	0.199339	0.21769	0.200114	0.568678	0.598631	0.252812
76	148_sam2	148	2	28	M	African-American	1	Oxycodone 5mg	0	1	2	22.5	<25	11.25	2	3	31	32	M	-16.2401	-0.174694	-3.66749	0.710735	0.0478374	0.230936	0.0101319	0.749864	0.232915	0.158364	0.178442	0.252043	0.275511	0.202042	0.196205	0.161886	0.144648	0.571459	0.638009	0.237844
77	148_sam3	148	3	28	M	African-American	1	Oxycodone 5mg	0	1	2	22.5	<25	11.25	2	3	31	32	M	-11.6458	-0.830014	-3.92015	0.666807	0.0588476	0.254671	0.0194036	0.738049	0.239466	0.140967	0.170758	0.267638	0.244565	0.180245	0.19558	0.222354	0.171785	0.576503	0.585517	0.241155
78	149_sam1	149	1	19	F	Hispanic	2	Oxycodone 5mg	2	7	6	30	<90	5	3	10			F	-21.2765	-1.29336	3.99746	0.779798	0.074525	0.144627	1.73472e-18	0.79099	0.188153	0.188526	0.294115	0.266632	0.232154	0.196318	0.206829	0.205145	0.120868	0.515607	0.469124	0.247355
79	149_sam2	149	2	19	F	Hispanic	2	Oxycodone 5mg	2	7	6	30	<90	5	3	10			F	-22.044	-1.17122	4.56752	0.784873	0.065324	0.148735	0	0.796953	0.198398	0.210252	0.250586	0.284491	0.18804	0.0312985	0.242523	0.274987	0.160936	0.493759	0.496658	0.23743
80	152_sam1	152	1	57	F	African-American	1	Oxycodone 5mg and Codeine 30mg	0	10	11	89.38	<90	8.12545	4	14	37	47	F	-2.63123	-5.50091	-9.3676	0.505885	0.0288393	0.455535	0.00957311	0.730371	0.250148	0.330203	0.333287	0.305796	0.222163	0.17028	0.257236	0.326323	0.224206	0.55577	0.641665	0.302807
81	152_sam2	152	2	57	F	African-American	1	Oxycodone 5mg and Codeine 30mg	0	10	11	89.38	<90	8.12545	4	14	37	47	F	-24.7532	-1.68099	-10.1222	0.767608	9.34006e-18	0.231779	0	0.820314	0.164386	0.289995	0.345036	0.297945	0.270394	0.204228	0.198984	0.273716	0.158247	0.582289	0.639519	0.291204
82	152_sam3	152	3	57	F	African-American	1	Oxycodone 5mg and Codeine 30mg	0	10	11	89.38	<90	8.12545	4	14	37	47	F	35.5032	-8.61493	-7.66294	0.193883	0.154435	0.544702	0.10698	0.581211	0.391423	0.279407	0.342166	0.296626	0.290829	0.254989	0.245749	0.325528	0.251259	0.551688	0.573275	0.31536
83	153_sam2	153	2	46	M	African-American	1	Oxycodone 5mg	0	1	2	22.5	<25	11.25	2	3	35	36	M	-33.4719	6.25485	-6.15035	0.932271	0	0.0498938	0.0175623	0.854139	0.122216	0.172867	0.23213	0.253782	0.217568	0.167823	0.22362	0.184574	0.160459	0.556217	0.522699	0.241005
84	153_sam3	153	3	46	M	African-American	1	Oxycodone 5mg	0	1	2	22.5	<25	11.25	2	3	35	36	M	-7.185	-0.391529	-4.47567	0.634675	0.0540499	0.269042	0.0422327	0.752453	0.223464	0.183867	0.21787	0.266239	0.255034	0.176651	0.190492	0.241894	0.166406	0.571875	0.501104	0.252259
85	156_sam1	156	1	26	F	African-American	1	Oxycodone 5mg	0	5	6	77.5	<90	12.9167					F	-1.44127	-5.99328	-3.455	0.484212	0.00312779	0.495287	0.0173734	0.710062	0.267757	0.188052	0.208812	0.285985	0.236163	0.211982	0.224862	0.291376	0.131512	0.526002	0.405111	0.256083
86	157_sam1	157	1	22	F	Caucasian	0	Hydrocodone 5mg	2	5	4	10	<25	2.5	1	6			F	-29.9283	4.20498	2.39528	0.912431	0.0871392	0	0	0.852626	0.140476	0.188848	0.157694	0.259595	0.266101	0.207309	0.208168	0.219061	0.115247	0.536987	0.530219	0.23989
87	157_sam2	157	2	22	F	Caucasian	0	Hydrocodone 5mg	2	5	4	10	<25	2.5	1	6			F	-35.0457	4.28295	2.2904	0.95407	0.0447194	0	0	0.866608	0.128369	0.170869	0.160842	0.312992	0.252237	0.166944	0.147039	0.174603	0.148063	0.546279	0.548465	0.231096
88	164_sam1	164	1	40	M	Native-American	2	Hydrocodone 5mg	0	3	4	90	≥90	22.5	3	6			M	-39.0582	3.25005	-5.13106	0.969761	8.62577e-18	0.0281463	0	0.883872	0.106022	0.12213	0.228767	0.296638	0.242383	0.195667	0.248756	0.166664	0.145657	0.563499	0.58367	0.245573
89	164_sam2	164	2	40	M	Native-American	1	Hydrocodone 5mg	0	3	4	90	≥90	22.5	3	6			M	-36.4666	5.2774	-5.88777	0.946414	5.43683e-19	0.0535588	0	0.865158	0.11402	0.188944	0.235018	0.26264	0.236829	0.191102	0.176891	0.159676	0.156836	0.536409	0.543606	0.238261

## Sheet: TableS3
Table S3. Top 1701 CpGs considering a genome-wide suggestive threshold of p-value= 1.5e-5
Visit effect CpGs: aov(dat[i,] ~ visit + Error(ID/visit)) where visit is categorical variable (v1, v2, v3), and ID is person identifier
Mixed anova was done in partiipants with data from all 3 visits: 26 participant, and 26x3 samples
visit.p cutoff p-value <= 1.5e-5
	Annotation from IlluminaHumanMethylationEPICanno.ilm10b4.hg19																																															test1 <- aov(dat[1,] ~ visit + Error(ID/visit)); balanced analysis in 26 participants with 3 visits
ProbeID	chr	pos	strand	Name	AddressA	AddressB	ProbeSeqA	ProbeSeqB	Type	NextBase	Color	Probe_rs	Probe_maf	CpG_rs	CpG_maf	SBE_rs	SBE_maf	Islands_Name	Relation_to_Island	Forward_Sequence	SourceSeq	UCSC_RefGene_Name	UCSC_RefGene_Accession	UCSC_RefGene_Group	ShortUCSC_RefGene_Group	Phantom4_Enhancers	Phantom5_Enhancers	DMR	X450k_Enhancer	HMM_Island	Regulatory_Feature_Name	Regulatory_Feature_Group	GencodeBasicV12_NAME	GencodeBasicV12_Accession	GencodeBasicV12_Group	GencodeCompV12_NAME	GencodeCompV12_Accession	GencodeCompV12_Group	DNase_Hypersensitivity_NAME	DNase_Hypersensitivity_Evidence_Count	OpenChromatin_NAME	OpenChromatin_Evidence_Count	TFBS_NAME	TFBS_Evidence_Count	Methyl27_Loci	Methyl450_Loci	Random_Loci	ID.df	ID.SumSq
cg05639411	chr13	27941986	-	cg05639411	34661915		ACAAATTTAAAATATAACACCAAAATCATTAATCATTACCAAACCCCCAC		II			NA							OpenSea	CCACTTTTGAAACAAATTTAGAGTATGACACCAGGGTCATTGATCATTGCCAAACCCCCA[CG]TCACCAGGTCCTGACTATGTTCTGCTGGAATAGTACATTGCTTCATTCTGCTGGAATAAC	CGTGGGGGTTTGGCAATGATCAATGACCCTGGTGTCATACTCTAAATTTG				integenic														chr13:27941545-27942050	3								25	0.0432865
cg24904009	chr4	40184858	-	cg24904009	4648273		ATCTCCTTATATAATCACATAATCTTCCCAAATACTATTTTCAAATAACC		II			NA							OpenSea	GTATCATGAGCATCTCCTTATGTGGTCACATGATCTTCCCAAATACTATTTTCAAATGAC[CG]TGTGTAACATCCCAGTAAGATAATCTACCAATCATTTCTATACAGTATTCTACATTTTTG	CGGTCATTTGAAAATAGTATTTGGGAAGATCATGTGACCACATAAGGAGA				integenic																		chr4:40184604-40186341	6				25	0.1334
cg16364296	chr6	16729051	+	cg16364296	41627174		ACCAAACTATCCTACAACTAAAATCCACACTTAATAAAAATTATACCTAC		II			NA							OpenSea	GGCTGGTATTCGAACTAGAGAGATATCAAAATTCTGGTATACCCAACCACAGATGAGGGA[CG]CAGGCACAACCTTCACCAAGTGTGGATCCCAGCTGCAGGACAGCTTGGCATTCCCTTCCC	CGCAGGCACAACCTTCACCAAGTGTGGATCCCAGCTGCAGGACAGCTTGG	ATXN1;ATXN1	NM_001128164;NM_000332	5'UTR;5'UTR	5'UTR				TRUE				ATXN1;ATXN1	ENST00000244769.3;ENST00000436367.1	5'UTR;5'UTR	ATXN1;ATXN1;ATXN1;ATXN1;ATXN1;ATXN1	ENST00000483954.1;ENST00000244769.3;ENST00000450222.1;ENST00000483591.1;ENST00000473388.1;ENST00000495178.1	3'UTR;5'UTR;5'UTR;3'UTR;3'UTR;3'UTR					chr6:16727877-16730156	6				25	0.040755
cg25858982	chr3	153091368	+	cg25858982	19657865		ATCAACATAAACTCAATAACCAATACTACCCATAAATATAATATAAACCC		II			NA							OpenSea	CACTTGTTTGTTTTCTTCTGCCTTGTTAATGTGGCTGCTAGAAAATTTAAAATTATATAC[CG]GGTTCACATTATATCTATGGGCAGCATTGGTTATTGAGTCTATGTTGACTGTGTGTCTTC	CGGGTTCACATTATATCTATGGGCAGCATTGGTTATTGAGTCTATGTTGA				integenic								RP11-292E2.1	ENST00000498457.1	5'UTR	RP11-292E2.1	ENST00000498457.1	5'UTR	chr3:153091345-153091715	3								25	0.0649483
cg14719129	chr4	113569835	+	cg14719129	10701921		AAATAAAAATAACTAAAATCCCTACCTTTTACCCTTCTAAAAAAAAACAC		II			NA							OpenSea	AATGGCATAACTTTAGAAGAAAAAAATTTTTTTACCTTCCTGAACTAGTTCCCAAAGATT[CG]TGTTCTCCTCCAGAAGGGTAAAAGGCAGGGACTTCAGCCACTTCTATTTATACTATTCTT	CGTGTTCTCCTCCAGAAGGGTAAAAGGCAGGGACTTCAGCCACTTCTATT	MIR302D;LARP7;MIR302A;LARP7;MIR302B;MIR302C;MIR367	NR_029859;NM_015454;NR_029835;NM_016648;NR_029857;NR_029858;NR_029860	TSS1500;Body;TSS1500;Body;TSS200;TSS1500;TSS1500	TSS1500								RP11-148B6.1;RP11-148B6.1;RP11-148B6.1;MIR367;MIR302D;MIR302A;MIR302B;MIR302C;RP11-148B6.1;RP11-148B6.1	ENST00000510655.1;ENST00000509938.1;ENST00000505215.1;ENST00000362299.1;ENST00000362275.1;ENST00000385192.1;ENST00000362188.1;ENST00000362232.1;ENST00000509938.1;ENST00000505215.1	3'UTR;3'UTR;3'UTR;TSS1500;TSS1500;TSS1500;TSS200;TSS1500;1stExon;1stExon	RP11-148B6.1;RP11-148B6.1;RP11-148B6.1;MIR367;MIR302D;MIR302A;MIR302B;MIR302C;RP11-148B6.1;RP11-148B6.1;LARP7	ENST00000510655.1;ENST00000509938.1;ENST00000505215.1;ENST00000362299.1;ENST00000362275.1;ENST00000385192.1;ENST00000362188.1;ENST00000362232.1;ENST00000509938.1;ENST00000505215.1;ENST00000509622.1	3'UTR;3'UTR;3'UTR;TSS1500;TSS1500;TSS1500;TSS200;TSS1500;1stExon;1stExon;3'UTR	chr4:113569580-113570050	3						TRUE		25	0.0873335
cg20181513	chr12	99548893	+	cg20181513	52661970		CTATTATAAACTATAATTCAAACTTCRCATTTCCTAATATCTTTTAAAAC		II			NA							OpenSea	AATCTGAATTGAATCTTCATACTGGTTATACGTTACAGAGCTATTTGTTGTGGAATTTTA[CG]TTTCAAAAGACACCAGGAAATGCGAAGCTTGAACTATAGCTTATAACAGAGCTCACGACA	CGTTTCAAAAGACACCAGGAAATGCGAAGCTTGAACTATAGCTTATAACA	ANKS1B;ANKS1B;ANKS1B;ANKS1B;ANKS1B;ANKS1B;ANKS1B;ANKS1B	NM_001204067;NM_181670;NM_001204069;NM_001204068;NM_001204070;NM_020140;NM_001204066;NM_152788	TSS200;TSS1500;TSS1500;TSS1500;TSS1500;TSS1500;TSS1500;Body	TSS200				TRUE				ANKS1B;ANKS1B;ANKS1B;ANKS1B;ANKS1B;ANKS1B	ENST00000547446.1;ENST00000546568.1;ENST00000552245.1;ENST00000549558.2;ENST00000549493.2;ENST00000549025.2	TSS200;TSS1500;TSS1500;TSS1500;TSS1500;TSS1500	ANKS1B;ANKS1B;ANKS1B;ANKS1B;ANKS1B;ANKS1B	ENST00000547446.1;ENST00000546568.1;ENST00000552245.1;ENST00000549558.2;ENST00000549493.2;ENST00000549025.2	TSS200;TSS1500;TSS1500;TSS1500;TSS1500;TSS1500										25	0.534809
cg12029753	chr3	55650172	+	cg12029753	20600140		AATCTAACCTTTCATATTATAAAACTCTTTTACCATAATATCTTACCAAC		II			NA							OpenSea	TCTTATAGGATGTCCTTAATCAGAACCACATTACTCAGCTAGAGGAAGTCCTTGTGCAGA[CG]CTGGCAAGACACTATGGCAAAAGAGTTTCACAACATGAAAGGTCAGATTGAGAATAAAAG	CGCTGGCAAGACACTATGGCAAAAGAGTTTCACAACATGAAAGGTCAGAT	ERC2	NM_015576	3'UTR	3'UTR		chr3:55650041-55650041						ERC2	ENST00000288221.6	3'UTR	ERC2;ERC2;ERC2;ERC2;ERC2	ENST00000288221.6;ENST00000469720.1;ENST00000460849.1;ENST00000468118.1;ENST00000487287.1	3'UTR;3'UTR;3'UTR;3'UTR;3'UTR	chr3:55650025-55650250	3								25	0.325332
cg18445680	chr2	69811847	+	cg18445680	68801163		AACTTAATACTAACCTAAAATCTTACTAAAACCAATCRCTACCTATATAC		II			NA							OpenSea	TGTCAGGTCAGGCTCTTGGTGACACACCATTGAACTAGATTGCACAAGGTGGTATCCTCA[CG]CACACAGGCAGCGACTGGTCTCAGTAAGATCCCAGGTCAGCATCAAGTCTTTGAACTCCC	CGCACACAGGCAGCGACTGGTCTCAGTAAGATCCCAGGTCAGCATCAAGT	AAK1	NM_014911	Body	Body				TRUE							AAK1	ENST00000495836.1	3'UTR	chr2:69811700-69812015	3								25	0.437902
cg13099839	chr2	128422113	+	cg13099839	9797491		TTTCTATTTAAAATTAACTCTACTACCCTTTAAAAATCCCAACRCRTAAC		II			NA						chr2:128421719-128422182	Island	GGCCAGACACCAAGACGGGACGGGCGTGTGGGCGCCTCCCCCGCGCTGGTCGCGAGCTCA[CG]TTACGCGCTGGGATCTCCAAAGGGCAGCAGAGTCAACTCCAAATAGAAAGGATATTGTTC	TTCTATTTGGAGTTGACTCTGCTGCCCTTTGGAGATCCCAGCGCGTAACG	LIMS2;LIMS2;LIMS2;LIMS2;LIMS2	NM_001136037;NM_017980;NM_001161403;NM_017980;NM_001161404	Body;1stExon;Body;5'UTR;5'UTR	Body				TRUE	2:128138208-128138591			LIMS2;LIMS2;LIMS2;LIMS2;LIMS2;LIMS2	ENST00000324938.5;ENST00000324938.5;ENST00000409455.1;ENST00000410109.1;ENST00000409808.2;ENST00000410011.1	1stExon;5'UTR;5'UTR;5'UTR;5'UTR;5'UTR	LIMS2;LIMS2;LIMS2;LIMS2;LIMS2;LIMS2;LIMS2;LIMS2;LIMS2	ENST00000324938.5;ENST00000324938.5;ENST00000476932.1;ENST00000466410.1;ENST00000409455.1;ENST00000422034.1;ENST00000410109.1;ENST00000409808.2;ENST00000410011.1	1stExon;5'UTR;TSS200;TSS200;5'UTR;5'UTR;5'UTR;5'UTR;5'UTR	chr2:128421720-128422415	3						TRUE		25	0.114822
cg15012027	chr2	99351550	-	cg15012027	46664836		AATAATTAAACCATAATACAATACTACAAACRCACAATTCTAAAACAACC		II			NA						chr2:99346882-99348177	S_Shelf	AGAAATGGGTAAGTAATTAAACCATAGTACAATGCTACAAACGCACAGTTCTGGGACAGC[CG]ATAGGATTAAGCCATCTGGGGGCAAGGAAGCCTTCCTGGAAGTGATATCTGAGCTAAAAG	CGGCTGTCCCAGAACTGTGCGTTTGTAGCATTGTACTATGGTTTAATTAC				integenic														chr2:99351305-99351875	3						TRUE		25	0.533997
cg05089925	chr10	4477161	+	cg05089925	3632857		CATAACATAATATAAATCAAAACTAACCTATAATAATCCCTTTCCCAAAC		II			NA							OpenSea	GGGTGTCTCCTATGTTGAAATCAAGGGAGTGAATGTTGATTTTAATGCCTGGTTTGTAAA[CG]CTTGGGAAAGGGATTACTACAGGCCAGTTTTGATTCATACTATGTCATGCCTGAAAAAAA	CGCTTGGGAAAGGGATTACTACAGGCCAGTTTTGATTCATACTATGTCAT				integenic				TRUE										chr10:4476885-4477170	3						TRUE		25	0.193694
cg02566231	chr12	109252797	+	cg02566231	89675175		CTCCRTAAAAACTACAATACCCCCCACTAAAATCACCTTTAAAATAAATC		II			rs190577877	0.0101					chr12:109251205-109251586	S_Shore	CCGTCCCTCCCTCTGTCCTGGGGCTGTGACCTCCTCCATGTTATTCACAGGGTCTCAGCA[CG]ATTCATCTCAAAGGTGATTCTAGTGGGGGGCACTGTAGCTTCTACGGAGCGTTTCTAAGA	TCCGTAGAAGCTACAGTGCCCCCCACTAGAATCACCTTTGAGATGAATCG	SSH1;SSH1	NM_001161330;NM_018984	TSS1500;TSS1500	TSS1500								SSH1;SSH1;DAO;DAO;DAO	ENST00000360239.3;ENST00000326495.5;ENST00000548052.1;ENST00000548052.1;ENST00000551281.1	TSS1500;TSS1500;1stExon;5'UTR;5'UTR	SSH1;SSH1;DAO;DAO;DAO	ENST00000360239.3;ENST00000326495.5;ENST00000548052.1;ENST00000548052.1;ENST00000551281.1	TSS1500;TSS1500;1stExon;5'UTR;5'UTR	chr12:109252080-109252815	3								25	0.331731
cg11061434	chr5	167614990	+	cg11061434	23782863		TAAAACTAACCTCTCATTTTCCACATAAACAAATATTACTCATATACCTC		II			NA							OpenSea	ATGCCTGCTCACCCTCCTGTGTCTGCATTTCTAGGAAATTGTGTAAATCTAAATGTGTTA[CG]AGGCACATGAGCAACATTTGCCCATGTGGAAAATGAGAGGCTAGTTTTAGTAATTTAAAG	CGAGGCACATGAGCAACATTTGCCCATGTGGAAAATGAGAGGCTAGTTTT	ODZ2	NM_001122679	Body	Body								CTB-178M22.1	ENST00000517408.1	TSS1500	CTB-178M22.1;ODZ2	ENST00000517408.1;ENST00000521126.1	TSS1500;5'UTR	chr5:167614740-167615055	3						TRUE		25	0.0639749
cg06690906	chr6	89927319	-	cg06690906	52788548		TCCTATATCCCAATAAAACAATTATTTTAACCRATCTAAATTAATTCATC		II			NA							OpenSea	TGAGGTTGAATTCCTGTGTCCCAGTGGAACAATTATTTTAGCCGGTCTAAATTAGTTCAT[CG]TCAAATGCAGTAAAAATGTTGGTAAAAGTCTTATTTTCTGGTGCGTCGAATAAAAGGAAG	CCTGTGTCCCAGTGGAACAATTATTTTAGCCGGTCTAAATTAGTTCATCG	GABRR1;GABRR1;GABRR1;GABRR1;GABRR1;GABRR1;GABRR1	NM_002042;NM_001256704;NM_001256703;NM_002042;NM_001256703;NM_001256704;NM_001267582	1stExon;1stExon;1stExon;5'UTR;5'UTR;5'UTR;5'UTR	1stExon								GABRR1;GABRR1;GABRR1;GABRR1;GABRR1;GABRR1	ENST00000435811.1;ENST00000435811.1;ENST00000454853.2;ENST00000481493.1;ENST00000436331.2;ENST00000369451.3	1stExon;5'UTR;TSS200;TSS1500;5'UTR;5'UTR	GABRR1;GABRR1;GABRR1;GABRR1;GABRR1;GABRR1	ENST00000435811.1;ENST00000435811.1;ENST00000454853.2;ENST00000481493.1;ENST00000436331.2;ENST00000369451.3	1stExon;5'UTR;TSS200;TSS1500;5'UTR;5'UTR	chr6:89927120-89927335	3								25	0.832441
cg01750356	chr13	113300421	+	cg01750356	93679866		CCAACAATACTTAAAAACAAACAATTATACCTTCCCATATCTACATAATC		II			rs76327880	0.047309					chr13:113303306-113303540	N_Shelf	CAGGTTTTGAAGGAACGGTGGGCATTTTGATGTCACTTTTCTGAGCAATTGTGCTCAAGG[CG]ACCATGTAGACATGGGAAGGCATAACTGTCTGTTTCTAAGCACTGCTGGTAACAGACACC	CAGCAGTGCTTAGAAACAGACAGTTATGCCTTCCCATGTCTACATGGTCG	ATP11AUN	NM_207440	TSS1500	TSS1500								C13orf35	ENST00000356049.1	TSS1500	C13orf35	ENST00000356049.1	TSS1500	chr13:113300185-113300575	3								25	0.016379
cg15808292	chr20	61825349	+	cg15808292	15738825		ACAATAACTTCTCCTTCTACCAACTTAAAAAATTTTATAAAACTAACACC		II			NA						chr20:61822291-61822508	S_Shelf	TCCTTGCCTGGCATTACCATGCACCACGAATGCAGGCAGGAGGCCCCAAACACCCAGACA[CG]GTGTCAGTTCTACAAAACTTTCCAAGTTGGCAGAAGGAGAAGCCACTGCCTCCTCCGGTT	CGGTGTCAGTTCTACAAAACTTTCCAAGTTGGCAGAAGGAGAAGCCACTG				integenic														chr20:61825145-61825510	3								25	0.310402
cg21470589	chr1	32282693	-	cg21470589	65628245		ACTTCCTACTATAATAATTTTATTAACCACCCTTTCCCCCTTTCTCTTCC		II			rs74889548	0.038228						OpenSea	TGTATCTGTTGACTTCCTGCTGTGGTGATTTTATTAACCACCCTTTCCCCCTTTCTCTTC[CG]CTTTTCATATATATATATATATATATATTTTTTTTTTTTTTTTGAAACAGCGTCTCGCTC	CGGAAGAGAAAGGGGGAAAGGGTGGTTAATAAAATCACCACAGCAGGAAG	SPOCD1;SPOCD1;SPOCD1	NM_144569;NM_001281988;NM_001281987	TSS1500;TSS1500;TSS1500	TSS1500								SPOCD1;SPOCD1;SPOCD1;SPOCD1	ENST00000449266.1;ENST00000373648.2;ENST00000257100.3;ENST00000360482.2	TSS1500;TSS1500;TSS1500;TSS1500	SPOCD1;SPOCD1;SPOCD1;SPOCD1;SPOCD1;SPOCD1	ENST00000449266.1;ENST00000373648.2;ENST00000529396.1;ENST00000525930.1;ENST00000257100.3;ENST00000360482.2	TSS1500;TSS1500;TSS1500;TSS1500;TSS1500;TSS1500	chr1:32282560-32282810	3								25	1.49612
cg25649641	chr15	76635357	+	cg25649641	60603116	59710125	CTATAAAATTAATAAATACCACAAATTAATCACATCACACATCCACTCCA	CTATAAAATTAATAAATACCGCGAATTAATCACGTCGCGCATCCACTCCG	I	A	Red	NA						chr15:76632262-76635515	Island	CAGTGAGGCCAACCCCGGCCAGAGCGGGCGGCCGTGACGGGCCGTGCCCCGCGCTGTCCC[CG]GAGTGGATGCGCGACGTGATCAATCCGCGGCATTTATTAATTCCACAGTCTAGACAGAGG	CTGTGGAATTAATAAATGCCGCGGATTGATCACGTCGCGCATCCACTCCG				integenic			DMR		15:74421873-74422778			RP11-685G9.2	ENST00000559539.1	TSS1500	RP11-685G9.2	ENST00000559539.1	TSS1500	chr15:76633365-76636050	3						TRUE		25	0.326433
cg01731500	chr17	80192237	-	cg01731500	97695245		ACTATAATAAAAACATCCRATATCCAAATACAAAAACAAAAACTACTCCC		II			NA						chr17:80194424-80194777	N_Shelf	CTGTCCCAGGCACTGTGGTGGGGGCATCCGGTGTCCAGGTGCAGAGGCAAAAGCTGCTCC[CG]GGTTTCCCAGAAATGGTTCCGAGGCCTGGGTCCCAGAGAGCCAGTGCAGGTTGGGGGGTG	CGGGAGCAGCTTTTGCCTCTGCACCTGGACACCGGATGCCCCCACCACAG	SLC16A3;SLC16A3;SLC16A3	NM_001042422;NM_004207;NM_001042423	5'UTR;5'UTR;5'UTR	5'UTR						17:80192020-80193277	Gene_Associated_Cell_type_specific	SLC16A3;SLC16A3	ENST00000392341.1;ENST00000392339.1	5'UTR;5'UTR	SLC16A3;SLC16A3	ENST00000392341.1;ENST00000392339.1	5'UTR;5'UTR	chr17:80192045-80192250	3						TRUE		25	0.0358715
cg06106599	chr11	70048801	+	cg06106599	92715533	59769134	AACACAAAAATCCCCACATACCCAAAATTTACATCATAATTACAAAAACA	AACGCGAAAATCCCCGCGTACCCGAAATTTACATCATAATTACAAAAACG	I	A	Red	NA						chr11:70049099-70049806	N_Shore	AGTGCGGGCATTGCAGGCTGAGCCACCACGGCCGCCACGACCTTCTCTTCTGGAGCGTGT[CG]CTTTTGTAATTATGATGTAAACTCCGGGCACGCGGGGACCCTCGCGCTTCGCTCACTAAT	CGCTTTTGTAATTATGATGTAAACTCCGGGCACGCGGGGACCCTCGCGCT	FADD	NM_003824	TSS1500	TSS1500					11:69726417-69726501	11:70048795-70050757	Promoter_Associated	FADD	ENST00000301838.4	TSS1500	FADD	ENST00000301838.4	TSS1500					chr11:70048023-70057938	6		TRUE		25	0.0339806
cg05677600	chr20	5816049	-	cg05677600	65644840		ATACCAAAAAACCATAACTAAAACAAAATCCCTACCTCTAAAAAATCCCC		II			rs111435595	0.016926						OpenSea	ACCATCACACTGTGCCAGGAGACCATAGCTAGAACAGGGTCCCTGCCTCTGGGAAGTCCC[CG]TGCCATAAGAAAACAAACACAGATATTCAATGGGAGGTAAGACCTGCCAAGTACCATCTA	CGGGGACTTCCCAGAGGCAGGGACCCTGTTCTAGCTATGGTCTCCTGGCA	C20orf196;C20orf196;C20orf196	NM_001303477;NM_152504;NM_001303478	Body;Body;Body	Body								C20orf196	ENST00000541651.1	3'UTR	C20orf196	ENST00000541651.1	3'UTR	chr20:5815920-5816135	3								25	0.122867
cg20587874	chr2	179269232	+	cg20587874	16766894		AACCCTTACCATCTAATAACTTTCTATCTAAATCAACAAACTATTATCAC		II			NA							OpenSea	GTTTTGTTTTAGCTTGCTAAGTACAGAATTGGAGGATACGATGGGATAAACAACTGAATA[CG]TGACAACAGTTTGTTGACTCAGACAGAAAGCCATCAGATGGCAAGGGTTGACCGTTGAAG	CGTGACAACAGTTTGTTGACTCAGACAGAAAGCCATCAGATGGCAAGGGT	MIR548N	NR_031666	Body	Body				TRUE		2:179269210-179269460	Unclassified_Cell_type_specific							chr2:179269160-179269435	3						TRUE		25	0.149576
cg20801476	chr7	27281465	-	cg20801476	83745221		RCCTCTTCATTCRAAAAACCTCTTTCCAAAAAACTTCRCTAATTCTAAAC		II			NA						chr7:27282086-27283136	N_Shore	GCATTCCTGGCGCCTCTTCATTCGAAAAACCTCTTTCCAGGAGACTTCGCTGATTCTGAA[CG]AATACTTTAAAATATGGGCAAGGGAAAAAAAAAGACAACTCTTAGAAACTCTCCCCACCC	CGTTCAGAATCAGCGAAGTCTCCTGGAAAGAGGTTTTTCGAATGAAGAGG	EVX1	NM_001989	TSS1500	TSS1500			RDMR	TRUE				EVX1;EVX1;RP1-170O19.17;RP1-170O19.16	ENST00000496902.3;ENST00000222761.3;ENST00000523608.2;ENST00000517726.1	TSS1500;TSS1500;TSS1500;3'UTR	EVX1;EVX1;RP1-170O19.17;RP1-170O19.16	ENST00000496902.3;ENST00000222761.3;ENST00000523608.2;ENST00000517726.1	TSS1500;TSS1500;TSS1500;3'UTR	chr7:27281105-27281695	3						TRUE		25	0.170705
cg01177476	chr5	4441227	+	cg01177476	45772117		TATAAAAACAAACCCTTTTAACTTAACAACATATAAATTATATACACCAC		II			NA							OpenSea	TTTTTCATCTTTATCTTTGTTATGAAAACCATATTGCTGAATATCTCATCTGCACTCAAA[CG]TGGTGCACATAATTCATATGTTGTCAAGTCAAAAGGGTTTGTCTTTACATTTTGACCTTT	CGTGGTGCACATAATTCATATGTTGTCAAGTCAAAAGGGTTTGTCTTTAC				integenic								RP11-445O3.3	ENST00000562127.1	TSS1500	RP11-445O3.3	ENST00000562127.1	TSS1500										25	0.0598918
cg12769607	chr3	54069178	-	cg12769607	82657358		TAAACAACAAACTAAAAACTAACTCTCCCTACTAACTAAATCCTACTTCC		II			NA							OpenSea	AGCAGTGAACCTGGGCAGCAGGCTGGAAGCTGGCTCTCCCTGCTGGCTGAATCCTGCTTC[CG]TGGGAGCCAGGAAGGTGGGTGGTTTCCTCTCTCTGACAGTCCACCGGTGACTCAGGTCTT	CGGAAGCAGGATTCAGCCAGCAGGGAGAGCCAGCTTCCAGCCTGCTGCCC				integenic														chr3:54069100-54069330	3								25	0.151694
cg11435457	chr5	1940013	+	cg11435457	27635578		ATCCAAACCTACAACTATAAAATAAACACACACAAAAACCTAAATACAAC		II			NA							OpenSea	TGAGACGGCTTTGATCTGGCTCTCAGCCACTTCTGATGCTCCTGGTACCTGCAGTCACCA[CG]CTGCACCCAGGCTTCTGTGTGTGTTCATCCCACAGCTGCAGGTTTGGACCCTTTGACCAA	CGCTGCACCCAGGCTTCTGTGTGTGTTCATCCCACAGCTGCAGGTTTGGA				integenic								RP11-259O2.1;RP11-259O2.1;RP11-259O2.1	ENST00000513419.1;ENST00000511693.1;ENST00000513419.1	1stExon;5'UTR;5'UTR	RP11-259O2.1;RP11-259O2.1;RP11-259O2.1	ENST00000513419.1;ENST00000511693.1;ENST00000513419.1	1stExon;5'UTR;5'UTR	chr5:1939745-1940075	3								25	0.0540263
cg09043230	chr16	71844102	+	cg09043230	92703927		ATAACACCCAAATCCTAAACTCAAAATTTATAATTAATTCTAACCAAACC		II			NA						chr16:71841923-71843101	S_Shore	ACCTCAGGTGATCTGCCTGCGTCGGCCTCCCAAAGTGTGGAGATGACAGGTGTGAGCCAC[CG]GCCTGGCCAGAACTAACCACAAATCTTGAGTTTAGGATTTGGGTGTCATAGAGAGAAGGT	CGGCCTGGCCAGAACTAACCACAAATCTTGAGTTTAGGATTTGGGTGTCA	AP1G1;AP1G1	NM_001128;NM_001030007	TSS1500;TSS1500	TSS1500								AP1G1;AP1G1;AP1G1;AP1G1;AP1G1;AP1G1;AP1G1	ENST00000570297.1;ENST00000538574.1;ENST00000423132.2;ENST00000433195.2;ENST00000425422.2;ENST00000569748.1;ENST00000299980.4	TSS1500;TSS1500;TSS1500;TSS1500;TSS1500;TSS1500;TSS1500	AP1G1;AP1G1;AP1G1;AP1G1;AP1G1;AP1G1;AP1G1;AP1G1;AP1G1;AP1G1;AP1G1;AP1G1;AP1G1	ENST00000563104.1;ENST00000565412.1;ENST00000538574.1;ENST00000450149.2;ENST00000568327.1;ENST00000565009.1;ENST00000423132.2;ENST00000433195.2;ENST00000425422.2;ENST00000565161.1;ENST00000569748.1;ENST00000566161.1;ENST00000299980.4	TSS1500;TSS1500;TSS1500;TSS1500;TSS1500;TSS1500;TSS1500;TSS1500;TSS1500;TSS1500;TSS1500;TSS1500;TSS1500	chr16:71844045-71844290	3								25	1.10648
cg05998841	chr5	67588130	+	cg05998841	90751253		TCTCCCCAATACCATTCAACATCTTATAAAAACATATTATTATTCATACC		II			rs3730089	0.220461					chr5:67584213-67584451	S_Shelf	TTCTTTTTCATCTGCAGCACTGCCTCCTAAACCACCAAAACCTACTACTGTAGCCAACAA[CG]GTATGAATAACAATATGTCCTTACAAGATGCTGAATGGTACTGGGGAGATATCTCGAGGT	CGGTATGAATAACAATATGTCCTTACAAGATGCTGAATGGTACTGGGGAG	PIK3R1;PIK3R1;PIK3R1;PIK3R1	NM_181524;NM_181504;NM_001242466;NM_181523	Body;Body;TSS1500;Body	Body								PIK3R1	ENST00000523872.1	TSS1500	PIK3R1;PIK3R1;PIK3R1;PIK3R1;PIK3R1;PIK3R1;PIK3R1	ENST00000521409.1;ENST00000518292.1;ENST00000518813.1;ENST00000518813.1;ENST00000523872.1;ENST00000520550.1;ENST00000519025.1	5'UTR;5'UTR;1stExon;5'UTR;TSS1500;TSS1500;TSS200										25	0.194886
cg24339048	chr13	103524292	+	cg24339048	84674590		CTATATTAAATATTTCACATACCCAATCATCACACAAACCATACCCTATC		II			NA							OpenSea	AAATCTTGAGCCAGTTACTTATTTTTGAGTTCAGTTCCCTCCTCTGTGAGGTGAGGGTAA[CG]ATAGGGCATGGCTTGTGTGATGATTGGGCATGTGAAATATTTAACACAGTGCCAAGCACA	CGATAGGGCATGGCTTGTGTGATGATTGGGCATGTGAAATATTTAACACA	BIVM-ERCC5;ERCC5	NM_001204425;NM_000123	Body;Body	Body																chr13:103524117-103524972	3						25	0.157659
cg26242755	chr6	6624147	+	cg26242755	35720180		TAACATTCTTAATAAAATATACAAACATATATCACTCTACACTTTACTAC		II			NA							OpenSea	GAAACCAGCTCTGGCCTTTAAGAAATCTCATGTTTAGATTCAGTGTTGCAGGATAAGCCA[CG]TAGCAAAGTGCAGAGTGATACATGTTTGTACACTTTACCAAGAATGCCAGACATCGCTGT	GGCATTCTTGGTAAAGTGTACAAACATGTATCACTCTGCACTTTGCTACG	LOC285780;LY86	NR_026970;NM_004271	TSS1500;Body	TSS1500								LY86-AS1	ENST00000435641.1	TSS1500	LY86-AS1;LY86-AS1	ENST00000435641.1;ENST00000429345.1	TSS1500;TSS1500	chr6:6623885-6624230	3						TRUE		25	0.0593848
cg21647182	chr2	1657483	+	cg21647182	80766152		ACTAACCTTATTCCRATATCCRAAAAATCCTTACACAATTAAACAAACAC		II			NA							OpenSea	AAGCCATGCTGTACATGCTCCTGAATGAGCTGCAATGTCCGTTCAAAGATTTCTCCCGCC[CG]TGCCTGTTCAACTGTGTAAGGATCCCTCGGATACCGGAACAAGGCCAGCAAATCATTTGG	CTGGCCTTGTTCCGGTATCCGAGGGATCCTTACACAGTTGAACAGGCACG	PXDN	NM_012293	Body	Body					2:1636469-1636527						PXDN;PXDN;PXDN;PXDN	ENST00000493779.1;ENST00000478155.1;ENST00000493779.1;ENST00000465809.1	1stExon;3'UTR;3'UTR;3'UTR	chr2:1656600-1657495	3						TRUE		25	0.0589534
cg05296390	chr11	75227937	+	cg05296390	29631212		ATACAAAATCATTCTCAAAACTTACTCAAATCCAAATATCACTATCCAAC		II			NA							OpenSea	CTGCCAGTAAGTGACAAAGCCAGGATCAACATAAGTTTTCTGTCTTCTGTATGGTAGACA[CG]TTGGACAGTGATACCTGGACTTGAGCAAGCCCTGAGAATGACCTTGTATGGCAGGCGCAC	TACAAGGTCATTCTCAGGGCTTGCTCAAGTCCAGGTATCACTGTCCAACG	GDPD5	NM_030792	5'UTR	5'UTR								GDPD5;GDPD5;GDPD5	ENST00000376282.3;ENST00000336898.3;ENST00000529095.1	5'UTR;5'UTR;3'UTR	GDPD5;GDPD5;GDPD5;GDPD5;GDPD5	ENST00000532435.1;ENST00000376282.3;ENST00000336898.3;ENST00000529095.1;ENST00000524785.1	5'UTR;5'UTR;5'UTR;3'UTR;3'UTR			chr11:75227918-75228194	3						25	0.139074
cg08947125	chr3	12802515	+	cg08947125	90646338		ATCACTCATTCATTCAACAAATATATTAAAAACCAAATACAATAACTTAC		II			NA							OpenSea	TTGAACTCCTAGCCTCAAGCGATCCTCCGGCCTTGGCCCCCTAAAGCTCTGGATTATAGG[CG]TAAGCCACTGCATCTGGCCCTCAATACATTTGTTGAATGAATGAGTGACCTGAAAGGTTA	TCACTCATTCATTCAACAAATGTATTGAGGGCCAGATGCAGTGGCTTACG	TMEM40	NM_001284406	Body	Body								TMEM40;TMEM40	ENST00000314124.7;ENST00000264728.8	TSS1500;5'UTR	TMEM40;TMEM40	ENST00000314124.7;ENST00000264728.8	TSS1500;5'UTR										25	0.00471231
cg19555973	chr20	31866225	+	cg19555973	18664177		TATAAACAACCCCACTAAATAACCTACAAATAAATCAATAAAAATTAAAC		II			NA							OpenSea	GTGGGGGCTGTGGGTCGGGCATTGGGAAAGGAATGAGGTTTCCTCCACTCCCTTGTCCTG[CG]CCCAACCTTTATTGACTCATTTGCAGGCCATTTAGTGGGGTTGTTTACATATCCAATACA	CGCCCAACCTTTATTGACTCATTTGCAGGCCATTTAGTGGGGTTGTTTAC				integenic											BPIFB1	ENST00000423645.1	5'UTR	chr20:31865960-31866295	3								25	0.632961
cg27262743	chr1	205567117	+	cg27262743	56637584		ATAAAAACTCAACTCTCAAAACTAACTTAAAAACRAAAACAAATAACAAC		II			rs73078313	0.057182						OpenSea	TTCTGAACTCAAACTGTCCCTTTCCTGAGTCTCCAGCAAAGCCAGCAGGGCCCCCTGTGC[CG]TTGTTACCTGTTTCCGTTTCCAAGCCAGCCCTGAGAGCTGAGCCTCCATATGTGGGATCT	TGGAGGCTCAGCTCTCAGGGCTGGCTTGGAAACGGAAACAGGTAACAACG	MFSD4	NM_181644	Body	Body								MFSD4;ELK4	ENST00000478555.1;ENST00000539916.1	TSS200;3'UTR	MFSD4;MFSD4;MFSD4;MFSD4;MFSD4;ELK4	ENST00000465651.1;ENST00000471425.1;ENST00000478555.1;ENST00000475956.1;ENST00000489709.1;ENST00000539916.1	5'UTR;5'UTR;TSS200;5'UTR;5'UTR;3'UTR	chr1:205567100-205567410	3								25	0.0311629
cg15242769	chr22	43670935	+	cg15242769	50635985		RAAAATTAACTTATATCCCCAAAATAACTATACCTACCRATAATCCAAAC		II			NA							OpenSea	GGTACTTCTCATGGCCCTTCGAGGACAAAAGGGGCTCATGGGCTCGGGGCACAGTAGGTA[CG]TTTGGATCATCGGCAGGTACAGCCACTTTGGGGACATAAGCCAATTCCCGCCACCGACTC	GGAATTGGCTTATGTCCCCAAAGTGGCTGTACCTGCCGATGATCCAAACG	SCUBE1	NM_173050	Body	Body					22:42000838-42001058			Z99756.1;SCUBE1	ENST00000458463.1;ENST00000381243.3	TSS1500;5'UTR	Z99756.1;SCUBE1	ENST00000458463.1;ENST00000381243.3	TSS1500;5'UTR	chr22:43670820-43671135	3								25	0.208181
cg08205865	chr1	167883379	-	cg08205865	62747140		CCATATCTATCTATAACTAACCCATAAAATAACAATTTTATCTAAAAACC		II			NA							OpenSea	CAGCTGAAGCGCCATGTCTGTCTATAGCTGACCCATAAAATGACAGTTTTGTCTAAAAGC[CG]TTTTCCAGGCCACACCCTCATCAGTAGCTCATTGTTCCACGGGCACCGACCATGTTTCTG	CGGCTTTTAGACAAAACTGTCATTTTATGGGTCAGCTATAGACAGACATG	ADCY10;ADCY10;ADCY10;ADCY10	NM_018417;NM_001167749;NM_001167749;NM_018417	1stExon;1stExon;5'UTR;5'UTR	1stExon								ADCY10;ADCY10;ADCY10	ENST00000545172.1;ENST00000367851.4;ENST00000545172.1	1stExon;TSS200;5'UTR	ADCY10;ADCY10;ADCY10;ADCY10	ENST00000545172.1;ENST00000476818.1;ENST00000367851.4;ENST00000545172.1	1stExon;TSS200;TSS200;5'UTR	chr1:167883300-167883690	3					TRUE	TRUE		25	0.0508328
cg00683922	chr1	207242569	+	cg00683922	64622965		AACCAAAATATCACAAAATATCTATAACTCACCRAATAAAAACCACTACC		II			NA							OpenSea	GTAAGTTCCCCCCAGTAGTAGGAGAATGTGGTAGCTTGAGCTAGAGAAGTTGCCTCTTTC[CG]GCAGTGGTCCTCACCCGGTGAGTCACAGACACTCTGTGACACTCTGGTCACAGGCAGCTG	CGGCAGTGGTCCTCACCCGGTGAGTCACAGACACTCTGTGACACTCTGGT	PFKFB2;PFKFB2	NM_006212;NM_001018053	Body;Body	Body								PFKFB2	ENST00000473310.1	TSS200	PFKFB2;PFKFB2	ENST00000483688.1;ENST00000473310.1	TSS1500;TSS200	chr1:207242460-207242690	3								25	0.400255
cg20172258	chr10	133878853	-	cg20172258	92739859		RTACTTACCCTTCACACAAAAATACTACTAATCTCCTATATCTAATTCCC		II			NA						chr10:133879005-133879255	N_Shore	GGTGAGCTCTCGTGCTTGCCCTTCACACAGGAATGCTGCTGGTCTCCTGTGTCTGGTTCC[CG]TCTGCATTTTCAGTCCTCAGTGTTGAGTGTGTGCAAATCCCTTCTATCACCTGACATTTA	CGGGAACCAGACACAGGAGACCAGCAGCATTCCTGTGTGAAGGGCAAGCA				integenic					10:133728556-133728844									chr10:133878705-133878955	3						TRUE		25	0.171848
cg04163167	chr21	26768888	+	cg04163167	46670873		CAAATTCCTATTAACTAATTCTATAACCACCAATAACAATCTTTAAATCC		II			NA							OpenSea	CAAGCAGGGTGCGAACCATCCAACTCCAAGCAAAGCCTGTGCTGCCGCAACTCTGCCTCA[CG]GACTCAAAGACTGTCACTGGTGGTCACAGAATTAGTCAACAGGAACTTGACTGTACTGGG	CGGACTCAAAGACTGTCACTGGTGGTCACAGAATTAGTCAACAGGAACTT	LINC00158	NR_024027	Body	Body						21:26768430-26769021	Unclassified_Cell_type_specific	LINC00158	ENST00000332587.4	3'UTR	LINC00158;LINC00158;LINC00158	ENST00000332587.4;ENST00000440205.1;ENST00000439840.1	3'UTR;3'UTR;3'UTR	chr21:26768540-26768995	3								25	0.930097
cg04180125	chr19	3557666	-	cg04180125	35635563	3673827	AAACAAAACAAAACAAAAAAATTCCAATACCTAAACCAATCAAAACCACA	GAACGAAACAAAACGAAAAAATTCCGATACCTAAACCAATCGAAACCGCG	I	C	Grn	NA						chr19:3556962-3558293	Island	GGCGACTGCGCCGGGCGGGGCAGGGCGGGGAGGTTCCGGTGCCTGAGCCAATCGGAGCCG[CG]CCCCGGGGAACCGCAGCCAATCGCCAAGGAGAGAGGAGAGGGGCGTGGCCGCAGGGCTCG	GGGCGGGGCAGGGCGGGGAGGTTCCGGTGCCTGAGCCAATCGGAGCCGCG	C19orf28;C19orf28;C19orf28	NM_021731;NM_001042680;NM_174983	TSS200;TSS200;TSS200	TSS200					19:3508016-3509050	19:3557410-3557859	Promoter_Associated	MFSD12	ENST00000389395.2	TSS200	MFSD12	ENST00000398558.3	TSS200	chr19:3557545-3557795	3						TRUE		25	0.0111455
cg20203469	chr11	134126284	+	cg20203469	36629273		TTCCCATACACRATATAACCTTTAACAACTAAAAAATAACAACTTCTATC		II			NA						chr11:134122762-134122981	S_Shelf	TTCTAGGTTGATCTGGATGTGTGCTAGAACTGTCCTTTCTCCATATGACAAGTGGAATAA[CG]ACAGAAGCTGCCATTCTCTAGCTGTTAAAGGCTATACCGTGTATGGGAAATACTACAGTA	CGACAGAAGCTGCCATTCTCTAGCTGTTAAAGGCTATACCGTGTATGGGA	ACAD8	NM_014384	Body	Body								ACAD8;ACAD8;ACAD8;ACAD8	ENST00000537423.1;ENST00000543332.1;ENST00000537915.1;ENST00000524547.1	5'UTR;5'UTR;5'UTR;5'UTR	ACAD8;ACAD8;ACAD8;ACAD8;ACAD8;ACAD8;ACAD8;ACAD8;ACAD8;ACAD8;ACAD8;ACAD8;ACAD8	ENST00000537423.1;ENST00000543332.1;ENST00000534433.1;ENST00000525961.1;ENST00000537915.1;ENST00000530533.1;ENST00000534240.1;ENST00000533387.1;ENST00000527082.1;ENST00000524547.1;ENST00000528325.1;ENST00000527665.1;ENST00000531338.1	5'UTR;5'UTR;5'UTR;5'UTR;5'UTR;5'UTR;5'UTR;5'UTR;5'UTR;5'UTR;TSS1500;TSS1500;TSS200								TRUE		25	0.973452
cg06458132	chr9	112214232	+	cg06458132	80702967		CCTCTATACCCRACCTTACTTCCTTTTTTTAAAAACTTACCAACTATAAC		II			rs1970940	0.397315						OpenSea	GGCAGTGCCGTCCAGACTTGGGGTTGGAACCTCCCAGTTGGTTGTACAATCAATTTAATG[CG]TCACAGTTGGCAAGTTTTTAAAAAAAGGAAGTAAGGCCGGGCACAGAGGCTCATGCCTGT	CTCTGTGCCCGGCCTTACTTCCTTTTTTTAAAAACTTGCCAACTGTGACG	PTPN3;PTPN3;PTPN3;PTPN3	NM_001145369;NM_001145370;NM_002829;NM_001145368	TSS1500;TSS1500;Body;Body	TSS1500								PTPN3	ENST00000412145.1	TSS1500	PTPN3	ENST00000412145.1	TSS1500					chr9:112213657-112214288	6				25	0.111451
cg17907120	chr1	197737026	+	cg17907120	65628213		TCTATATTTTAACTACTACTATATTACCTCCCATTACATAATAACTTCAC		II			NA							OpenSea	ATTTGTACCACATACAGTTTATACTCAAATATTTCCTCGCATGATAAAACCACCTATACA[CG]TGAAGTCACTATGCAATGGGAGGCAACACAGCAGTAGTTAAAATACAGACTCTGGACAGA	CGTGAAGTCACTATGCAATGGGAGGCAACACAGCAGTAGTTAAAATACAG	DENND1B;DENND1B;DENND1B;DENND1B;DENND1B	NM_001300858;NM_001195216;NR_125340;NM_001195215;NM_144977	5'UTR;Body;Body;Body;Body	5'UTR								DENND1B;DENND1B	ENST00000235453.4;ENST00000477581.1	5'UTR;3'UTR	DENND1B;DENND1B;DENND1B;DENND1B	ENST00000468589.1;ENST00000495550.1;ENST00000235453.4;ENST00000477581.1	3'UTR;3'UTR;5'UTR;3'UTR					chr1:197736976-197738784	4				25	0.76734
cg09081210	chr16	14424868	-	cg09081210	5779547		ATTAACTAAAACTTAACTACTAAAACCAAACTTATTATACCACACRCTCC		II			NA							OpenSea	GATGGAATAAGGTTGGCTGAGACTTGACTGCTGAAGCCAGGCTTATTGTACCACACGCTC[CG]TTCCTATGTGTGCTTGAAGCTTTTCACAATAAAAAGAAAAAAGAGGTAAAGACCAGCCTT	CGGAGCGTGTGGTACAATAAGCCTGGCTTCAGCAGTCAAGTCTCAGCCAA				integenic																		chr16:14423096-14427961	6				25	0.140899
cg16010769	chr11	63786408	+	cg16010769	29795287		AAATCTAAATCCCTTAAATAAAACTAAATCATAAACCCCAACTTAAACTC		II			NA							OpenSea	AAGGCGTGGTGGCTTCAGGCGGGCAGTGGCTGTGTGAGGTGGGGGATGGGCACTGGACTG[CG]AGTCCAAGCTGGGGCTCATGATCCAGCCCCACCCAAGGGACCCAGACCTGCTCCCAGCAA	GGTCTGGGTCCCTTGGGTGGGGCTGGATCATGAGCCCCAGCTTGGACTCG	MACROD1	NM_014067	Body	Body											MACROD1;MACROD1;MACROD1	ENST00000543422.1;ENST00000545464.1;ENST00000542359.1	3'UTR;3'UTR;3'UTR			chr11:63784784-63787517	6						25	0.155208
cg17301248	chr12	112467203	+	cg17301248	78610484		CATAATTTTAATCCAAAACTTCCTCATAAAATACATAAAAAACTTTAATC		II			NA							OpenSea	CTTCTGGTTTATATACAATAATTTAATCAGTTGTATATATTTAACACCTAAAAAAATTCA[CG]ATCAAAGTCCTTCATGCATTTTATGAGGAAGTTCTGGATTAAAATCATGGTCAACCAGAT	ATGATTTTAATCCAGAACTTCCTCATAAAATGCATGAAGGACTTTGATCG	NAA25	NM_024953	3'UTR	3'UTR								NAA25	ENST00000261745.4	3'UTR	NAA25;NAA25;NAA25	ENST00000261745.4;ENST00000548181.1;ENST00000552527.1	3'UTR;3'UTR;3'UTR	chr12:112467200-112467410	3						TRUE		25	1.38978
cg04175809	chr3	120003292	+	cg04175809	90629201		CTATCAAAAACTAAAAACCTCTAAATAAAACTCAAAATATCCATATACTC		II			NA						chr3:120003883-120004426	N_Shore	TTTCTATCCTGAAATCTTAACAAAATTCGATTTTAAAAACCTCAAGGTTTGTATTCTTCA[CG]AGTACATGGATACCTTGAGTTCTACCTAGAGGCCTCTAGTTTCTGACAGAGCTAACTTGG	CGAGTACATGGATACCTTGAGTTCTACCTAGAGGCCTCTAGTTTCTGACA				integenic				TRUE				GPR156	ENST00000464295.1	5'UTR	GPR156;GPR156	ENST00000481907.1;ENST00000464295.1	3'UTR;5'UTR	chr3:120003285-120003615	3						TRUE		25	0.279295
cg15387403	chr17	61553170	+	cg15387403	75738157		ACRTACACCTTACTATACAACATAAAATATATACAAAAAACTATAACCCC		II			NA						chr17:61553834-61555063	N_Shore	CTGCAACACGTCATCTGACAAGTCAGTGCGATCTCACTGGAGGTGCATCTCACAGGAACG[CG]GGGTCACAGCCTCCTGCACACACTCCATGCTGCACAGCAAGGTGCACGTGTCCCTCAGAG	CGGGGTCACAGCCTCCTGCACACACTCCATGCTGCACAGCAAGGTGCACG	ACE	NM_000789	TSS1500	TSS1500								ACE;ACE;ACE	ENST00000538928.1;ENST00000290866.3;ENST00000428043.1	TSS1500;TSS1500;TSS1500	ACE;ACE;ACE	ENST00000538928.1;ENST00000290866.3;ENST00000428043.1	TSS1500;TSS1500;TSS1500	chr17:61552845-61553775	3								25	0.0373091
cg17685758	chr3	179326821	-	cg17685758	86633120		TAATTACTATAAAACTTCACTTAACATCATTAACTCTTAAAACTACRACC		II			NA							OpenSea	CTTGCAGATTTTAATTACTGTAAAGCTTCACTTAACATCATTGGCTCTTGAAACTGCGAC[CG]TCAGAACCTATAATAAAGAAGGAAGTGATGTTGTTTAAGGACCTGCTGTATGTGGTTTCA	CGGTCGCAGTTTCAAGAGCCAATGATGTTAAGTGAAGCTTTACAGTAATT	NDUFB5;NDUFB5;NDUFB5	NM_001199958;NM_001199957;NM_002492	Body;Body;Body	Body								NDUFB5	ENST00000473500.1	5'UTR	NDUFB5;NDUFB5;NDUFB5;NDUFB5	ENST00000488002.1;ENST00000477177.1;ENST00000496904.1;ENST00000473500.1	5'UTR;5'UTR;5'UTR;5'UTR	chr3:179326740-179326970	3								25	1.02106
cg02115865	chr12	62652785	-	cg02115865	92761982		TAAAACTCTCAATTCAAAATTAACATAATAATACAAAATAATATTATTAC		II			NA						chr12:62653865-62654677	N_Shore	GAAAGTTGTTTTAAAACTCTCAATTCAAGGTTGGCATGATAATGCAAAATAGTATTATTA[CG]CAGAAATAAGCAATCATAATCATAATACTGATATACACAAATCATAATGCCAATATACAC	AAAACTCTCAATTCAAGGTTGGCATGATAATGCAAAATAGTATTATTACG	USP15;USP15;USP15;MIR6125	NM_006313;NM_001252078;NM_001252079;NR_106740	TSS1500;TSS1500;TSS1500;TSS1500	TSS1500								FAM19A2;USP15;USP15;USP15;USP15;USP15;FAM19A2	ENST00000551619.1;ENST00000353364.3;ENST00000280377.5;ENST00000550632.1;ENST00000312635.6;ENST00000393654.3;ENST00000549456.1	TSS200;TSS1500;TSS1500;TSS1500;TSS1500;TSS1500;3'UTR	FAM19A2;FAM19A2;FAM19A2;USP15;USP15;USP15;USP15;USP15;USP15;USP15;USP15;USP15;USP15;FAM19A2;FAM19A2;FAM19A2;FAM19A2;FAM19A2;FAM19A2;FAM19A2;FAM19A2;FAM19A2	ENST00000547075.1;ENST00000552075.1;ENST00000551619.1;ENST00000353364.3;ENST00000549523.1;ENST00000280377.5;ENST00000550632.1;ENST00000312635.6;ENST00000548524.1;ENST00000393654.3;ENST00000546718.1;ENST00000537297.2;ENST00000549237.1;ENST00000547919.1;ENST00000550396.1;ENST00000549379.1;ENST00000549456.1;ENST00000550060.1;ENST00000548541.1;ENST00000500610.1;ENST00000547075.1;ENST00000547941.1	1stExon;5'UTR;TSS200;TSS1500;TSS1500;TSS1500;TSS1500;TSS1500;TSS1500;TSS1500;TSS1500;TSS1500;TSS1500;TSS200;3'UTR;5'UTR;3'UTR;3'UTR;3'UTR;3'UTR;3'UTR;3'UTR			chr12:62652754-62652983	4	chr12:62651239-62656232	6				25	0.579949
cg26822366	chr6	29989495	-	cg26822366	76809438		TTAATTCCTTCCTATACAAAATCCAAAAATACTCTTTTAAAATCRAAATC		II			NA							OpenSea	GTGACTCACCTTTAATTCCTTCCTGTGCAAGATCCAAGAATACTCTTTTGGGGTCGGGAT[CG]GGACCTGTTTTTCTGGTAACAGTTTCTCCAACAAATCAAAGCCTTGAGAAAAAAAAAATA	TAATTCCTTCCTGTGCAAGATCCAAGAATACTCTTTTGGGGTCGGGATCG	NCRNA00171	NR_026751	Body	Body								ZNRD1-AS1;ZNRD1-AS1;ZNRD1-AS1;ZNRD1-AS1;ZNRD1-AS1;ZNRD1-AS1	ENST00000444051.1;ENST00000425604.1;ENST00000448093.1;ENST00000376797.3;ENST00000420251.1;ENST00000437417.1	3'UTR;3'UTR;3'UTR;3'UTR;3'UTR;3'UTR	ZNRD1-AS1;ZNRD1-AS1;ZNRD1-AS1;ZNRD1-AS1;ZNRD1-AS1;ZNRD1-AS1	ENST00000444051.1;ENST00000425604.1;ENST00000448093.1;ENST00000376797.3;ENST00000420251.1;ENST00000437417.1	3'UTR;3'UTR;3'UTR;3'UTR;3'UTR;3'UTR								TRUE		25	0.0965403
cg21842867	chr13	57438435	+	cg21842867	79678398		TATACATAATCTCCTAACCRTATTATAAATCTTCTTTCTTTCTTAACTTC		II			NA							OpenSea	ATAATAAAATAAAGCAGCTGGTAGAAATCAACAACATTTTAGCAAGGAGGATGAGAGAAA[CG]AAGTCAAGAAAGAAAGAAGACCCATAACACGGCCAGGAGATCATGTACAGTTTGGGGAAG	CGAAGTCAAGAAAGAAAGAAGACCCATAACACGGCCAGGAGATCATGTAC				integenic																		chr13:57438372-57439132	3				25	0.303828
cg17119170	chr11	133902050	+	cg17119170	78654279		TACCTAAATCTACTTCAAACATAAAACTTCTTAACCTCTAACTCTAAAAC		II			NA							OpenSea	AAGGTAGGTGGGCTCACCAACATCCTCTACACAATTAGTACAGACTGTGATCTGAGGTGG[CG]TCCTAGAGCTAGAGGCTAAGAAGTCTCATGCCTGAAGCAGATCTAGGCATTTAACACGCA	GCCTAGATCTGCTTCAGGCATGAGACTTCTTAGCCTCTAGCTCTAGGACG	LOC100128239	NR_027276	TSS200	TSS200			CDMR					RP11-713P17.3	ENST00000533922.1	TSS200	RP11-713P17.3;RP11-713P17.3;RP11-713P17.3;RP11-713P17.3;RP11-713P17.3	ENST00000532706.1;ENST00000529070.1;ENST00000533091.1;ENST00000527712.1;ENST00000533922.1	TSS1500;TSS1500;TSS1500;TSS1500;TSS200	chr11:133901980-133902275	3						TRUE		25	0.0478955
cg22268248	chr10	121589088	-	cg22268248	96663167		ATACAAAATTAACRCTATACCTTACRTTAAAACAACAAACTTAACTATCC		II			NA							OpenSea	GTTTCCTGGCCATACAGGATTAACGCTGTGCCTTACGTTAGAGCAACAAACTTGACTGTC[CG]TGTATATATAGGTGAGGGACAAAGGGTTTCTGCAGCCAAGCACTGCACTCCATTCCGCTG	CGGACAGTCAAGTTTGTTGCTCTAACGTAAGGCACAGCGTTAATCCTGTA	MCMBP;MCMBP;MCMBP	NM_024834;NM_001256378;NM_001256379	3'UTR;3'UTR;3'UTR	3'UTR								MCMBP	ENST00000360003.3	3'UTR	MCMBP	ENST00000360003.3	3'UTR	chr10:121589060-121589335	3								25	0.0163786
cg24813313	chr1	40106671	-	cg24813313	26767847		TAATAAACRCAACTATCRTAAACAATCAATACCAAAAAACCCTAATAATC		II			NA						chr1:40105010-40105707	S_Shore	CAAATATATACTGGTAGGCGCAACTGTCGTGAGCAATCAGTACCAGGAAGCCCTGGTGGT[CG]CCCCAGCCACAACTATGGACTCTCATTCCAAATGCCCTCAGCACTCACATCACTTCTGTG	GGTAGGCGCAACTGTCGTGAGCAATCAGTACCAGGAAGCCCTGGTGGTCG	HEYL	NM_014571	TSS1500	TSS1500								HEYL	ENST00000372852.3	TSS1500	HEYL	ENST00000372852.3	TSS1500	chr1:40106425-40106935	3								25	0.0790876
cg10570276	chr20	36810754	-	cg10570276	52742134		ATCAAAAATTTCATCACATAACTAAATTTATCAAACCCCACTTTTCTTAC		II			NA							OpenSea	ATTTATTGGCTATCAAGAATTTCATCACATGGCTGAATTTGTCAAGCCCCACTTTTCTTG[CG]CATTTAGGTTGCTTCCCATTTTTTCACTACTGCAAACAGTGCCATCCCTGTAGCCTTGGG	CGCAAGAAAAGTGGGGCTTGACAAATTCAGCCATGTGATGAAATTCTTGA				integenic																		chr20:36809098-36811277	6				25	0.520515
cg07061765	chr11	70349076	+	cg07061765	99736462		AAAAACCCACATATCTCTACCTTAAATAAATACCAACTATCTTCCTCTCC		II			NA							OpenSea	GACAACATTCTCATTGTTAACCTGTGGGAAGGCGGAGAGGATGGCATCAGTGAGAGCCAG[CG]GAGAGGAAGACAGTTGGCACCCACCCAAGGCAGAGACATGTGGGCTCCTAAAAAGGGGGC	GGAGCCCACATGTCTCTGCCTTGGGTGGGTGCCAACTGTCTTCCTCTCCG	SHANK2;SHANK2;SHANK2	NR_110766;NM_133266;NM_012309	Body;Body;Body	Body											SHANK2	ENST00000424924.1	TSS200			chr11:70349066-70353089	6						25	0.0920101
cg04776469	chr21	26945612	+	cg04776469	54746243		TACAAACAATAAAAATTTACCTACAAACRAATCTATCTAAAAATATCCCC		II			NA							OpenSea	TGTAGTCAAAACCAAAGCCACTGGGTAGTGCTTTCCCCAAAGGAATCTCTAAATAGTAGA[CG]GGGACATTTTCAGATAGATTCGTTTGTAGGCAAACCTCCATTGCTTGTATCACATTTCCT	CGGGGACATTTTCAGATAGATTCGTTTGTAGGCAAACCTCCATTGCTTGT	MIR155;MIR155HG	NR_030784;NR_001458	TSS1500;Body	TSS1500						21:26945212-26945711	Unclassified	MIR155;MIR155HG	ENST00000385060.1;ENST00000456917.1	TSS1500;5'UTR	MIR155;MIR155HG	ENST00000385060.1;ENST00000456917.1	TSS1500;5'UTR	chr21:26945185-26945615	3								25	1.09185
cg17698332	chr18	3639526	+	cg17698332	17648229		AATTCCTTTTAAACCAATAAACTATAATTCCCATACAAAATTCTAACCCC		II			NA							OpenSea	GAAGCACAGGAAGAGCACGAACTGATGCTTTGTGGAGATAGCACAGGGCATTGGCGGTCA[CG]GGGCTAGAATTTTGTATGGGAATCACAGCCCATTGGCTTAAAAGGAATCACAGCCCATTG	CGGGGCTAGAATTTTGTATGGGAATCACAGCCCATTGGCTTAAAAGGAAT	DLGAP1;DLGAP1;DLGAP1;DLGAP1;DLGAP1;DLGAP1;DLGAP1;DLGAP1;DLGAP1	NM_001003809;NM_001242766;NM_001308390;NM_001242764;NM_001242763;NM_001242762;NM_004746;NM_001242765;NM_001242761	Body;Body;Body;Body;Body;Body;Body;Body;Body	Body		chr18:3639477-3639477												chr18:3639440-3639755	3								25	0.59847
cg08626439	chr3	197215256	-	cg08626439	15756187		TCAACATCATTAACAAAACATAATTCAAATATTCRACTAAACAAACCCTC		II			rs2256194	0.420494						OpenSea	CAACGTCGACATCAACATCATTAGCAAAACATGATTCAGGTGTTCGGCTGGGCAGACCCT[CG]CACATGGCAATCTAAATGAATAAGCACACTTCCTTCTCATTTTTGAGAATGTAGCTGAGA	CAACATCATTAGCAAAACATGATTCAGGTGTTCGGCTGGGCAGACCCTCG				integenic														chr3:197215100-197215355	3								25	0.710141
cg25742136	chr8	145138927	-	cg25742136	39676866		TAACAAAACATAACCTTCTAAACACTAAAACTTAACTTAAAACCTACCAC		II			NA						chr8:145137176-145138235	S_Shore	CGTCTTCCTGGTAACAGAACATGACCTTCTGGGCACTGAGGCTTGGCTTGAAGCCTACCA[CG]ATGTCAATGTCACTGGTAGGTTCTCTTGTCCTGCCTGCCCTGGTCCCCCTCTCAGGGTCA	CGTGGTAGGCTTCAAGCCAAGCCTCAGTGCCCAGAAGGTCATGTTCTGTT	GPAA1;GPAA1	NM_003801;NM_003801	Body;ExonBnd	Body								GPAA1;GPAA1	ENST00000527144.1;ENST00000355091.4	5'UTR;ExonBnd	GPAA1;GPAA1;GPAA1;GPAA1;GPAA1;GPAA1;GPAA1;GPAA1;GPAA1;GPAA1;GPAA1;GPAA1;GPAA1	ENST00000532758.1;ENST00000527144.1;ENST00000531593.1;ENST00000525308.1;ENST00000530796.1;ENST00000534072.1;ENST00000527653.1;ENST00000529503.1;ENST00000530633.1;ENST00000526233.1;ENST00000526233.1;ENST00000529638.1;ENST00000529503.1	5'UTR;5'UTR;TSS1500;5'UTR;TSS1500;TSS1500;TSS200;3'UTR;3'UTR;1stExon;5'UTR;TSS200;ExonBnd			chr8:145136694-145139457	6						25	0.0393854
cg15056189	chr12	49176428	-	cg15056189	27770119		CRATTAAATTACCAAACCAAAATCAAATACAAAATAAAAAAACCCAAACC		II			NA						chr12:49176427-49177154	Island	AGGCATCACCACGGTTAAGTTGCCAGGCCAAGATCAAATGCAAGGTGGAGAGGCCCAGGC[CG]CTGAGGACGGCAGCCCGCATGCGGATGGGGAGGAGCGTGTAGGCGATGTAGACAAAGAAC	CGGCCTGGGCCTCTCCACCTTGCATTTGATCTTGGCCTGGCAACTTAACC	ADCY6;ADCY6	NM_015270;NM_020983	1stExon;Body	1stExon								ADCY6;ADCY6	ENST00000357869.3;ENST00000307885.4	1stExon;1stExon	ADCY6;ADCY6	ENST00000357869.3;ENST00000307885.4	1stExon;1stExon	chr12:49176380-49176750	3						TRUE		25	0.0261251
cg03269050	chr10	102881545	+	cg03269050	16646266		TTAAAAAAAAAACTCTAAACTAAAAACAACCAACRAAACACCCAAAAAAC		II			NA						chr10:102882977-102883551	N_Shore	CGGTGCTGGCCGCCCAGGCCTGGCGGTGGGCCTGCGAGAATACCCAGCGTTGGTGCCGCG[CG]CCCTCTGGGTGTCCCGCTGGCTGCCCCCAGCCCAGAGCTCCCTCCTCAACCTACCTCACT	TGAGGAGGGAGCTCTGGGCTGGGGGCAGCCAGCGGGACACCCAGAGGGCG	TLX1NB	NM_001085398	5'UTR	5'UTR					10:102871446-102871536	10:102880621-102882543	Unclassified	RP11-108L7.11;RP11-108L7.11;RP11-108L7.11	ENST00000445873.1;ENST00000425505.1;ENST00000441069.1	3'UTR;3'UTR;3'UTR	RP11-108L7.11;RP11-108L7.11;RP11-108L7.11	ENST00000445873.1;ENST00000425505.1;ENST00000441069.1	3'UTR;3'UTR;3'UTR	chr10:102880720-102881715	3						TRUE		25	0.222883
cg23847008	chr11	119062098	+	cg23847008	84733836		CCCTAAAAAATATATCATTCTCTCTTTACAAATAAAAACACCAACCAACC		II			NA							OpenSea	ACCTTGTGATCCGCCCGCCTCGGCCTCCCAAAGTGGTGGGATTACAAGTGTGAGCCACCG[CG]GCTGGCTGGTGTCTTCATCTGTAAAGAGAGAATGACACATCCCTCAGGGGCATGCTGTGA	CCTGAGGGATGTGTCATTCTCTCTTTACAGATGAAGACACCAGCCAGCCG	CCDC153	NM_001145018	Body	Body											CCDC153	ENST00000375140.3	3'UTR	chr11:119062065-119062255	3								25	0.0411695
cg07132622	chr1	201583797	-	cg07132622	7658213		ACTTTAATAACCAAATAACCTCCATTTATCCTAATAAAACRAAACCTAAC		II			NA							OpenSea	GGGTTTGCAGAGCTTTAATGGCCAGGTAGCCTCCATTTGTCCTGATGGGGCGGGGCCTGG[CG]CTGGAATGAGGCTGAAAGGCTGGAAGATTGGGGTGGAAAGGAGTTAGGGCTGAGGCCTGG	CGCCAGGCCCCGCCCCATCAGGACAAATGGAGGCTACCTGGCCATTAAAG				integenic														chr1:201583625-201583935	3								25	0.190055
cg25278353	chr10	91717815	-	cg25278353	93740892		AAATCTTATATCCCAATTCCATACTAATCCTTAATTCCCCTTATTTCACC		II			NA							OpenSea	ACTCTCAGAGGAAATCTTATGTCCCAATTCCATACTGGTCCTTGGTTCCCCTTATTTCAC[CG]TTCTCCAGAGGTTTCTTATTATTGCCCAACATTAATCCTGCTGTAATAACTTACGGTATG	CGGTGAAATAAGGGGAACCAAGGACCAGTATGGAATTGGGACATAAGATT				integenic								RP11-478K7.2	ENST00000428485.1	TSS1500	RP11-478K7.2	ENST00000428485.1	TSS1500								TRUE		25	1.37216
cg16232916	chr19	1344256	+	cg16232916	71676270		RCCCACTATAACAAATAACCACATTTATACAAACATAACACTCTAAATAC		II			NA							OpenSea	TCAAAATAAATAAATAAAATAAAAATAAATAAAGTTCCCTCAAATCCACTTTGCAATGGA[CG]CATTTAGAGTGTCATGTTTGCACAAATGTGGTCACCTGCCACAGTGGGCGAGATGAAGAC	CGCATTTAGAGTGTCATGTTTGCACAAATGTGGTCACCTGCCACAGTGGG				integenic								MUM1	ENST00000344663.3	5'UTR	MUM1	ENST00000344663.3	5'UTR			chr19:1344249-1344499	3						25	0.439356
cg03160107	chr7	138350033	-	cg03160107	79644115		ACAAAAACCATCATAACCCCACAATTCTTTAATTTTCTCAATTAACAACC		II			NA						chr7:138348962-138349444	S_Shore	TCTCACAAAACACAAGGGCCATCATAGCCCCACAATTCTTTAGTTTTCTCAATTAACAAC[CG]CTTAGAAAACAGGGTTGGGGGGCCTGGGAGACAGTGACAATGTTGCTCATTAGCCTGGCC	CGGTTGTTAATTGAGAAAACTAAAGAATTGTGGGGCTATGATGGCCCTTG	SVOPL;SVOPL	NM_174959;NM_001139456	TSS1500;Body	TSS1500								SVOPL	ENST00000436657.1	TSS1500	SVOPL	ENST00000436657.1	TSS1500										25	0.0324333
cg14359800	chr9	124208342	-	cg14359800	99748299		CAAAATCTAATAAACTAAATACCACTTAAACAACACAAAAAACATCTTCC		II			NA							OpenSea	GATGCAAGTTGCAGAGTCTGGTAGACTGAATACCACTTAGGCAACACAAGAAACATCTTC[CG]TTCAAGTCCCTGAACATAGGGTCAATGAGATTGGAAATCACCCACACTTCCTCCCATTCA	CGGAAGATGTTTCTTGTGTTGCCTAAGTGGTATTCAGTCTACCAGACTCT				integenic								RP11-162D16.2;GGTA1P	ENST00000440807.1;ENST00000495328.1	5'UTR;3'UTR	RP11-162D16.2;GGTA1P	ENST00000440807.1;ENST00000495328.1	5'UTR;3'UTR			chr9:124208037-124208730	6	chr9:124208197-124208704	6				25	0.305438
cg16687095	chr7	27086742	-	cg16687095	88734583		ACTTAACCTCTATTTCTCTTTCAAAAAAAATAACAACAATTACTAAATTC		II			NA							OpenSea	CCTAGCAAGGCACTTAACCTCTGTTTCTCTTTCAAAAGGAATAACAACAATTGCTGAATT[CG]GAAAATATCTATAGACTATATTTATATTAAGACCTTTCAGTGAAAATGAGAAATGAATGT	CTTAACCTCTGTTTCTCTTTCAAAAGGAATAACAACAATTGCTGAATTCG				integenic														chr7:27086540-27086830	3								25	0.709409
cg12036735	chr8	20169916	+	cg12036735	43741158		CAAAATAAAATTCCAACCCAAATCTTCCACTAATCCAAATCTATAAACTC		II			NA							OpenSea	AAAAGGTCTCATGATTTGGCCTGAAGCCCATTCAGCATGACGCAGTGGAAAAAAACATTT[CG]AGTCTATAGACCTGGACCAGTGGAAGACCTGGGTTGGAATTCTACTCTGCACTTAGCAGC	CGAGTCTATAGACCTGGACCAGTGGAAGACCTGGGTTGGAATTCTACTCT				integenic				TRUE										chr8:20169820-20170415	3						TRUE		25	1.57239
cg05886689	chr19	51051890	-	cg05886689	87717394		CRAAATACTAACTAAAACCTCRACCAAATCTCTCCRTATACAAATCACCC		II			NA						chr19:51051782-51052122	Island	CGCGTGTTGACCGGGATGCTGGCTGGGACCTCGGCCAGGTCTCTCCGTGTGCAGATCACC[CG]GCTGGCCTGGTTGCTGCAGGAGCAGGCCACGGGGCAGGAGGTGGCCGGCGGGGAGCCCCC	GGGATGCTGGCTGGGACCTCGGCCAGGTCTCTCCGTGTGCAGATCACCCG	LRRC4B	NM_001080457	Body	Body					19:55743425-55743903									chr19:51051765-51052135	3						TRUE		25	0.176921
cg17589257	chr5	176911179	-	cg17589257	96769462		TTACAAACAACACAAATAAAACAATACACRTACCAAATCATCTTCAAAAC		II			NA							OpenSea	GGATGGGCGTCTTGCAGGCAGCACAGGTAAAGCAGTGCACGTGCCAGGTCATCTTCAGGG[CG]TGCATGATCTCCTGGAAGGAGGTCCCAGTCACTCGGCAGGCTCAGGCCCCTCCTGCCCTG	CGCCCTGAAGATGACCTGGCACGTGCACTGCTTTACCTGTGCTGCCTGCA	PDLIM7;PDLIM7;PDLIM7;PDLIM7;PDLIM7;PDLIM7	NM_203352;NM_005451;NR_103804;NR_103804;NM_203352;NM_005451	ExonBnd;ExonBnd;ExonBnd;Body;Body;Body	ExonBnd								PDLIM7;PDLIM7;PDLIM7	ENST00000505746.1;ENST00000359895.2;ENST00000356618.4	3'UTR;ExonBnd;3'UTR	PDLIM7;PDLIM7;PDLIM7;PDLIM7;PDLIM7;PDLIM7;PDLIM7	ENST00000504380.1;ENST00000505746.1;ENST00000504380.1;ENST00000359895.2;ENST00000356618.4;ENST00000493815.1;ENST00000486828.2	3'UTR;3'UTR;1stExon;ExonBnd;3'UTR;3'UTR;3'UTR			chr5:176910304-176912645	6	chr5:176907865-176913785	6				25	0.222919
cg19882268	chr6	33245779	-	cg19882268	87678118		ATATATCAACRTCCCTAAACTAATATCAAAACTAATCTTACRAAAAAACC		II			NA						chr6:33244677-33245554	S_Shore	GACGATGATGTGTATGTCAACGTCCCTGAACTGGTATCAGAGCTGGTCTTGCGAGGGGGC[CG]TTGGGGGCAATGGGAGAGAAGCACGGAACCCCAGAGAGAGGCTGAGCAGGAAGGAGGCCA	CGGCCCCCTCGCAAGACCAGCTCTGATACCAGTTCAGGGACGTTGACATA	B3GALT4	NM_003782	1stExon	1stExon				TRUE	6:33352687-33353910	6:33244505-33246488	Promoter_Associated	B3GALT4	ENST00000451237.1	1stExon	B3GALT4	ENST00000451237.1	1stExon	chr6:33244300-33246495	3						TRUE		25	0.16882
cg19448816	chr3	16974217	+	cg19448816	17714908		TAAATTATAATTCATACCTTAAATCTATTTTCCCTACAACTAAAAAATAC		II			NA							OpenSea	GCACGGTAGCTGATCAGTGCTAGAAAATACAGGAGATCCAGAGCATATTACTCCCTTGAA[CG]TATCTTTTAGCTGCAGGGAAAACAGATCTAAGGCATGAATTACAACTTATTAGTTGTAGA	AAGTTGTAATTCATGCCTTAGATCTGTTTTCCCTGCAGCTAAAAGATACG	PLCL2;PLCL2	NM_001144382;NM_015184	Body;TSS1500	Body								PLCL2;PLCL2;PLCL2	ENST00000432376.1;ENST00000460467.1;ENST00000396755.2	TSS1500;5'UTR;5'UTR	PLCL2;PLCL2;PLCL2	ENST00000432376.1;ENST00000460467.1;ENST00000396755.2	TSS1500;5'UTR;5'UTR			chr3:16974092-16975103	6				TRUE		25	0.735708
cg01493150	chr4	128650828	-	cg01493150	86631897		TAAAATTACCTAAAAAATTTAAATACTAATACCAAACCTCACTTCTAAAC		II			rs73847052	0.020128					chr4:128651419-128651977	N_Shore	ACTTCAAACACTAGAATTACCTGGAGAATTTAAATACTGATGCCAGGCCTCACTTCTAGA[CG]TTCTGATTTAATGTGCAGGGCCTAATCCCAAGCATCAATTTGAAAAACAAAACAAAACAC	CGTCTAGAAGTGAGGCCTGGCATCAGTATTTAAATTCTCCAGGTAATTCT	SLC25A31	NM_031291	TSS1500	TSS1500								SLC25A31	ENST00000281154.4	TSS1500	SLC25A31	ENST00000281154.4	TSS1500								TRUE		25	0.0994965
cg09309891	chr14	24038691	+	cg09309891	84611295		TTTCTTTCTCTTCTTCCTTTCTTTTCTATACTCCTTTATTTTTTTCTCTC		II			NA						chr14:24036399-24037076	S_Shore	AATACAGAGACAGATCCAGAAGAAATGAGATAATCTGAAAGAAGACAGGGAAAGAAAAAG[CG]AGAGAAAAAAACAAAGGAGCACAGAAAAGAAAGGAAGAAGAGAAAGAAAGATAGGAGAAA	TTCTTTCTCTTCTTCCTTTCTTTTCTGTGCTCCTTTGTTTTTTTCTCTCG	JPH4;AP1G2;JPH4	NM_001146028;NM_003917;NM_032452	3'UTR;TSS1500;3'UTR	3'UTR								JPH4;JPH4;JPH4;JPH4;AP1G2;JPH4;JPH4	ENST00000356300.4;ENST00000397118.3;ENST00000543864.1;ENST00000267407.5;ENST00000308724.5;ENST00000544177.1;ENST00000543864.1	3'UTR;3'UTR;3'UTR;3'UTR;TSS1500;3'UTR;ExonBnd	JPH4;JPH4;JPH4;JPH4;AP1G2;JPH4;JPH4	ENST00000356300.4;ENST00000397118.3;ENST00000543864.1;ENST00000267407.5;ENST00000308724.5;ENST00000544177.1;ENST00000543864.1	3'UTR;3'UTR;3'UTR;3'UTR;TSS1500;3'UTR;ExonBnd								TRUE		25	0.0484039
cg13739942	chr3	46977532	-	cg13739942	21624824		TTCTAAAAAAATCTCCTCAAACAATAAAACAAAAACACAAACAAACAAAC		II			NA							OpenSea	AGCTAACATAATTCTGAAAAGGTCTCCTCAGGCAGTGGGGCAGGAACACAGGCAGGCAGG[CG]AGTGGCTCTTCAAGATGGCTGGTGAGGGGCAAGGTCCTGGGGTGGCTCCCTCCAATCCTG	CGCCTGCCTGCCTGTGTTCCTGCCCCACTGCCTGAGGAGACCTTTTCAGA	CCDC12	NM_144716	Body	Body				TRUE		3:46976695-46977841	Gene_Associated_Cell_type_specific				CCDC12;CCDC12	ENST00000488069.1;ENST00000494655.1	3'UTR;3'UTR			chr3:46975726-46978091	6	chr3:46971629-46982853	6		TRUE		25	0.317073
cg25430961	chr16	90048748	-	cg25430961	8707976		AATATCAATTACATACCTAATACAAATCTTTTATTTCCCCTAATATACCC		II			NA							OpenSea	GTTTATCATCAAGTATCAATTACATACCTAATGCAGATCTTTTGTTTCCCCTAGTGTACC[CG]TGTCCCCTCCTGCACCCCTGTCCTTTGCTGGCTGACCCTGGACAGCGGCTGGGGCTTTGT	CGGGTACACTAGGGGAAACAAAAGATCTGCATTAGGTATGTAATTGATAC	AFG3L1P;AFG3L1P;AFG3L1P	NR_003226;NR_003227;NR_003228	Body;Body;Body	Body								AFG3L1P	ENST00000437774.1	5'UTR	AFG3L1P;AFG3L1P;AFG3L1P;AFG3L1P;AFG3L1P;AFG3L1P;AFG3L1P	ENST00000458301.1;ENST00000418696.1;ENST00000436447.1;ENST00000437774.1;ENST00000421164.1;ENST00000423684.1;ENST00000388970.3	5'UTR;5'UTR;5'UTR;5'UTR;5'UTR;5'UTR;5'UTR	chr16:90048685-90049075	3								25	0.0515344
cg21338112	chr12	1755322	-	cg21338112	28725875		ATAACTATAAACTCATATACTACRAACRTAACTACAACCAATTCAAAAAC		II			NA						chr12:1754997-1755243	S_Shore	GGAGGGCATGGATGGCTGTGAGCTCATGTGCTGCGGGCGTGGCTACAACCAGTTCAAGAG[CG]TGCAGGTGGAGCGCTGCCACTGCAAGTTCCACTGGTGCTGCTTCGTCAGGTGTAAGAAGT	CGCTCTTGAACTGGTTGTAGCCACGCCCGCAGCACATGAGCTCACAGCCA	WNT5B;WNT5B	NM_030775;NM_032642	Body;Body	Body					12:1625307-1625649			WNT5B	ENST00000545747.1	5'UTR	WNT5B	ENST00000545747.1	5'UTR	chr12:1754945-1755415	3						TRUE		25	0.0517912
cg23656969	chr11	48066198	+	cg23656969	76619255		AAAAAACRAATACCAATCTTAAAAAAATAACTACRATCCAACTACCTTAC		II			rs116026317	0.011295						OpenSea	GGCTCAGGTGGTTCTGTATACCCCATTTCATACATGAGAAAATGGAGACTTGTTTCAGAT[CG]TAAGGTAGTTGGACCGCAGCTACTCTTCCAAGACTGGTATTCGTTCCTCTACTCTGTTAA	AGGAACGAATACCAGTCTTGGAAGAGTAGCTGCGGTCCAACTACCTTACG	PTPRJ;PTPRJ	NM_001098503;NM_002843	Body;Body	Body				TRUE				PTPRJ	ENST00000526550.1	TSS200	PTPRJ	ENST00000526550.1	TSS200			chr11:48064862-48066678	6						25	0.106101
cg25352592	chr1	6481151	+	cg25352592	63642885		TACCACAAATAAATATAAATAACCTAAACTCCCCTAACCCAAACTTCTCC		II			NA						chr1:6479057-6480938	S_Shore	TCCCTCCTTCAGGGTTCTCGCCGCAGGGTGGAAGAAGGCCAGCGAACACACTGAGGGGCC[CG]GAGAAGCCTGGGCCAGGGGAGCCCAGGCCACCCATACCTATCTGTGGCATGGGAAGGAAT	GCCACAGATAGGTATGGGTGGCCTGGGCTCCCCTGGCCCAGGCTTCTCCG	HES2	NM_019089	TSS1500	TSS1500								HES2;HES2;HES2;HES2	ENST00000377837.1;ENST00000377836.4;ENST00000487437.1;ENST00000377834.4	5'UTR;TSS1500;TSS1500;TSS1500	HES2;HES2;HES2;HES2;HES2	ENST00000377837.1;ENST00000377836.4;ENST00000487437.1;ENST00000489730.1;ENST00000377834.4	5'UTR;TSS1500;TSS1500;TSS1500;TSS1500	chr1:6479605-6481190	3						TRUE		25	0.131442
cg22488164	chr12	14716910	+	cg22488164	7801233		CRCAAATAATCCTCCCACAAATTCATTTCCCAAAACCCTAAAATTCAAAC		II			NA						chr12:14720248-14721093	N_Shelf	GCCTTATGTCGAATGAATTTGGAAATAAGAATGTCCTCAGAGACCAGGTGCAGTGGCGGT[CG]CCTGAACCCCAGGGCTTTGGGAAATGAACCTGTGGGAGGATCACTTGCGAGCAAGAGTTT	CGCCTGAACCCCAGGGCTTTGGGAAATGAACCTGTGGGAGGATCACTTGC	PLBD1	NM_024829	Body	Body																					TRUE		25	0.240302
cg01305093	chr20	14937482	+	cg01305093	97635575		ATAATAAATCTCACCTAATTTCACTACTAATTTACTACATCATCAAAAAC		II			NA							OpenSea	TCACATTTAATTAGGGGGCAGTTGGAGATGTTAGTGGTGTGTTGTTGGGCAGTTGCCACA[CG]CTTCTGATGATGTAGTAAATCAGCAGTGAAATTAGGTGAGACTCACTACATGAATACACG	CGCTTCTGATGATGTAGTAAATCAGCAGTGAAATTAGGTGAGACTCACTA	MACROD2	NM_080676	Body	Body				TRUE										chr20:14937340-14937570	3								25	0.133303
cg07290761	chr10	5859460	-	cg07290761	87731411		AACATACATATATTTCRATTCCTAAAATCTAATCAAACTTTCAACCACCC		II			NA						chr10:5854706-5855965	S_Shelf	ATTAAACCCCAAACATGCATGTGTTTCGGTTCCTAGAATCTGGTCAAGCTTTCAACCACC[CG]AGGGCCTTTGTACTCTTGGTTCCATGGCTACCACCCCTCACTTCCCCCTGCACTTCTTCA	CGGGTGGTTGAAAGCTTGACCAGATTCTAGGAACCGAAACACATGCATGT				integenic											GDI2	ENST00000380127.1	5'UTR	chr10:5859320-5859575	3						TRUE		25	0.199125
cg01872782	chr17	43185704	-	cg01872782	43635195		AAAAACTAAATAAAAAACCTCCACTCCRAATCRAAACCTATATAAAACTC		II			NA							OpenSea	GTGTGTAGGGAGAGAGCTGAGTAGGAGGCCTCCACTCCGGATCGAGGCCTGTATAGGGCT[CG]TTTCCCCACACATGCCTATTTCTGAAGAGGCTTCTGTCTTATTTGAAGGCCAGCCCACAC	CGAGCCCTATACAGGCCTCGATCCGGAGTGGAGGCCTCCTACTCAGCTCT	NMT1	NM_021079	3'UTR	3'UTR				TRUE				NMT1	ENST00000258960.2	3'UTR	NMT1	ENST00000258960.2	3'UTR			chr17:43178934-43187175	6	chr17:43179025-43187269	6				25	0.11867
cg01616349	chr11	2596468	+	cg01616349	67736528		ACTAACRATATAAACCRAAACACTAATACCAAACCRAACACAAAAAAACC		II			NA						chr11:2596378-2596607	Island	CAGCAGAGCGGCACTCCCACTCCCACACCTGTGCAAACATCCGCCCGCTGGCCGGGAACA[CG]GCCCCTTTGTGCCCGGCTTGGCATCAGTGCCCCGGCCCACACCGTCAGCTGCAGCCCGAG	CGGCCCCTTTGTGCCCGGCTTGGCATCAGTGCCCCGGCCCACACCGTCAG	KCNQ1;KCNQ1	NM_000218;NM_181798	Body;Body	Body					11:2552876-2553183											chr11:2594649-2597273	6				TRUE		25	0.260108
cg01354151	chr9	92755444	+	cg01354151	66703128		TACAAACTACAATAAATCTCCATAACTAAAAACCRATAACTAAAAACTAC		II			NA							OpenSea	CACCTCTGGTCCTCACAAGGGCCACACTCAGCTCTAGCGGCTGCCTCACTGTCAGCTCCA[CG]CAGCCCTCAGCCACCGGCTTCCAGTCATGGAGATCCACTGTAGCCTGCACCTGAGCCGTG	CGCAGCCCTCAGCCACCGGCTTCCAGTCATGGAGATCCACTGTAGCCTGC				integenic																		chr9:92755424-92758032	6				25	0.0668163
cg14950237	chr7	4018931	-	cg14950237	54699857		TCCTATTATAAAAACCAATTAAAAAAAAATACTCTAAATCCTAACTCTTC		II			NA							OpenSea	GGTTTGTAAGATCCTGTTGTGGAAGCCAGTTGGGGAGGGATGCTCTAAGTCCTAGCTCTT[CG]TGCTTTCTTACCATCTTATACTAGAATGCTGTTCCCCCCTTTCCTAACAGCACCCTGCCT	CCTGTTGTGGAAGCCAGTTGGGGAGGGATGCTCTAAGTCCTAGCTCTTCG	SDK1	NM_152744	Body	Body			CDMR					SDK1	ENST00000446104.1	5'UTR	SDK1	ENST00000446104.1	5'UTR								TRUE		25	0.006139
cg15842735	chr3	23740567	-	cg15842735	90795210		AAAAATTTTAAAACCAAACAACTAAAACCCAAAATTTATATATAAACCAC		II			NA							OpenSea	AAATGGTAGAGGAGGGTTTTGAAACCAAGCAGCTAGAGCCCAAGGTTTGTGTATGAACCA[CG]ATTCTCCACTGCCTCCCCTGCTGGCACACCTGTGTGAATACTTCAAGTTCATTGTGCAGT	CGTGGTTCATACACAAACCTTGGGCTCTAGCTGCTTGGTTTCAAAACCCT				integenic														chr3:23740445-23740670	3								25	0.0372412
cg21366715	chr14	97093504	-	cg21366715	97648885		CTATAACTACCATCAAAACRAAATTCRCTAAATATACCAATAAACTTACC		II			NA							OpenSea	CTCCCCATCTCCTGTGGCTGCCATCAGGGCGAGGTTCGCTGGATGTGCCAATGGGCTTGC[CG]TTCTGATTCCCCGGGCCTGGCGCCTGACTTTCTGAACGGGTTTTACTTTTATGGGAAGTG	CGGCAAGCCCATTGGCACATCCAGCGAACCTCGCCCTGATGGCAGCCACA				integenic														chr14:97093405-97093675	3								25	0.304196
cg25280526	chr20	30470010	+	cg25280526	68748570		CCTTAACCCTCTAAAAAATTCCCAACACAACTCAAAACTAAAATCTTAAC		II			NA						chr20:30467544-30467965	S_Shelf	GGCCAGAGGTCAGAATACCGCGTGTTCCAACCTTTGACCCCATCTCCTCAAGGTTATGGT[CG]CCAAGACCTCAGCTCTGAGTTGTGCTGGGAACTCTCCAGAGGGCTAAGGGGAAATGAGGA	CGCCAAGACCTCAGCTCTGAGTTGTGCTGGGAACTCTCCAGAGGGCTAAG	TTLL9	NM_001008409	Body	Body								TTLL9;TTLL9	ENST00000310998.4;ENST00000375922.4	5'UTR;5'UTR	TTLL9;TTLL9	ENST00000310998.4;ENST00000375922.4	5'UTR;5'UTR								TRUE		25	0.0724627
cg16432903	chr10	132284379	-	cg16432903	73670294		ATTACCTCACAACTCTAAAACRACATTCCAAATCAAAATATAAATAAACC		II			NA							OpenSea	AACAGACACTTGTTGCCTCACAGCTCTGGGGCGGCATTCCAAATCAGGGTGTGGGTGGGC[CG]TGCTCCCGCTGGCGGCTCTACCTGGGCCCCTTCTGCCTCTCCACTCCGGGCGGTGGCCAG	CGGCCCACCCACACCCTGATTTGGAATGCCGCCCCAGAGCTGTGAGGCAA				integenic					10:132174083-132174449											chr10:132283499-132284407	3						25	0.0538436
cg12047815	chr3	142575982	+	cg12047815	82639970		AATACTATAATTAATACCAAACCTAATAAAACACCCRAAACACCAAACTC		II			NA							OpenSea	TCTATCGTATGTGTGCAATGAACCTGTACTTTCCCATGCTTCCTACTGAACCAGCTGGTG[CG]AGCCTGGTGCTTCGGGTGCCTTACCAGGTCTGGCATCAACCACAGCACTGGCACCTCCTG	GTGCTGTGGTTGATGCCAGACCTGGTAAGGCACCCGAAGCACCAGGCTCG	PCOLCE2	NM_013363	Body	Body											PCOLCE2	ENST00000495732.1	3'UTR	chr3:142575920-142576170	3								25	0.398982
cg04662056	chr17	73506017	-	cg04662056	99795401		AATATAACAAACAAAACAAAAACAAAACAAAAACCAAACTAAATAACTCC		II			rs78952063	0.012809						OpenSea	AGGAGCAGGACAATGTGACAGGCAGGACAGGAACAGGGCAAGGGCCAGGCTGGGTGGCTC[CG]TTCTTTTCAGAACAATAGCCGGAAAGGCGGTGGGGAAGAGGCTCAGAGTGACCGGGCTGG	CGGAGCCACCCAGCCTGGCCCTTGCCCTGTTCCTGTCCTGCCTGTCACAT	CASKIN2;CASKIN2	NM_020753;NM_001142643	Body;TSS200	Body								CASKIN2	ENST00000433559.1	TSS200	CASKIN2	ENST00000433559.1	TSS200	chr17:73505920-73506215	3						TRUE		25	0.0623433
cg25463963	chr19	47214580	+	cg25463963	13673867		TTAAACRTACAATTCAATAATTTAAAATTCACRCACACTATTATACAACC		II			NA						chr19:47214063-47214304	S_Shore	GGGGAGTTGTTTAACGGGCAAGGAGCTTCAGTTTCGCAAGATGACAACAGTTCTGGAGAC[CG]GCTGCACAACAGTGTGCGTGAACTTTAAATTACTGAACTGTACGCTTAAAAGTGCTTAAA	CGGCTGCACAACAGTGTGCGTGAACTTTAAATTACTGAACTGTACGCTTA	PRKD2;PRKD2;PRKD2;PRKD2	NM_001079880;NM_001079882;NM_016457;NM_001079881	Body;5'UTR;Body;Body	Body																					TRUE		25	0.146363
cg05190595	chr5	173042868	+	cg05190595	6645127		TCCTCTAAAACCCTTAATAACAAACTTCRAAACCAAATAAATAAACAAAC		II			NA						chr5:173043123-173043895	N_Shore	CATTGTGTTTAATGCCAGCTTCTCAGTGGTGAGTACGGAACAGGTGGAAATTCTAAAGCA[CG]CTTGCTTATCTACTTGGTTTCGAAGTTTGTTATTAAGGGCCTCAGAGGAGTTCCATCTTG	CGCTTGCTTATCTACTTGGTTTCGAAGTTTGTTATTAAGGGCCTCAGAGG	BOD1;BOD1	NM_001159651;NM_138369	Body;Body	Body						5:173042599-173044547	Promoter_Associated	BOD1	ENST00000471339.1	3'UTR	BOD1;BOD1	ENST00000471339.1;ENST00000462674.1	3'UTR;TSS1500			chr5:173042733-173044379	6	chr5:173041472-173044549	6				25	0.130742
cg01121063	chr7	76956218	-	cg01121063	90780221		AACCCTAAAAACAAACAAACCCAATCTTACTAAAAAATCTACCCCAAAAC		II			NA							OpenSea	TACAGTGTAGTGGCCCTAGGGGCAGACAAACCCAGTCTTGCTGGAAAATCTGCCCCAAAG[CG]CTTCTAACTTCTTTGTATTCCATTCTTTTCTTCTTAAATACTTGAGATCCAGTGCCAGGC	GCCCTAGGGGCAGACAAACCCAGTCTTGCTGGAAAATCTGCCCCAAAGCG	GSAP	NM_017439	Body	Body				TRUE				PION;PION	ENST00000441833.2;ENST00000440473.1	TSS1500;3'UTR	PION;PION;PION;PION;PION;PION;CCDC146	ENST00000441833.2;ENST00000491796.1;ENST00000449779.1;ENST00000440473.1;ENST00000426477.1;ENST00000491796.1;ENST00000488998.1	TSS1500;3'UTR;3'UTR;3'UTR;3'UTR;1stExon;5'UTR					chr7:76956072-76960324	6				25	0.227021
cg18237065	chr15	93576899	-	cg18237065	55786123		TCCTAACTACTATAACCRAACCTAAATAATTAATCTTACAAAACCTCAAC		II			NA							OpenSea	ATCGGGTTGCATCCTGGCTGCTGTGACCGGGCCTGGGTGGTTAATCTTACAGGGCCTCAG[CG]TCTGCACCTGTAATCCTGGGAGAACAGTGTTATTTTCCTGATGAGAGAACAGAGCCTGGC	CGCTGAGGCCCTGTAAGATTAACCACCCAGGCCCGGTCACAGCAGCCAGG				integenic														chr15:93576645-93576975	3								25	0.0238365
cg24844737	chr21	47075042	+	cg24844737	92669570		ACTCRTACTACTATTCATAACATATTATTCATAACAACCAAAAAACAACC		II			NA							OpenSea	ATATTCAGTTGTATCGATATATGGCATTTTGTTTATCCATTCATCAGTAGATAGACATTT[CG]GTTGTTTTTTGGCTGTTATGAACAACATGCTATGAACAGTAGTACGAGTTTTCATATGAA	CGGTTGTTTTTTGGCTGTTATGAACAACATGCTATGAACAGTAGTACGAG				integenic								PCBP3	ENST00000400314.1	5'UTR	PCBP3;PCBP3;PCBP3	ENST00000472191.1;ENST00000465077.1;ENST00000400314.1	5'UTR;5'UTR;5'UTR					chr21:47074582-47075663	6				25	0.201407
cg13700912	chr7	1968348	-	cg13700912	65799159		ACCRCTCAACTATCRACATTACACRATATTTATACTAAACAAACAAAAAC		II			rs73050147	0.02516					chr7:1967664-1967994	S_Shore	ATCCCATTTGAACCGCTCAGCTGTCGGCATTGCACGGTGTTTGTACTGAGCAAACAGAGG[CG]TGGGCAGGTGGCGGCCCTGCCCAGGTGGCACGGGGTGGGGGCATGACGTAAACACAGGCC	CGCCTCTGTTTGCTCAGTACAAACACCGTGCAATGCCGACAGCTGAGCGG	MAD1L1;MAD1L1;MAD1L1	NM_003550;NM_001013837;NM_001013836	Body;Body;Body	Body						7:1968065-1968366	Unclassified_Cell_type_specific							chr7:1968285-1968515	3						TRUE	TRUE	25	0.128106
cg22537604	chr19	43857074	+	cg22537604	63756209		TACCTATAAAAACRTTATACAATAAACATCAACTTATCCCCATATCTTCC		II			NA							OpenSea	ATAAGAAGGAAAGAGAAAGAACAGAGAAGTGGGAAGACAGTGGAGGGTAGAAACTAGGAC[CG]GAAGACATGGGGACAAGCTGATGCCCACTGCACAACGTCCTCACAGGTAGTTGGGCCATT	ACCTGTGAGGACGTTGTGCAGTGGGCATCAGCTTGTCCCCATGTCTTCCG	CD177	NM_020406	TSS1500	TSS1500				TRUE				CD177;CD177	ENST00000378012.2;ENST00000457794.2	TSS1500;TSS1500	CD177;CD177	ENST00000378012.2;ENST00000457794.2	TSS1500;TSS1500								TRUE		25	0.892167
cg25867318	chr17	40494745	+	cg25867318	2650273		CCCTAAAAAAACAATTTACCACAAAAAACCAACTACTTCRATTTAAACCC		II			NA							OpenSea	TGGAGGAACAGAGAGAGTAAAAATTGTTTACTTAAGGTTACAGAGCAAGTGGCAGGGCTG[CG]GGTTCAAACCGAAGCAGTTGGCCCCTTGTGGTAAACTGCTCTTCCAGGGCCCCACTGTTA	CGGGTTCAAACCGAAGCAGTTGGCCCCTTGTGGTAAACTGCTCTTCCAGG	STAT3;STAT3;STAT3	NM_003150;NM_139276;NM_213662	Body;Body;Body	Body														chr17:40494700-40494975	3								25	0.870858
cg02830023	chr6	15575773	+	cg02830023	1789874		CACAACTCTAATAACTACTTCTTCTTTTCCAAAAATCACTTTTCAACAAC		II			rs79192871	0.039931						OpenSea	GACATTTTGTCTCACAAAGGAACAAATTAATGGAATCAGCAAAAGTTGCAGGGAAAATGT[CG]CTGCTGAAAAGTGACCCCTGGAAAAGAAGAAGTAGCTACCAGAGCTGTGGGACCTGGAGG	CGCTGCTGAAAAGTGACCCCTGGAAAAGAAGAAGTAGCTACCAGAGCTGT	DTNBP1;DTNBP1;DTNBP1	NM_183041;NM_183040;NM_032122	Body;Body;Body	Body				TRUE							DTNBP1;DTNBP1;DTNBP1	ENST00000510395.1;ENST00000513680.1;ENST00000506844.1	3'UTR;3'UTR;3'UTR								TRUE		25	0.38856
cg25445465	chr12	89338212	+	cg25445465	87668850		TACTATAACTCATACCAACTTCCCTTATTACCTCRAATTTACAATTCATC		II			rs113298209	0.019213						OpenSea	GCCAAATGACAACAAAATTCATTTTGAGGGCAGATAGACAGCTATATACAAGTAAATATA[CG]ATGAACTGTAAACTCGAGGCAACAAGGGAAGTTGGTATGAGTCACAGCATGACTGAGCAT	CGATGAACTGTAAACTCGAGGCAACAAGGGAAGTTGGTATGAGTCACAGC				integenic														chr12:89338140-89338370	3								25	0.136968
cg20050875	chr1	40029629	+	cg20050875	94754312		RTACTTTAAAATTTCTCCTTCCRTAAAACRTAACCAATTAAACATCTACC		II			rs116239106	0.017811						OpenSea	AGCCAAGCGGTCCGGGCACTCAGACCCTACAACAGACCAGCAAATGCACATCAGTGTTGG[CG]GCAGATGTCCAACTGGCCACGTCCCACGGAAGGAGAAATTTCAAAGCACGTTTACGCAAC	CGGCAGATGTCCAACTGGCCACGTCCCACGGAAGGAGAAATTTCAAAGCA	PABPC4;PABPC4;PABPC4;LOC101929516	NM_001135654;NM_001135653;NM_003819;NR_125979	Body;Body;Body;TSS1500	Body								RP11-15J6.1	ENST00000415255.1	TSS1500	PABPC4;PABPC4;PABPC4;PABPC4;PABPC4;PABPC4;PABPC4;RP11-15J6.1;PABPC4;PABPC4	ENST00000492468.1;ENST00000468476.1;ENST00000492468.1;ENST00000468476.1;ENST00000484555.1;ENST00000525045.1;ENST00000477556.1;ENST00000415255.1;ENST00000461578.1;ENST00000484555.1	3'UTR;3'UTR;1stExon;1stExon;3'UTR;3'UTR;3'UTR;TSS1500;3'UTR;1stExon	chr1:40029445-40029895	3								25	0.935636
cg26838858	chr10	44366387	+	cg26838858	40704539		ATTTACAAAAACCTAAAAATTATTTCTAACAACAACAACTCTCTATAACC		II			rs11238752	0.01167						OpenSea	TTACTTGAGGGGTGACTGCCTCCCCAGGTCTATGCCTGGGGAAGATGCAGTTGGGAGCCA[CG]GTCACAGAGAGCTGCTGTTGTCAGAAACAATCCTCAGGCCTCTGCAAACTGTTATTGTGC	CGGTCACAGAGAGCTGCTGTTGTCAGAAACAATCCTCAGGCCTCTGCAAA	LINC00840	NR_038268	Body	Body								RP11-168P8.2	ENST00000431737.1	5'UTR	RP11-168P8.2	ENST00000431737.1	5'UTR	chr10:44366120-44367035	3								25	0.175471
cg20103692	chr6	29454672	-	cg20103692	64693963		CRATACCAACTACCTTTTTATTCCTCCCCACCTCTAACTTATCTACTAAC		II			NA							OpenSea	CTCCATTGGGTCGATGCCAGCTGCCTTTTTGTTCCTCCCCACCTCTGGCTTATCTGCTAA[CG]CCCGTTGGAGAATCACTCTGAGAGATTCCTTCAGCCTTTTCTTTCTGAGGCTCCCCACAA	GATGCCAGCTGCCTTTTTGTTCCTCCCCACCTCTGGCTTATCTGCTAACG	MAS1L	NM_052967	1stExon	1stExon								MAS1L	ENST00000377127.3	1stExon	MAS1L	ENST00000377127.3	1stExon	chr6:29454340-29454710	3						TRUE		25	0.596805
cg17250929	chr1	153513810	+	cg17250929	49659176		ATAAATCCTTCCTTCCTATATCTCTATTCATCTAATATCTAATAAATCAC		II			NA							OpenSea	GCTTGTGGGGCCAGGCCTCCTTGGTGGAGGTCACCACCACTTGTCACCCTCATCATCCAG[CG]TGACCCACCAGATATCAGATGAACAGAGACATAGGAAGGAAGGACTTACCACTGTGGGAG	TAAGTCCTTCCTTCCTATGTCTCTGTTCATCTGATATCTGGTGGGTCACG	S100A5	NM_002962	Body	Body								S100A5;S100A5	ENST00000368718.1;ENST00000368717.2	5'UTR;TSS1500	S100A5;S100A5	ENST00000368718.1;ENST00000368717.2	5'UTR;TSS1500					chr1:153513246-153526733	6	TRUE	TRUE		25	0.174972
cg14718293	chr8	6630755	-	cg14718293	39661161		CTAATATTATCCACCCCTAAAAACTACCTAATAACAAAACRACACTTCAC		II			rs2912039	0.48183						OpenSea	GCCCCTGAGCTCTGGTGTTGTCCACCCCTGGGGGCTGCCTGGTGGCAGGACGGCACTTCA[CG]AGGGGAGATGGACCCCAGTGGGAACCACACTCAATCCCTCTACGCCCAGGCCGCTGTCAG	TGGTGTTGTCCACCCCTGGGGGCTGCCTGGTGGCAGGACGGCACTTCACG				integenic					8:6618016-6618434																TRUE		25	0.139662
cg19453980	chr3	37744183	+	cg19453980	8685987		ATATTCTTAAAATAAAAATTAACAACTCCTCTCCTACAACTAACTATACC		II			NA							OpenSea	CCGTCAGGCAGGAGAGGTGGGGCTGTATTTGAGAGGGTGGGAGTGGCCCAGGAGACCTCA[CG]GTACAGTCAGCTGCAGGAGAGGAGCTGCTAACCCTCATCTTAAGAATATCACTCTCTTGA	CGGTACAGTCAGCTGCAGGAGAGGAGCTGCTAACCCTCATCTTAAGAATA	ITGA9	NM_002207	Body	Body											ITGA9	ENST00000461533.1	5'UTR	chr3:37743925-37744295	3								25	0.100322
cg25942611	chr1	66999933	-	cg25942611	2713174		TAACCTATCTTTTAACTTAACACTTATCTCCTTTAACTTTAACAACRAAC		II			NA						chr1:66998728-66999060	S_Shore	AGCAGCATCCATGGCCTGTCTTTTGGCTTAACACTTATCTCCTTTGGCTTTGACAGCGGA[CG]GAATAGACCTCAGCAGCGGCGTGGTGAGGACTTAGCTGGGACCTGGAATCGTATCCTCCT	GGCCTGTCTTTTGGCTTAACACTTATCTCCTTTGGCTTTGACAGCGGACG	SGIP1;SGIP1;SGIP1;SGIP1	NM_001308203;NM_032291;NM_032291;NM_001308203	5'UTR;5'UTR;1stExon;ExonBnd	5'UTR								SGIP1;SGIP1;SGIP1;SGIP1;SGIP1;SGIP1;SGIP1;SGIP1;SGIP1;SGIP1	ENST00000237247.6;ENST00000371039.1;ENST00000371037.3;ENST00000371035.3;ENST00000371035.3;ENST00000468286.1;ENST00000371036.3;ENST00000371036.3;ENST00000237247.6;ENST00000468286.1	5'UTR;5'UTR;TSS200;5'UTR;1stExon;1stExon;5'UTR;1stExon;ExonBnd;5'UTR	SGIP1;SGIP1;SGIP1;SGIP1;SGIP1;SGIP1;SGIP1;SGIP1;SGIP1;SGIP1;SGIP1;SGIP1;SGIP1;SGIP1	ENST00000237247.6;ENST00000371039.1;ENST00000424320.1;ENST00000371037.3;ENST00000371035.3;ENST00000371035.3;ENST00000468286.1;ENST00000497055.1;ENST00000371038.5;ENST00000371038.5;ENST00000237247.6;ENST00000493564.1;ENST00000497055.1;ENST00000468286.1	5'UTR;5'UTR;5'UTR;TSS200;5'UTR;1stExon;1stExon;1stExon;5'UTR;1stExon;ExonBnd;5'UTR;5'UTR;5'UTR			chr1:66998518-67000118	6	chr1:66997970-67000478	6				25	0.203087
cg18471446	chr6	133858277	+	cg18471446	83801970		TAATTTCCTTCCTCTTTTCAATATACTCRCTAAAAAACTAACTACAAAAC		II			rs11969485	0.155291						OpenSea	ACCACTGTAGCAAGATGGGGAATGGGAGCATGTAGGATGTGATGCTTTGATTCAGTCACT[CG]CTCTGTAGCCAGCTTTTCAGCGAGCATACTGAAAAGAGGAAGGAAACTAACGTTTGAAGA	CGCTCTGTAGCCAGCTTTTCAGCGAGCATACTGAAAAGAGGAAGGAAACT	TARID	NR_109982	Body	Body																chr6:133858132-133858285	6	chr6:133854009-133859210	6				25	0.539788
cg19774552	chr9	136726367	+	cg19774552	93654160		AAATTAAAAACAAATACCCTCTACCTATATCTTTATCATACATTTACAAC		II			NA						chr9:136728386-136728600	N_Shelf	GCTGAAGCCTCCCGCCCCCCACACCCCTTCCTGCAGCCGCCAACGGGTTACGCGACAACA[CG]CTGCAAATGCATGATAAAGACACAGGCAGAGGGCATCTGCTTCCAACCCCAGTATCTGTG	CGCTGCAAATGCATGATAAAGACACAGGCAGAGGGCATCTGCTTCCAACC	VAV2;VAV2	NM_003371;NM_001134398	Body;Body	Body					9:135716165-135716464			VAV2	ENST00000486113.1	3'UTR	VAV2	ENST00000486113.1	3'UTR	chr9:136726165-136726510	3								25	0.181983
cg27140006	chr6	109812585	+	cg27140006	82762225		ACAAACCACCATCACAATATCAATATTCTTAAATAATATCAATAATATCC		II			NA							OpenSea	AGGGTCTCCCGTATTTTTTTTGTACTCTAAAGTACACTCACACATACACACAGACACACA[CG]GACACTACTGACACTACTTAAGAACACTGACACTGTGATGGTGGTTTGCAAGATGTGCTT	CGGACACTACTGACACTACTTAAGAACACTGACACTGTGATGGTGGTTTG				integenic				TRUE		6:109812483-109812854	Unclassified_Cell_type_specific	RP5-919F19.5	ENST00000423747.1	5'UTR	RP5-919F19.5	ENST00000423747.1	5'UTR	chr6:109812580-109813295	3								25	0.377633
cg05266403	chr2	196661125	-	cg05266403	20665232		AAACCCTTATCCCTATTAAAAAAAATTTACCCAAACCTAACTATATACTC		II			NA							OpenSea	TCTCACTGGATGAGCCCTTGTCCCTGTTAAGAGGGATTTGCCCAGGCCTGGCTATGTGCT[CG]CCTCTGTTCCTCCAGATCTGGTTTTCAATGTGAGCCTCTCTCTCCTGCAATCCAGCCAAA	AGCCCTTGTCCCTGTTAAGAGGGATTTGCCCAGGCCTGGCTATGTGCTCG	DNAH7	NM_018897	Body	Body								DNAH7	ENST00000409063.1	TSS1500	DNAH7	ENST00000409063.1	TSS1500										25	0.0936858
cg27213872	chr2	206667827	-	cg27213872	52793536		TCRCTAAATACTAAAAAACATAATCAACAAAACAACCTAATTCTATCTTC		II			NA							OpenSea	TAAACTGTGCCTCGCTAGGTGCTAGGAGACATGATCAGCAAAACAACCTGGTTCTGTCTT[CG]GGGACTTACAGTCTGGAAACACACAAGTGAATCAGGAAACCACACAAATATAACGATATG	CGCTAGGTGCTAGGAGACATGATCAGCAAAACAACCTGGTTCTGTCTTCG				integenic				TRUE										chr2:206667505-206668055	3						TRUE		25	1.08081
cg13158810	chr15	86623028	-	cg13158810	14722265		CACAACAAAAACTCACCTAATCCCCACAATAAAAATCRATAAATATTCAC		II			rs2270633	0.042969						OpenSea	TCAGCCCTCCCCACAGCAGGGGCTCACCTAATCCCCACAGTGGGAGTCGGTGGGTATTCA[CG]CCTGTGCCGAGGTCTAGGGTTGCACCGCGCTGACTTCACACTCAGCAGCATGTGCAGCTG	ACAGCAGGGGCTCACCTAATCCCCACAGTGGGAGTCGGTGGGTATTCACG				integenic								RP11-553E24.3	ENST00000562495.1	TSS200	RP11-553E24.3	ENST00000562495.1	TSS200	chr15:86622685-86623050	3								25	0.150461
cg21146503	chr11	20178677	-	cg21146503	81666557		RAACTTACTAATATACTTCTACTTCTAAAACATCTTCTCCAACRCCTTCC		II			NA						chr11:20177608-20178824	Island	TTCTTGCGGTCGGGCTTGCTGATGTACTTCTGCTTCTGGAACATCTTCTCCAGCGCCTTC[CG]CTGCACGTCGGAGAAGACTGCTCGACGCAGCATGCCCCGCCGAGGCTTCCCGCGCGCGGC	GGCTTGCTGATGTACTTCTGCTTCTGGAACATCTTCTCCAGCGCCTTCCG	DBX1	NM_001029865	Body	Body			DMR		11:20134226-20135566	11:20177453-20179362	Unclassified_Cell_type_specific							chr11:20178520-20179175	3						TRUE		25	0.1824
cg16974878	chr1	231622987	-	cg16974878	14663255		TACAAAATCCATAAACACAAATAAATCAACCATACATACTTACCCCACAC		II			rs1769801	0.426033						OpenSea	TAGCAGCTGAATGCAAAGTCCATGAACACAGATGAGTCAGCCATGCATGCTTACCCCACA[CG]CTTCCTCTGGGCTGAGTCCCACCATATGGTCTGTCTTGCAATTGCTTACTACATTGTTTC	GCAAAGTCCATGAACACAGATGAGTCAGCCATGCATGCTTACCCCACACG				integenic														chr1:231622840-231623070	3								25	0.846642
cg03664605	chr16	16170435	-	cg03664605	80779159		TTAACTTACCCATCTAAACAATAAATACAAATACACCTACTTAAACTATC		II			NA							OpenSea	CTTTCTAAGACTTAGCTTACCCATCTGGACAATGGGTGCAGATACACCTGCTTAGGCTGT[CG]TGAGAAGCAGACACACATGCCTAGCACAGAGGGTTCCCTGGGATTGTAAGTTACAGCAGC	CGACAGCCTAAGCAGGTGTATCTGCACCCATTGTCCAGATGGGTAAGCTA	ABCC1	NM_004996	Body	Body											ABCC1	ENST00000575422.1	5'UTR					chr16:16169058-16171022	6				25	0.181832
cg04587012	chr3	124491242	-	cg04587012	82793493		CCTAAATTATTTATAACAAATATCCAACCAAAAATTCTACCACCCAAAAC		II			NA							OpenSea	AATTACCCACGCCTGGGTTATTTATGGCAAATGTCCAACCAGGGGTTCTGCCACCCAGAA[CG]TTTCCGAGCACAGACTGACCAGCAGCCGCTGCAGGCGCAGGGAGCATGAACTCATTTCAT	CGTTCTGGGTGGCAGAACCCCTGGTTGGACATTTGCCATAAATAACCCAG	ITGB5	NM_002213	Body	Body											ITGB5	ENST00000461306.1	3'UTR	chr3:124490885-124491595	3								25	0.457646
cg08313842	chr11	1628362	-	cg08313842	96711249		AAATACAAATCRTATTTATTTAAAAAATCTAACCTAAACACTTACAAAAC		II			NA							OpenSea	AAACTCGTGGGAGGTGCAGATCGTATTTATTTAGAAGATCTAGCCTAGGCACTTACAAGG[CG]AAGCCCTGGGGAAAGAAACAGGGCCAGGTCGGAGGTAGAAGAGGAGACTGGGCGCCCCTC	CGCCTTGTAAGTGCCTAGGCTAGATCTTCTAAATAAATACGATCTGCACC	HCCA2	NM_053005	Body	Body					11:1584938-1585072									chr11:1628165-1628975	3						TRUE		25	0.0621495
cg19620592	chr14	97080624	+	cg19620592	16675986		TTAACTATACAATTATAAATAAATCCCATTAACCTTAAAATTACTCACTC		II			rs8019595	0.018063						OpenSea	CTGGCACCTCTCCACATCCCCCACACACCGAAGCCCATTTACACAGGGGCACACCTTTAG[CG]AGTGAGCAATTTTAAGGCTAATGGGATTCATTCATAATTGCATAGTTAAGGAAAATTTAT	TAACTATGCAATTATGAATGAATCCCATTAGCCTTAAAATTGCTCACTCG				integenic														chr14:97080045-97080695	3								25	0.0320693
cg15364336	chr2	223656902	+	cg15364336	92640154		TTAAAAACTTAACAAATATTTCCACRAACACACAATTAAAAACACACAAC		II			NA							OpenSea	CATTCAAGCTGAAGTGTACAGAACAAAACCACTGCCACTGACAGGGACACGGAGCCTGGA[CG]CTGTGTGCTCCCAACTGTGTGTCCGTGGAAACATTTGCCAAGTCTTTAACAGTTGCAGCG	CGCTGTGTGCTCCCAACTGTGTGTCCGTGGAAACATTTGCCAAGTCTTTA				integenic														chr2:223656660-223657330	3								25	1.18304
cg21195450	chr2	237897606	-	cg21195450	38797118		TAAATTAAAAACRATAACAATTCTCCATAACCAAAACACTCTACAACTAC		II			NA							OpenSea	GTTCCAAGTTCTGAGTTGGGGACGGTAGCAATTCTCCATGACCAAAACACTCTGCAGCTG[CG]TCCTTTGGAGCAGGGAACACGAGCTGCTTTGTTGACCCCTCTTCACCCCAGAGGCGTGTC	CGCAGCTGCAGAGTGTTTTGGTCATGGAGAATTGCTACCGTCCCCAACTC				integenic														chr2:237897320-237898275	3								25	0.410578
cg01242422	chr1	244215387	+	cg01242422	77766409		AACTATCTAACCAATTCAAACAACTCAAATCTACAAATTCTAAATTAATC		II			NA						chr1:244213397-244213619	S_Shore	TATTTAAGAGATCTTTTATTTCAGCATAACAATAATTATTTGCAGGAGTTTTTGTGTTAG[CG]ACTAATTTAGAACTTGTAGATTTGAGCTGCCTGAATTGGCCAGACAGCTGTAATCGCACT	GCTGTCTGGCCAATTCAGGCAGCTCAAATCTACAAGTTCTAAATTAGTCG	ZBTB18;ZBTB18;ZBTB18	NM_001278196;NM_205768;NM_006352	5'UTR;Body;TSS1500	5'UTR														chr1:244215185-244215930	3								25	0.515298
cg11396666	chr22	45204322	-	cg11396666	69709906		CTTCCCTAAACTAACTCCAAAACRCATACAAAAAATTCRATAAAAAATAC		II			NA							OpenSea	CCGGAACAAGCCTTCCCTGGGCTGGCTCCAGAGCGCATACAAGGAGTTCGATAGGAAGTA[CG]TGCCCGCAAGCCTTCAGGGACGTGGGTGTGGGCTGCTTGTGGCAGGAGGAGGCATTGTGG	TTCCCTGGGCTGGCTCCAGAGCGCATACAAGGAGTTCGATAGGAAGTACG	ARHGAP8;ARHGAP8;PRR5-ARHGAP8;ARHGAP8;PRR5-ARHGAP8;ARHGAP8;ARHGAP8;ARHGAP8	NM_181335;NM_001017526;NM_181334;NM_001198726;NM_181334;NM_001198726;NM_181335;NM_001017526	ExonBnd;ExonBnd;ExonBnd;ExonBnd;Body;Body;Body;Body	ExonBnd								PRR5-ARHGAP8	ENST00000361473.5	ExonBnd	PRR5-ARHGAP8;PRR5-ARHGAP8;ARHGAP8;ARHGAP8;ARHGAP8;ARHGAP8	ENST00000361473.5;ENST00000495250.1;ENST00000495219.1;ENST00000460809.1;ENST00000498310.1;ENST00000389772.4	ExonBnd;5'UTR;5'UTR;5'UTR;5'UTR;3'UTR	chr22:45204225-45204495	3								25	1.15252
cg04277189	chr9	124960249	-	cg04277189	83730399		AAAAACTAAAACTCACTAACTACTTACCAAAATATACCAAACAACAAACC		II			rs141745965	0.0183						OpenSea	GCCTCCCCAGAGGAAACTGAGGCTCACTGGCTGCTTGCCAGAGTGTGCCAGGCAGCAAGC[CG]TTTTCCTTAGGTCTCATGTAAAGAAATGGTGGGCAGGTGGTTAGTGATGTGGAGGCAGCC	CGGCTTGCTGCCTGGCACACTCTGGCAAGCAGCCAGTGAGCCTCAGTTTC	MORN5;MORN5	NM_198469;NM_001286828	Body;3'UTR	Body								MORN5	ENST00000486801.1	5'UTR	MORN5	ENST00000486801.1	5'UTR			chr9:124959721-124961113	6	chr9:124960169-124960559	3				25	0.167117
cg17391692	chr11	62402292	+	cg17391692	95652302		AATACCCRAAAACTCTTAAAATTTAAACATCAAAAAACCCCTAAAATCTC		II			NA							OpenSea	CTCACAACACCCCTATGCTCTTTCACACTAGGTTCCCTGCAGTCCCAACCCCTGTACTCA[CG]AGACCCTAGGGGCCCTCTGATGCTCAAACTCCAAGAGTCCTCGGGCATTGACACTAAGCA	CGAGACCCTAGGGGCCCTCTGATGCTCAAACTCCAAGAGTCCTCGGGCAT	GANAB;GANAB;GANAB;GANAB;GANAB;GANAB;GANAB;GANAB;GANAB;GANAB	NM_001278194;NM_198335;NM_001278194;NM_001278193;NM_001278192;NM_198334;NM_198335;NM_001278193;NM_001278192;NM_198334	Body;ExonBnd;ExonBnd;ExonBnd;ExonBnd;ExonBnd;Body;Body;Body;Body	Body								GANAB;GANAB	ENST00000346178.4;ENST00000534422.1	ExonBnd;3'UTR	GANAB;GANAB;GANAB;GANAB;GANAB;GANAB;GANAB;GANAB	ENST00000532402.1;ENST00000534613.1;ENST00000526732.1;ENST00000526210.1;ENST00000532402.1;ENST00000534422.1;ENST00000524437.1;ENST00000526392.1	3'UTR;3'UTR;TSS1500;3'UTR;ExonBnd;3'UTR;3'UTR;3'UTR			chr11:62402040-62402442	3						25	0.194897
cg14002228	chr20	30300972	+	cg14002228	87601125		TATAAAAAAAATCAATTAAAATTCCTAAATTCTCTCCTTAACTCCATCAC		II			NA							OpenSea	CACCGCAAGCAACAGGTTTAATGCATCTCCAGGGGAAGTCCAGGACTGAAACTGCTAATG[CG]TGATGGAGCCAAGGAGAGAACCCAGGAATTCTAACTGACCTCCCTCACAGCCTAGCCTAG	GTGAGGGAGGTCAGTTAGAATTCCTGGGTTCTCTCCTTGGCTCCATCACG	BCL2L1;BCL2L1	NM_138578;NM_001191	Body;Body	Body		chr20:30300504-30300504		TRUE				RP11-243J16.7	ENST00000412972.1	5'UTR	RP11-243J16.7	ENST00000412972.1	5'UTR	chr20:30300140-30301510	3								25	0.310279
cg17282834	chr8	139207061	+	cg17282834	88617208		AATAATCATAAAAACAATCACATACATTTACCAACAAAACCTCATCAAAC		II			NA							OpenSea	ATTGTAAATAGCAGCAGCATGCATTTGTCAAATATTTATTCAGCCTTTACTCTTAATGCA[CG]CTTGATGAGGCTTTGTTGGCAAATGCATGTGACTGTTTTCATGATCATCACTGACTCTAG	CGCTTGATGAGGCTTTGTTGGCAAATGCATGTGACTGTTTTCATGATCAT	FAM135B	NM_015912	Body	Body				TRUE							FAM135B	ENST00000482951.2	3'UTR			chr8:139206393-139207210	6						25	0.13083
cg07324822	chr3	71538825	+	cg07324822	24793257		AAACTAAACACTTCRTATCTCTCTTTATACTATAATTATTTAATACCACC		II			NA							OpenSea	AGTGTCAACTAAAGCTTCACACCAGGAAACAGGAGCCAACTCTGACTCCTTCCTGGTGAA[CG]GTGGCATTAAATAACCACAGCACAAAGAGAGATACGAAGTGCTCAGCCCTTCTTTCGCTG	CGGTGGCATTAAATAACCACAGCACAAAGAGAGATACGAAGTGCTCAGCC	FOXP1;FOXP1;FOXP1;FOXP1;FOXP1	NM_001244816;NM_001244808;NM_032682;NM_001244810;NM_001012505	5'UTR;5'UTR;5'UTR;5'UTR;5'UTR	5'UTR		chr3:71538205-71538205						FOXP1;FOXP1;FOXP1;FOXP1;FOXP1	ENST00000318796.5;ENST00000475937.1;ENST00000493089.1;ENST00000318779.3;ENST00000318789.4	5'UTR;5'UTR;5'UTR;5'UTR;5'UTR	FOXP1;FOXP1;FOXP1;FOXP1;FOXP1;FOXP1	ENST00000318796.5;ENST00000327590.4;ENST00000475937.1;ENST00000493089.1;ENST00000318779.3;ENST00000318789.4	5'UTR;5'UTR;5'UTR;5'UTR;5'UTR;5'UTR										25	0.77761
cg26327587	chr3	126923889	+	cg26327587	66770934		CRCATTTAAACTTACTCAAAATATAACCAAAAACCCCAAATCAACAAAAC		II			NA							OpenSea	CCCACCCAGTACTCATTGAGCTGCCGCTGTGAACCCTGCCTGAGCTCCCCAGTATGAACA[CG]CCTTGCTGACCTGGGGCTCCTGGCCACACCCTGAGCAAGTCCAAATGCGCCTGTGTACCA	CGCCTTGCTGACCTGGGGCTCCTGGCCACACCCTGAGCAAGTCCAAATGC				integenic														chr3:126923885-126924115	3								25	0.0397098
cg12113740	chr18	52625368	+	cg12113740	45790236		AAAATAAAAACAACTACACTTCTTAAAACCCAAACCAACRTCATAAAACC		II			NA						chr18:52626517-52626849	N_Shore	TTAGGACAAGGGATCAATTTATTTTGTAAATAACAAGAGGAAAGAACCTTCTTATGACGT[CG]GCCTTATGACGTTGGCCTGGGTCCCAAGAAGTGTAGTTGTTTTCATTCTTTCTGCAAACA	CGGCCTTATGACGTTGGCCTGGGTCCCAAGAAGTGTAGTTGTTTTCATTC	CCDC68;CCDC68	NM_001143829;NM_025214	TSS200;5'UTR	TSS200								CCDC68;CCDC68	ENST00000337363.2;ENST00000432185.1	5'UTR;TSS200	CCDC68;CCDC68	ENST00000337363.2;ENST00000432185.1	5'UTR;TSS200	chr18:52625300-52625575	3						TRUE		25	0.0814476
cg08068820	chr19	11530021	-	cg08068820	66673240	22601147	TCAATAACACCACTAAATAAAACAAAAAAACCAACAAATAACAAATAACA	TCAATAACGCCGCTAAATAAAACGAAAAAACCGACGAATAACGAATAACG	I	A	Red	NA						chr19:11531278-11531590	N_Shore	CGCCCGTCCCTCTCAGTGGCGCCGCTGAGTGAGGCGGAAGGGCCGGCGGGTGGCGGGTGG[CG]GGCGGCGGGCAGTGGCCGGGCGCTGAGGCCAGAGGGGCGGAGCGGCCGAGCTGCTGGGGC	TCAGTGGCGCCGCTGAGTGAGGCGGAAGGGCCGGCGGGTGGCGGGTGGCG	RGL3;RGL3	NM_001035223;NM_001161616	TSS200;TSS200	TSS200	high-CpG:11390972-11391029				19:11390133-11391070			RGL3;RGL3	ENST00000393423.3;ENST00000380456.3	TSS200;TSS200	RGL3;RGL3;RGL3;RGL3;RGL3;RGL3;RGL3;RGL3	ENST00000567431.1;ENST00000562663.1;ENST00000568420.1;ENST00000563726.1;ENST00000453604.2;ENST00000569439.1;ENST00000393423.3;ENST00000380456.3	TSS1500;TSS200;TSS200;TSS200;TSS200;TSS200;TSS200;TSS200	chr19:11528825-11530335	3						TRUE		25	0.490653
cg10187583	chr11	117815479	+	cg10187583	21763860		CCTCTTATTAACCTAAACTTCTAAAACTACTTATCTCCRACCRTAATCAC		II			NA							OpenSea	AGGGGAAAGCCAGGACAGAGGTGAGACAGAGGAAATGACATCACCAAGTGATCCTGACCT[CG]TGATCACGGTCGGAGACAAGCAGCCTTAGAAGCTCAGGCCAATAAGAGGTAGGGAGGAGA	CTCTTATTGGCCTGAGCTTCTAAGGCTGCTTGTCTCCGACCGTGATCACG				integenic		chr11:117815353-117815353												chr11:117815320-117815590	3								25	0.930361
cg04595372	chr6	49681233	-	cg04595372	80659117		TTACATTTACCCTAACTCCAAAACACAAACCTTCCTACAATTAAACCRAC		II			NA							OpenSea	CAATCCGGGTCTTACATTTACCCTGGCTCCAGAGCACAGACCTTCCTGCAGTTGGGCCGG[CG]CGTTGCGGCGTTGAGGAGCTGCGGCGCGCCCCTCTCACCGCGATTGTTCACTTGCCAGGC	CGCCGGCCCAACTGCAGGAAGGTCTGTGCTCTGGAGCCAGGGTAAATGTA	CRISP2;CRISP2;CRISP2;CRISP2;CRISP2;CRISP2;CRISP2;CRISP2;CRISP2;CRISP2	NM_001142407;NM_001142435;NM_003296;NM_001142407;NM_001142435;NM_001142408;NM_001142417;NM_003296;NM_001142408;NM_001142417	5'UTR;5'UTR;1stExon;1stExon;1stExon;1stExon;5'UTR;5'UTR;5'UTR;1stExon	5'UTR					6:49789137-49789351			CRISP2;CRISP2;CRISP2;CRISP2	ENST00000339139.4;ENST00000211238.6;ENST00000339139.4;ENST00000211238.6	5'UTR;5'UTR;1stExon;1stExon	CRISP2;CRISP2;CRISP2;CRISP2	ENST00000339139.4;ENST00000211238.6;ENST00000339139.4;ENST00000211238.6	5'UTR;5'UTR;1stExon;1stExon	chr6:49681160-49681415	3					TRUE	TRUE		25	0.293078
cg15635553	chr3	195339050	+	cg15635553	67704534		AAATTCCTAAACCATATTTTAACCAAACTCAACTCTCACCTTAAATAAAC		II			rs4677622	0.339324						OpenSea	CAATGTCTGGCATGTAGAAGGAATTCCGTACGTGCATTAAATTAATGAACTAGCCTCCTA[CG]CTCATTCAAGGTGAGAGCTGAGTTTGGCTAAAATATGGCCCAGGAACTTTCTGCATAAGA	CGCTCATTCAAGGTGAGAGCTGAGTTTGGCTAAAATATGGCCCAGGAACT				integenic														chr3:195338940-195339355	3								25	0.120622
cg01152023	chr5	176307323	-	cg01152023	8763557		CCTAAACTAAACCTTATACAAACATTTCTATACCTACTAAATAAAAACAC		II			rs77194727	0.011295					chr5:176304965-176305166	S_Shelf	CAGAGCTCCTGCCTGAGCTGGACCTTATGCAAACATTTCTGTGCCTGCTGGGTAGGGGCA[CG]TCTGAGGGGCCCTGCTCCAAGCCTGCAGGACCGAGGGCCACAGCCGGACAGGGGGTAGCC	CGTGCCCCTACCCAGCAGGCACAGAAATGTTTGCATAAGGTCCAGCTCAG	UNC5A	NM_133369	3'UTR	3'UTR								UNC5A;UNC5A	ENST00000329542.4;ENST00000261961.3	3'UTR;3'UTR	UNC5A;UNC5A	ENST00000329542.4;ENST00000261961.3	3'UTR;3'UTR	chr5:176307205-176308575	3								25	0.240425
cg04094548	chr1	39301897	-	cg04094548	75803883		CTTCAAATCCTTCTTAAATATTATTTATATCCAAAATATCCTAATATACC		II			NA							OpenSea	GTTGGCTTTCCCTTCAAGTCCTTCTTGGATGTTATTTGTATCCAAAGTATCCTAATGTAC[CG]TTCCGGGAAGTTACTATTAACAAATAACACTCACCTGGCACGGTGGCTCATGCCTGTAAT	CGGTACATTAGGATACTTTGGATACAAATAACATCCAAGAAGGACTTGAA				integenic				TRUE																	TRUE		25	0.437594
cg17969951	chr12	112215328	-	cg17969951	72660181		CTAACCCTACTAACCCAAATACTTTACTATAAAACAATTATATATAAAAC		II			NA							OpenSea	TCTGTACTCTCCTAACCCTGCTGACCCAAGTGCTTTGCTGTGAGGCAGTTGTGTGTGAGG[CG]TGAACCCTGAGCCTGTGCTACAGGGGGAAGGAGAGAAGGATGCCTACTCAATGGCTGCAA	CGCCTCACACACAACTGCCTCACAGCAAAGCACTTGGGTCAGCAGGGTTA	ALDH2;ALDH2	NM_000690;NM_001204889	Body;Body	Body		chr12:112215177-112215177						ALDH2	ENST00000551906.1	5'UTR	ALDH2	ENST00000551906.1	5'UTR	chr12:112215045-112215835	3								25	0.22084
cg20819482	chr8	9472057	+	cg20819482	56645298		ATACATTCTTTAACAATATTTAAAAAATAATACTCACACATTACCAAACC		II			NA							OpenSea	ATTGATTTTATGGCTAATACATTAAAGGAAAAGGAAGAGCTTTGTAAACAGAAGGACTTA[CG]GCTTGGTAATGTGTGAGTATTACCTTCCAAATATTGCTAAAGAATGTATGTGCTTTAGCA	CGGCTTGGTAATGTGTGAGTATTACCTTCCAAATATTGCTAAAGAATGTA	TNKS	NM_003747	Body	Body				TRUE				TNKS	ENST00000518027.1	TSS1500	TNKS	ENST00000518027.1	TSS1500			chr8:9471181-9472134	4				TRUE		25	0.887642
cg01000872	chr1	185345182	+	cg01000872	77604905		CRAAAATAATAATACTACTAAACATCCTACAAAACACAAAATAATAACCC		II			NA							OpenSea	CACCTCATACAGGGCTTCTCAAGCTTGGCATGATTGGCATTTTGGGACAGTTCTTTGTTG[CG]GGCTATTATCCTGTGCCTTGCAGGATGTTTAGCAGCATCACCACCCTCGACCCACTCAAT	CGGGCTATTATCCTGTGCCTTGCAGGATGTTTAGCAGCATCACCACCCTC				integenic		chr1:185344563-185344563																chr1:185344581-185345509	6				25	0.285272
cg24874025	chr10	49879375	-	cg24874025	25625530		CCTCTCTTCTAACCCTAAAAACCCTATAAATACACTATACAATCACTAAC		II			NA							OpenSea	GGAAGGCTTCCCCTCTCTTCTGGCCCTAGAGGCCCTGTAAATGCACTGTGCAGTCACTGA[CG]TGCCCTCAGGCAGGGCCCTGGCGGGAAGGGGGCTGTTCCAGGTCTACCAGCTTCACACCC	CTCTCTTCTGGCCCTAGAGGCCCTGTAAATGCACTGTGCAGTCACTGACG				integenic		chr10:49879351-49879351		TRUE		10:49879318-49879814	Unclassified_Cell_type_specific	RP11-534L6.2	ENST00000440750.1	3'UTR	RP11-534L6.2	ENST00000440750.1	3'UTR	chr10:49879280-49879615	3								25	0.239246
cg21328282	chr22	34215916	-	cg21328282	81764277		AATAAAATATAACCATATAACCAAATCCTAACCAATAAAACATATACAAC		II			NA							OpenSea	AGCCTCTATACAGTGAGGTGTGACCATGTGACCAAGTCCTAGCCAGTAGGACATGTGCAG[CG]TGATGTGGGCCCTACCCGCAGGTAATGCCCTCTGCTGGCTGGACATCAGTGTCTAGAGCT	CGCTGCACATGTCCTACTGGCTAGGACTTGGTCACATGGTCACACCTCAC	LARGE;LARGE	NM_004737;NM_133642	5'UTR;5'UTR	5'UTR								LARGE;LARGE;LARGE;LARGE;LARGE	ENST00000337431.2;ENST00000402320.1;ENST00000354992.2;ENST00000397394.2;ENST00000437602.2	5'UTR;5'UTR;5'UTR;5'UTR;5'UTR	LARGE;LARGE;LARGE;LARGE;LARGE;LARGE;LARGE;LARGE;LARGE;LARGE;LARGE	ENST00000494763.1;ENST00000430220.2;ENST00000423375.1;ENST00000432776.1;ENST00000434071.1;ENST00000337431.2;ENST00000402320.1;ENST00000354992.2;ENST00000397394.2;ENST00000437602.2;ENST00000413114.1	3'UTR;5'UTR;5'UTR;5'UTR;5'UTR;5'UTR;5'UTR;5'UTR;5'UTR;5'UTR;5'UTR	chr22:34215840-34216135	3								25	0.0301041
cg25216300	chr1	2722739	-	cg25216300	5716424		ATAACCRACAAATCTAAACTCAATCCTTCTTCCTTCAACAAACCTTAACC		II			NA							OpenSea	CTGTTGCCCCCATAGCCGGCAGGTCTGGGCTCAATCCTTCTTCCTTCAACAGACCTTGGC[CG]ACTTCCCCATCTCACGCAGCCCCACTGCTGCTCCTCCCTGCCCACACCCCTTCGCCACCC	CGGCCAAGGTCTGTTGAAGGAAGAAGGATTGAGCCCAGACCTGCCGGCTA				integenic					1:2712599-2712709											chr1:2719962-2723365	6				TRUE		25	0.0680779
cg21423387	chr10	112874230	-	cg21423387	10798555		ATTAATAAACCTAAAATCCAACATACACRTAAAATATCCRTATAACAACC		II			rs10885088	0.097617						OpenSea	TGAGGGTAAGTGTTAGTAAGCCTGAAATCCAGCATGCACGTGGGGTATCCGTGTGACAAC[CG]CTGCCCTTTATCCTCCCTCCTTGTCTCTGCCCATTCGTCTATTGTGGTTTCTGTTTGGGT	TTAGTAAGCCTGAAATCCAGCATGCACGTGGGGTATCCGTGTGACAACCG				integenic														chr10:112873940-112874475	3								25	0.409597
cg00523384	chr4	104344566	+	cg00523384	72787185		ACCRTAATAAATAACCATATAACAAAATTCTAACCTAAAAACCACAAATC		II			NA							OpenSea	TTTTTTTTTTTGTCAACAAATAAATTTTTTCCTGGAAACTCTAAACTGGTATTTGTTTTT[CG]ACTTGTGGCCCTTAGGTCAGAACCCTGTCACATGGCTACCCATTACGGTGAGTCTGGGAA	CGACTTGTGGCCCTTAGGTCAGAACCCTGTCACATGGCTACCCATTACGG				integenic								MIR548AC;RP11-328K4.1;RP11-328K4.1	ENST00000408595.1;ENST00000513793.1;ENST00000508099.1	TSS1500;5'UTR;5'UTR	MIR548AC;RP11-328K4.1;RP11-328K4.1	ENST00000408595.1;ENST00000513793.1;ENST00000508099.1	TSS1500;5'UTR;5'UTR										25	0.0156316
cg24889058	chr7	136610019	-	cg24889058	88739330		TATATTTATATTAACCTTATCATAACTATCCAACCRAATACCAAATATCC		II			NA							OpenSea	CTAATGAAGGCTATGTTTATGTTGGCCTTATCATAGCTATCCAACCGGATGCCAGATATC[CG]GTTGCTGGCCAAGTAGAAACTTCTATCTTTTTTTATCTTATCTAGTTAATCTAGGTACTG	ATGTTTATGTTGGCCTTATCATAGCTATCCAACCGGATGCCAGATATCCG	CHRM2;CHRM2;CHRM2;CHRM2;CHRM2;CHRM2;CHRM2;CHRM2	NM_001006631;NM_000739;NM_001006627;NM_001006628;NM_001006629;NM_001006632;NM_001006630;NM_001006626	5'UTR;5'UTR;5'UTR;5'UTR;5'UTR;5'UTR;5'UTR;5'UTR	5'UTR				TRUE				AC009264.1;CHRM2;CHRM2;CHRM2	ENST00000439694.1;ENST00000445907.2;ENST00000320658.5;ENST00000401861.1	3'UTR;5'UTR;5'UTR;5'UTR	AC009264.1;CHRM2;CHRM2;CHRM2;AC009264.1	ENST00000439694.1;ENST00000445907.2;ENST00000320658.5;ENST00000401861.1;ENST00000425981.1	3'UTR;5'UTR;5'UTR;5'UTR;3'UTR	chr7:136609860-136610090	3						TRUE		25	0.494886
cg21299980	chr5	148440287	+	cg21299980	64685585		CACAAAATCTAACTTTTAATAACCCTTCAATAACTACAAACTATTTTATC		II			NA							OpenSea	CTTCTCCAGACCAGTAAGGAATTAGGAGGAAGTGATGTAGGAGTGGCCCATATTAACTAA[CG]ATAAAACAGCCTGTAGTTACTGAAGGGTTATCAAAAGCCAGACCTTGTGCTAAGTCCATG	ACAAGGTCTGGCTTTTGATAACCCTTCAGTAACTACAGGCTGTTTTATCG	SH3TC2	NM_024577	Body	Body								SH3TC2	ENST00000394358.2	5'UTR	SH3TC2;SH3TC2;SH3TC2	ENST00000511949.1;ENST00000504091.1;ENST00000394358.2	3'UTR;3'UTR;5'UTR					chr5:148439552-148440370	6				25	0.468852
cg12242258	chr21	35884230	-	cg12242258	25696580		ACACTTAAACTAAACTTAAAACAAAACATATCCCTCAAAATAACCTTACC		II			NA							OpenSea	GGGGTTCAGACACACTTAAGCTGAGCTTAGAGCAAAGCATGTCCCTCAAGGTGACCTTGC[CG]CATGGCCTGAACCTAGAATTCCCCTGACCAGGGTGGACAGCCATCACCATGGGCCTTTCT	CGGCAAGGTCACCTTGAGGGACATGCTTTGCTCTAAGCTCAGCTTAAGTG	KCNE1;KCNE1;KCNE1;KCNE1	NM_001270403;NM_001270404;NM_001270402;NM_000219	TSS1500;TSS1500;TSS1500;5'UTR	TSS1500				TRUE				KCNE1;KCNE1;KCNE1;KCNE1	ENST00000489175.1;ENST00000399284.1;ENST00000337385.3;ENST00000399286.2	3'UTR;TSS1500;TSS1500;5'UTR	KCNE1;KCNE1;KCNE1;KCNE1	ENST00000489175.1;ENST00000399284.1;ENST00000337385.3;ENST00000399286.2	3'UTR;TSS1500;TSS1500;5'UTR										25	0.0373104
cg11250268	chr20	62297748	-	cg11250268	11623524		CRCAATTTTATCTACACAAACTATCCTACAATTAACTATTTTCACTCAAC		II			NA							OpenSea	GCGGAAGCACGCGCAGTTTTGTCTGCACAGACTGTCCTGCAGTTGGCTGTTTTCACTCAG[CG]TTGTGGGTATAGCTTCCCATGCTGGTGCTGGCAGCTCGGCCTTGTTCTTTTGAGGACAGC	CGCTGAGTGAAAACAGCCAACTGCAGGACAGTCTGTGCAGACAAAACTGC	RTEL1;RTEL1-TNFRSF6B;RTEL1;RTEL1;RTEL1	NM_001283010;NR_037882;NM_032957;NM_016434;NM_001283009	5'UTR;Body;Body;Body;Body	5'UTR								TNFRSF6B	ENST00000370006.2	5'UTR	RTEL1;TNFRSF6B	ENST00000463361.1;ENST00000370006.2	5'UTR;5'UTR			chr20:62294727-62297905	6						25	0.195977
cg25494988	chr12	55437586	+	cg25494988	10672538		TAAAAAAATTAACTTTTCATATATACAATTCAATAACATTTAATACACRC		II			NA							OpenSea	ACTTCCTTTTGGGATGATGAAAATGTTTTGAAACTAAGAGCTGATGGTTGCACAATATTG[CG]CGTGCACTAAATGTCACTGAATTGTACATATGAAAAGTTAATTTTTTTAAAAAAGTGGCT	CGCGTGCACTAAATGTCACTGAATTGTACATATGAAAAGTTAATTTTTTT				integenic														chr12:55437440-55437610	3								25	1.27281
cg00734838	chr10	14614164	-	cg00734838	94634362		TCTAACAACTTCTAAAAACAAAAACTATATACAACTAAATAACCTCATCC		II			NA							OpenSea	AAGAGAAACACTCTAGCAACTTCTGAAAGCAGGAACTGTATGCAACTGAATGACCTCATC[CG]GCACAGAAGCCAGAGCAAACAATGAAAAACAAACCGTACCAACTCTGGTACCAGTTACTG	CTAGCAACTTCTGAAAGCAGGAACTGTATGCAACTGAATGACCTCATCCG	FAM107B;FAM107B;FAM107B;FAM107B;FAM107B;FAM107B;FAM107B;FAM107B;FAM107B;FAM107B;FAM107B;FAM107B;FAM107B;FAM107B;FAM107B	NM_001282698;NM_001282699;NM_001282701;NM_001282702;NM_001282703;NM_001282701;NM_001282698;NM_001282702;NM_001282699;NM_001282703;NM_001282700;NM_001282697;NM_001282696;NM_031453;NM_001282695	1stExon;1stExon;1stExon;1stExon;1stExon;5'UTR;5'UTR;5'UTR;5'UTR;5'UTR;5'UTR;5'UTR;5'UTR;Body;5'UTR	1stExon						10:14613935-14614430	Promoter_Associated_Cell_type_specific	FAM107B;FAM107B;FAM107B;FAM107B;FAM107B;FAM107B;FAM107B;FAM107B;FAM107B	ENST00000378458.2;ENST00000378462.1;ENST00000378465.3;ENST00000471815.1;ENST00000378458.2;ENST00000479731.1;ENST00000378461.1;ENST00000468747.1;ENST00000378467.4	1stExon;TSS200;TSS200;3'UTR;5'UTR;5'UTR;5'UTR;5'UTR;5'UTR	FAM107B;FAM107B;FAM107B;FAM107B;FAM107B;FAM107B;FAM107B;FAM107B;FAM107B;FAM107B;FAM107B;FAM107B;FAM107B;FAM107B;FAM107B;FAM107B	ENST00000378458.2;ENST00000464952.1;ENST00000488576.1;ENST00000472095.1;ENST00000482277.1;ENST00000378462.1;ENST00000378465.3;ENST00000452706.2;ENST00000471815.1;ENST00000378458.2;ENST00000479731.1;ENST00000468492.1;ENST00000378461.1;ENST00000468747.1;ENST00000378467.4;ENST00000442012.1	1stExon;TSS200;TSS200;TSS200;TSS200;TSS200;TSS200;TSS200;3'UTR;5'UTR;5'UTR;5'UTR;5'UTR;5'UTR;5'UTR;5'UTR	chr10:14613980-14614475	3								25	0.559158
cg16416759	chr12	95186935	-	cg16416759	20650105		TCAAAAACACCCCRAAATACAAACAAAAACATTTTATACAAAAAACAACC		II			NA							OpenSea	AATCAGTCAGGTCAAGAGCACCCCGAGGTGCAGACAGAAACATTTTGTGCAGAAAACAGC[CG]TTCCCTAACCAACTTGCAACAGGGCTGGAAACTGCTCTCACCAGGGTCACCAGGGGAGCT	CGGCTGTTTTCTGCACAAAATGTTTCTGTCTGCACCTCGGGGTGCTCTTG				integenic														chr12:95186905-95187335	3								25	0.290177
cg04826488	chr8	110378586	-	cg04826488	54727598		TTTCTCTTACAATCCCTTACCTTAACTACATTTTATAAATAACTAAAAAC		II			NA						chr8:110374552-110374793	S_Shelf	ACAATTCCCGATTTCTCTTACAGTCCCTTGCCTTAACTACATTTTATAGATGACTAAAAA[CG]TGTTCTCATATGTCTTTCTCAGAGGCTGAGTCTAAATACTGCCTTATAGAGGCAGAGAAT	TTCTCTTACAGTCCCTTGCCTTAACTACATTTTATAGATGACTAAAAACG	PKHD1L1	NM_177531	Body	Body														chr8:110378500-110378750	3								25	0.136911
cg14840468	chr14	32466314	+	cg14840468	96766372		TATCTCTCCTAATACACTTATTTCCTTTTCCAAATACCAAAATACAAACC		II			NA							OpenSea	TTCTGTCTTCAAAGGCTCTAAATAAATTTCGCTCCAGCCATGTGACACTAAAATAATCTG[CG]GCTTGTACTTTGGTACTTGGAAAAGGAAACAAGTGCATTAGGAGAGATAAAGCAATTGAG	CGGCTTGTACTTTGGTACTTGGAAAAGGAAACAAGTGCATTAGGAGAGAT				integenic														chr14:32466240-32466430	3								25	0.116844
cg12627726	chr1	41290409	+	cg12627726	98672184		ATCTTAATCACAAAACTCTCTTTCCAACTAACATCTCRTTCCCAAAAAAC		II			NA							OpenSea	GTGAGGGCAGGGAACCCCCTCCCCCGGCATGTTGCTCTAGGAGGGACTTAGTACTGAACT[CG]CCTCTTGGGAACGAGATGCCAGCTGGAAAGAGAGCTCTGTGATTAAGACCTCTGTAGGAC	CGCCTCTTGGGAACGAGATGCCAGCTGGAAAGAGAGCTCTGTGATTAAGA	KCNQ4;KCNQ4	NM_004700;NM_172163	Body;Body	Body				TRUE		1:41290269-41290480	Unclassified_Cell_type_specific	KCNQ4	ENST00000506017.1	5'UTR	KCNQ4	ENST00000506017.1	5'UTR	chr1:41290320-41290870	3						TRUE		25	0.322726
cg21793437	chr12	2734591	+	cg21793437	16627830		CAAAACCRAAAACACTAACAACACCTCRAACTTTAATAAATCRAATTATC		II			NA							OpenSea	ACTGGAACACACCGGTCTGGTAGGAAGAAGAGGGATTCCCAGACCTACAGGGTGCGTCGG[CG]ATAACCCGACCCACCAAAGCCCGAGGTGCTGCCAGTGCTTCCGGCCCTGCGCTGGGTCAG	AGGGCCGGAAGCACTGGCAGCACCTCGGGCTTTGGTGGGTCGGGTTATCG	CACNA1C;CACNA1C;CACNA1C;CACNA1C;CACNA1C;CACNA1C;CACNA1C;CACNA1C;CACNA1C;CACNA1C;CACNA1C;CACNA1C;CACNA1C;CACNA1C;CACNA1C;CACNA1C;CACNA1C;CACNA1C;CACNA1C;CACNA1C;CACNA1C;CACNA1C;CACNA1C	NM_001129844;NM_001129827;NM_001129839;NM_001129834;NM_001129841;NM_000719;NM_001129830;NM_001167625;NM_001129843;NM_001167624;NM_001129835;NM_001129837;NM_001167623;NM_001129840;NM_199460;NM_001129833;NM_001129832;NM_001129829;NM_001129846;NM_001129836;NM_001129838;NM_001129831;NM_001129842	Body;Body;Body;Body;Body;Body;Body;Body;Body;Body;Body;Body;Body;Body;Body;Body;Body;Body;Body;Body;Body;Body;Body	Body					12:2604764-2604861									chr12:2734200-2734755	3						TRUE		25	0.652557
cg14675891	chr16	1770468	+	cg14675891	99674867		CCTAATTTATTCACTAATTTATACTAAAATACCTTTCAACACCAACAAAC		II			NA							OpenSea	TGCTCTACACACACACTCCCAGCAGAACACACACCTGCCAAAAATGGAAGTGGTCGAGTA[CG]CCTGTTGGTGTTGAAAGGCATTTCAGTATAAATCAGTGAATAAATCAGGTTACAAAACAC	CGCCTGTTGGTGTTGAAAGGCATTTCAGTATAAATCAGTGAATAAATCAG	MAPK8IP3;MAPK8IP3	NM_015133;NM_001040439	Body;Body	Body											MAPK8IP3;MAPK8IP3	ENST00000564098.1;ENST00000561765.1	5'UTR;5'UTR	chr16:1770340-1770630	3								25	0.480745
cg02762475	chr5	1106118	+	cg02762475	80761910		ATCAACTAAATATTTCTAAAAATAAATCCCAAAATCATTTTATAACRACC		II			NA						chr5:1108802-1109051	N_Shelf	CAAGGCCCTGGCGGGCCTCACACTCCCCAGCACCCAGGGACTCCTGCCCCACCCACCACA[CG]GCCGTCACAAAATGACTCTGGGATCCACCCTCAGAAACACTCAGCTGATGGAGCCGGTTG	CGGCCGTCACAAAATGACTCTGGGATCCACCCTCAGAAACACTCAGCTGA	SLC12A7	NM_006598	Body	Body		chr5:1105639-1105639		TRUE		5:1105436-1106432	Unclassified_Cell_type_specific							chr5:1105980-1106330	3						TRUE		25	0.377625
cg22215728	chr3	61236652	-	cg22215728	49644127		AAAACRAATTTTCRCTACTTATCTATAAAACTAACRAACCATCCCAAAAC		II			NA						chr3:61236606-61237227	Island	ACAGACCTGTTGGGACGGATTTTCGCTACTTGTCTATGAAACTGACGAACCATCCCAAAA[CG]GCGGGTGCCGACTACACCCCCAGAGCCAAGAGCTGTGGCGTCCCCGGACCCGCTGGCGTG	GGACGGATTTTCGCTACTTGTCTATGAAACTGACGAACCATCCCAAAACG	FHIT;FHIT	NM_001166243;NM_002012	5'UTR;5'UTR	5'UTR					3:61211587-61212311			FHIT;FHIT;FHIT	ENST00000476844.1;ENST00000492590.1;ENST00000468189.1	5'UTR;5'UTR;5'UTR	FHIT;FHIT;FHIT;FHIT;FHIT	ENST00000465330.1;ENST00000490952.1;ENST00000476844.1;ENST00000492590.1;ENST00000468189.1	3'UTR;3'UTR;5'UTR;5'UTR;5'UTR	chr3:61236420-61236770	3					TRUE	TRUE		25	0.120054
cg06099975	chr4	134018369	-	cg06099975	71809234		AAAAAACACTTACTTATTCTTTACCCTTAAAAACTATCCATCTTATACTC		II			NA							OpenSea	TTCTGCTCCCTGGGAAACACTTGCTTGTTCTTTACCCTTGGGAACTATCCATCTTATACT[CG]TTGTTTCTTTCTTATGAAAATGTAGGGGCCAGAGGATTGCTTTGAGTGTAATTTTCCTCC	CGAGTATAAGATGGATAGTTCCCAAGGGTAAAGAACAAGCAAGTGTTTCC	LOC101927359	NR_125885	Body	Body								RP11-9G1.3	ENST00000505289.1	3'UTR	RP11-9G1.3;RP11-9G1.3	ENST00000506897.1;ENST00000505289.1	TSS1500;3'UTR	chr4:134018200-134018470	3								25	0.131234
cg24045348	chr7	111797383	-	cg24045348	96724479		TAATTACAAAATACTTATCCAATACCCACCTTATAACRACCATAAAAAAC		II			NA							OpenSea	AGCAATGAGAGTAATTACAGAGTGCTTATCCAATACCCACCTTGTAGCGGCCATGGGAGA[CG]TCATTTTCCCCTTCCTGCCCTGGACATGGTACACTGCCGGCCAGATTCTACACCAGCTGT	CGTCTCCCATGGCCGCTACAAGGTGGGTATTGGATAAGCACTCTGTAATT	DOCK4	NM_014705	Body	Body								DOCK4	ENST00000476846.1	3'UTR	DOCK4	ENST00000476846.1	3'UTR	chr7:111797180-111797455	3								25	1.17244
cg14341467	chr10	121201554	-	cg14341467	99739387		CCTCAAACCACATTAAAATCTCAAACCTAAACTTAACTATAAAAATCCCC		II			NA							OpenSea	CCTGCTGTCCCCCTCAGGCCACATTAGGATCTCAGACCTGGGCTTGGCTGTGAAGATCCC[CG]AGGGAGACCTGATCCGCGGCCGGGTGGGCACTGTTGGCTACATGGGTGAGTGCTGGGCTG	CGGGGATCTTCACAGCCAAGCCCAGGTCTGAGATCCTAATGTGGCCTGAG	GRK5	NM_005308	Body	Body				TRUE										chr10:121201545-121201810	3						TRUE		25	0.110991
cg03689552	chr16	3292971	-	cg03689552	32687823		CCATAATATATCATCAATACATATCTTCACCCRAATTAACTAACATATTC		II			NA							OpenSea	TCCTCTGAAATCCATGGTGTGTCATCAGTACATGTCTTCACCCGGATTGACTAACATGTT[CG]TTCCTAACTTACCTCTGCTATAATCGGGTAGGCTCCGTGGGCACAGTAACTATTTTGTTA	CATGGTGTGTCATCAGTACATGTCTTCACCCGGATTGACTAACATGTTCG	MEFV	NM_000243	3'UTR	3'UTR								MEFV	ENST00000339854.4	3'UTR	MEFV;MEFV;MEFV	ENST00000219596.1;ENST00000542898.1;ENST00000538326.1	3'UTR;3'UTR;3'UTR	chr16:3292825-3293030	3						TRUE		25	1.28237
cg25184591	chr4	7523987	+	cg25184591	26707871		AATTTAATAAAACCATTTTCCTCCCCTATAATTACTCCATTAACRAAAAC		II			NA							OpenSea	GTGGGAGTGGGGCGAGCAGGGGCTCCTCACCCTGAGGAGGAGGGGTGGGCACTGCACATA[CG]TCCCCGCCAATGGAGTAATTATAGGGGAGGAAAATGGCTTCATTAAATCATTTTTAAGAA	CGTCCCCGCCAATGGAGTAATTATAGGGGAGGAAAATGGCTTCATTAAAT	SORCS2	NM_020777	Body	Body								SORCS2	ENST00000511199.1	5'UTR	SORCS2	ENST00000511199.1	5'UTR			chr4:7523237-7524041	6						25	0.58951
cg02084114	chr7	99235129	+	cg02084114	2765272		TAAAACATACATCATACACRAACAAAAATAAAACCCAAATTCCCCATAAC		II			NA							OpenSea	AAAAAAGTGTGTCCTTCATGGGTTACACTTTCATATTTTTATGCAGTGTTAAGTTAGCTA[CG]TTATGGGGAACTTGGGTTTTATTCCTGCTCGTGCATGATGTATGTTTCAGAACTTATTTG	GAAACATACATCATGCACGAGCAGGAATAAAACCCAAGTTCCCCATAACG				integenic														chr7:99235040-99235395	3								25	0.7016
cg14839134	chr8	61496287	-	cg14839134	84673113		AATCTACATCCTTAACCTTCCAACAACCTTTACACCAACAAATAATAAAC		II			rs79668689	0.014757						OpenSea	ATAACTGATAAAATCTGCATCCTTGGCCTTCCAACAACCTTTACACCAGCAGATGGTGGG[CG]TAAAGATGTCATTCATCATTTATTTACAATGGGTTTTATTTATTCTAGTGTCAACAGCTG	CGCCCACCATCTGCTGGTGTAAAGGTTGTTGGAAGGCCAAGGATGCAGAT	RAB2A	NM_002865	Body	Body				TRUE				RAB2A	ENST00000530071.1	TSS1500	RAB2A;RAB2A;RAB2A;RAB2A;RAB2A	ENST00000530071.1;ENST00000452437.1;ENST00000525529.1;ENST00000534260.1;ENST00000429861.1	TSS1500;TSS1500;5'UTR;3'UTR;5'UTR	chr8:61496185-61496690	3						TRUE		25	0.573725
cg05040656	chr1	68200130	-	cg05040656	35757837		AACACTAACTACTTCTATATATACACAACRATATTCCAAATCCTTTAAAC		II			NA							OpenSea	GCTACATTTAGAACACTGACTACTTCTGTATGTGCACAACGGTGTTCCAGGTCCTTTAGA[CG]CACTAATTTACCCCTCACAGTCACCCTATGCAAGAGTGCTATATTTTCCCCACTACACAG	ACACTGACTACTTCTGTATGTGCACAACGGTGTTCCAGGTCCTTTAGACG	GNG12	NM_018841	5'UTR	5'UTR								GNG12	ENST00000370982.3	5'UTR	GNG12	ENST00000370982.3	5'UTR			chr1:68199307-68200456	5	chr1:68197857-68200628	6				25	0.426374
cg00419999	chr14	102966881	+	cg00419999	79692903		TTTCCTAACACATAATATATCCTACTACTATACTAAACRTCATCTTTTAC		II			NA							OpenSea	TGTATCTTCAGCCAGCAAACGAAACCATATCGCAAACCAGAGCTGCTGGAAACCAGCACA[CG]CAAAAGATGACGCCCAGCACAGCAGCAGGACACACCATGTGCCAGGAAATGACCTCAGCA	CGCAAAAGATGACGCCCAGCACAGCAGCAGGACACACCATGTGCCAGGAA	TECPR2	NM_014844	3'UTR	3'UTR						14:102966739-102967451	Unclassified_Cell_type_specific	TECPR2;U6	ENST00000359520.7;ENST00000391028.1	3'UTR;TSS1500	TECPR2;U6	ENST00000359520.7;ENST00000391028.1	3'UTR;TSS1500	chr14:102966780-102967055	3								25	0.695202
cg13739468	chr2	37416839	-	cg13739468	49771528		TAATATAATACCCCCAAAAAATCATACTACRTCATTATATCTCTTAATAC		II			NA							OpenSea	CTTCCCTTTTCTAGTGTAGTGCCCCCAGAAGGTCATACTACGTCATTGTGTCTCTTAATG[CG]TGTGCGGGGAAGGTGCTTCTCCCTGGAACATTTCCTAGGGTACGCTCTTTCTCTAGCAGC	CGCATTAAGAGACACAATGACGTAGTATGACCTTCTGGGGGCACTACACT	SULT6B1	NM_001032377	TSS1500	TSS1500				TRUE				SULT6B1;SULT6B1;SULT6B1	ENST00000260637.3;ENST00000379149.2;ENST00000407963.1	TSS1500;TSS1500;5'UTR	SULT6B1;SULT6B1;SULT6B1;SULT6B1;SULT6B1;SULT6B1	ENST00000420611.1;ENST00000260637.3;ENST00000535679.1;ENST00000416345.1;ENST00000433192.1;ENST00000407963.1	5'UTR;TSS1500;TSS1500;5'UTR;5'UTR;5'UTR			chr2:37416748-37417515	6	chr2:37416498-37418025	6				25	0.813558
cg17989763	chr10	86863762	-	cg17989763	91648597		CTCRACCCACTACTTTAAAAAAATACCTCTAAATATTTCATAAACATCTC		II			NA							OpenSea	TACCTTTTCATCTCGGCCCACTACTTTGAGAAAATGCCTCTAAATATTTCATGGGCATCT[CG]GCCCTTCTCAGAGCCTCCACAGGAAGCTCAAATCCTTCCTCCTTGTCTCATTAATTCGCA	TCGGCCCACTACTTTGAGAAAATGCCTCTAAATATTTCATGGGCATCTCG				integenic				TRUE																	TRUE		25	0.341127
cg00343433	chr8	62600110	+	cg00343433	92675274		CAACTTTTCTAACTTCCTAAACCTACTCTTACTAAAAAATCTATACACTC		II			NA							OpenSea	TCAGACACAATCTAACCCAATGAGTCAAAGCAACAGAGTGGTGACAGAGGAAAAGCCTAT[CG]AGTGCACAGATCTCTCAGCAAGAGCAGGCCCAGGAAGTCAGAAAAGCTGAGTGGTGGGAA	CGAGTGCACAGATCTCTCAGCAAGAGCAGGCCCAGGAAGTCAGAAAAGCT	ASPH;ASPH;ASPH;ASPH;ASPH;ASPH;ASPH;ASPH;ASPH;ASPH;ASPH;ASPH	NM_001164755;NM_001164750;NM_004318;NM_001164753;NM_001164751;NM_020164;NM_001164752;NM_032468;NM_032467;NM_032466;NM_001164756;NM_001164754	Body;Body;Body;Body;Body;Body;Body;Body;Body;Body;Body;Body	Body											ASPH;ASPH	ENST00000522036.1;ENST00000522343.1	3'UTR;3'UTR	chr8:62600000-62600230	3						TRUE	TRUE	25	0.897778
cg22733239	chr6	74059318	-	cg22733239	21765137		AACCCCTCTCATCTACATTACAAAAAAACTTAAAATTTCCTATAATTATC		II			NA							OpenSea	TCCTTAGGGCAGACCCCTCTCATCTGCATTACAAGAAAGCTTGAGGTTTCCTGTAATTGT[CG]CACTTAACCTTGGTGGAAAGCTGATCACCAGCTGCAAACTCAAAGAAAGAAATCCGCTCC	ACCCCTCTCATCTGCATTACAAGAAAGCTTGAGGTTTCCTGTAATTGTCG				integenic				TRUE										chr6:74058965-74059350	3								25	0.464262
cg04605261	chr18	29437581	+	cg04605261	30601166		TAACACTATTCTTCTACCCRAAACCTCAATACAACTACCAATATAATTAC		II			rs61735999	0.013889						OpenSea	TTGACACTTTCATAGTAAAACAAAAAGTTAATTTCATGGACACCTTCTTCATCAGGCCCA[CG]TAACCACATTGGCAGCTGCACTGAGGCTCCGGGTAGAAGAACAGTGTCAGGAAGGGGAAC	GACACTGTTCTTCTACCCGGAGCCTCAGTGCAGCTGCCAATGTGGTTACG	TRAPPC8	NM_014939	Body	Body														chr18:29437580-29437790	3								25	1.54806
cg19948308	chr2	214022244	+	cg19948308	83652274		CTTAATCTACTAAATAAAACTTTCCCAAATATCTAATACCTCACCATAAC		II			NA							OpenSea	CCATCAGTGTATCTCCCCCAGCAGCTGTGCCAAAGCTTCACAAAAGTATTTAAAACCTGA[CG]TCATGGTGAGGTACTAGACACCTGGGAAAGTCCCACTCAGTAGACTAAGAATATCACTCT	TTAGTCTACTGAGTGGGACTTTCCCAGGTGTCTAGTACCTCACCATGACG				integenic		chr2:214022192-214022192						AC079610.1	ENST00000426870.1	3'UTR	AC079610.1	ENST00000426870.1	3'UTR	chr2:214022125-214022355	3								25	0.150926
cg12486479	chr3	194328849	-	cg12486479	84771412		ATATAAAACTTCCCAATACAAAACTTTAACCAAATACTACAAAAACTCCC		II			NA							OpenSea	GAAGTCCCATGATGTAGAACTTCCCAGTGCAAAGCTTTGGCCAGATGCTGCAGGAACTCC[CG]TGCCTTCCCAAGGGTTCCCCACACACCCTGCCTCCTCCCTCCCTTCGGAAGGATGGTTTA	CGGGAGTTCCTGCAGCATCTGGCCAAAGCTTTGCACTGGGAAGTTCTACA	TMEM44;TMEM44;TMEM44;TMEM44	NM_001166305;NM_138399;NM_001011655;NM_001166306	Body;Body;Body;Body	Body											TMEM44;TMEM44;TMEM44	ENST00000477651.1;ENST00000419280.1;ENST00000467284.1	3'UTR;3'UTR;3'UTR	chr3:194328445-194328935	3								25	0.0142874
cg10117156	chr4	100781004	+	cg10117156	15658936		AAACCTCTATATAAACACTAACAATAACAATAACAACAACAACTATATAC		II			NA							OpenSea	AGCTGCCACCTCCACCCCTTCAGGCAGAAGCCCTCCACACCCTGCCAGGCTTCAATGCCT[CG]CACACAGCTGCTGCTGCCACTGTCACTGCCAGTGTCCACACAGAGGCTCCCTGTGCCCTA	CGCACACAGCTGCTGCTGCCACTGTCACTGCCAGTGTCCACACAGAGGCT	DAPP1;DAPP1	NM_001306151;NM_014395	Body;Body	Body											DAPP1	ENST00000507994.1	5'UTR	chr4:100780760-100781050	3								25	0.0058646
cg23496836	chr4	184376873	+	cg23496836	64739242		CTCCAAAACCTAAAAATACTAAATAACTTTCATAACCATCTTCRTACAAC		II			NA							OpenSea	GAATGACTCAGGGTGAACAAACAGCCGTTGAGACCTCCAATAAGTTCTTGCCATGGTCCA[CG]CTGTACGAAGATGGTCATGAAAGCCATCCAGCACTCCCAGGTCCTGGAGCACACTCTCCC	CGCTGTACGAAGATGGTCATGAAAGCCATCCAGCACTCCCAGGTCCTGGA				integenic		chr4:184376829-184376829												chr4:184376680-184377210	3								25	1.62572
cg14159343	chr1	96259544	-	cg14159343	25747240		TCAACACATTAACTTATTAACCAAATAAATCRCCTAATCTATTATCCTTC		II			rs72970923	0.028362						OpenSea	ACTTAAAAATGTCAGCACATTAACTTGTTGACCAGATGAATCGCCTAATCTGTTGTCCTT[CG]CTAAATTACCACGCAGTCTCGTTGTGCATGGATTTAAACTCTTGAGTCACTACTCAGGTG	CAGCACATTAACTTGTTGACCAGATGAATCGCCTAATCTGTTGTCCTTCG				integenic				TRUE										chr1:96259540-96259770	3								25	0.0845779
cg00530905	chr1	9582655	+	cg00530905	43621935		ATCACACAATATTTATCCTATTAAATCTAACTTACTTCACTAAACACAAC		II			NA							OpenSea	AAAAAAAAAAAAAAGGAAGAAAGTTCTGACGCATGCTGCGTCATGGAAGAACCTTGAGGA[CG]TTGTGCTCAGTGAAGTAAGCCAGACCCAACAGGACAAACACTGTGTGATTCCACTCATAT	TCACACAGTGTTTGTCCTGTTGGGTCTGGCTTACTTCACTGAGCACAACG				integenic														chr1:9582600-9582955	3								25	0.249666
cg22216217	chr14	106331862	-	cg22216217	51604991		AAAACCTATAAAACTAAAAACTAATATAACTACRATCTCCAAAACRAATC		II			NA						chr14:106333492-106333920	N_Shore	GCGGCTGGTAGGGGGCCTGTGGGGCTGGGGGCTGATGTGGCTGCGGTCTCCAGGGCGGGT[CG]GGTCCAGGGGCCCCCAGCACCTTTGCCAGTGCTCTCCCTTCCGCTGTTAGCCCCAAAACA	GGGCCTGTGGGGCTGGGGGCTGATGTGGCTGCGGTCTCCAGGGCGGGTCG				integenic								IGHJ4;IGHJ1;IGHD7-27;IGHJ3;IGHJ2	ENST00000461719.1;ENST00000390565.1;ENST00000439842.1;ENST00000463911.1;ENST00000390564.2	TSS1500;TSS200;TSS200;TSS1500;TSS1500	IGHJ4;IGHJ1;IGHD7-27;IGHJ3;IGHJ2	ENST00000461719.1;ENST00000390565.1;ENST00000439842.1;ENST00000463911.1;ENST00000390564.2	TSS1500;TSS200;TSS200;TSS1500;TSS1500					chr14:106301022-106333129	6				25	0.873242
cg16995865	chr3	194979701	-	cg16995865	1672284		TACCCTCCAACTAAATCAACRATATCAACATAATAAATAAACAAATATAC		II			NA						chr3:194980332-194981275	N_Shore	GCTAGCTGCACTGCCCTCCAACTGAATCAACGGTATCAGCATGGTGAATAAACAGGTATG[CG]CTTTCTAGAGTGACAACAGCAGGGTGTCAGTTCCCAACACACCTATTCCGGTACCATTAT	CGCATACCTGTTTATTCACCATGCTGATACCGTTGATTCAGTTGGAGGGC	XXYLT1	NM_152531	Body	Body				TRUE							XXYLT1;XXYLT1	ENST00000455281.1;ENST00000494175.1	3'UTR;3'UTR	chr3:194979460-194980490	3								25	0.340434
cg22632756	chr8	28174192	+	cg22632756	17734218		ACATTTCCACAAATACCCACAACATAATACAATAAAAAATACTAAAACTC		II			NA							OpenSea	CAAAGAGATGTGCCTTGCTCTGACTGTACAGCCGAATTTCAGACACTTCCATCTGAGCCT[CG]AGTCTCAGCATTCTCCATTGCACCATGCTGTGGGCACCTGTGGAAATGCCTCCTGACCTG	CATTTCCACAGGTGCCCACAGCATGGTGCAATGGAGAATGCTGAGACTCG	PNOC	NM_006228	TSS1500	TSS1500								PNOC;RP11-380I10.4	ENST00000301908.3;ENST00000521731.1	TSS1500;3'UTR	PNOC;PNOC;RP11-380I10.4	ENST00000518479.1;ENST00000301908.3;ENST00000521731.1	TSS1500;TSS1500;3'UTR	chr8:28173965-28174495	3						TRUE		25	0.204609
cg03451204	chr16	75282783	+	cg03451204	40810295		ATCTACTATAATACTACAACCAAAACCAAACTATACTCTATACTTATATC		II			NA						chr16:75284680-75285821	N_Shore	CACTCAGCAGCAGGAGGGAATAAAAAGCCACCTGTGGGGTGGCCACTGCCAAGGGCTCCC[CG]ACACAAGCACAGAGCACAGCCTGGCCTTGGCTGCAGCACCACAGCAGATGCCTTTATGCC	TCTGCTGTGGTGCTGCAGCCAAGGCCAGGCTGTGCTCTGTGCTTGTGTCG	BCAR1;BCAR1;BCAR1;BCAR1;BCAR1;BCAR1;BCAR1;BCAR1	NM_001170718;NM_001170715;NM_001170720;NM_014567;NM_001170714;NM_001170716;NM_001170719;NM_001170717	Body;Body;Body;Body;Body;Body;TSS1500;Body	Body								BCAR1;BCAR1;BCAR1	ENST00000542031.2;ENST00000564028.1;ENST00000546196.1	TSS1500;5'UTR;5'UTR	BCAR1;BCAR1;BCAR1;BCAR1;BCAR1;BCAR1;BCAR1;BCAR1;BCAR1;BCAR1;BCAR1;BCAR1	ENST00000566465.1;ENST00000567215.1;ENST00000563700.1;ENST00000542031.2;ENST00000566465.1;ENST00000562556.1;ENST00000561970.1;ENST00000564028.1;ENST00000569006.1;ENST00000568864.1;ENST00000546196.1;ENST00000563323.1	5'UTR;5'UTR;3'UTR;TSS1500;1stExon;3'UTR;5'UTR;5'UTR;5'UTR;5'UTR;5'UTR;5'UTR			chr16:75280061-75289549	6	chr16:75274596-75289522	6		TRUE		25	0.173357
cg02323744	chr16	84404521	-	cg02323744	15778824		TTACTATATCTTCTCTTAAACCTCTTACCTCCAAAATAAATTTTACTCTC		II			NA						chr16:84401957-84402497	S_Shelf	TTACTGAGAACTTGCTGTGTCTTCTCTTGGGCCTCTTACCTCCAAGGTAAATTTTACTCT[CG]TCATGTGATCAATGAGGATGTGAGGCTCCTAGTGGGGCCACGTTTGTTTGCTCAGTGAGC	CGAGAGTAAAATTTACCTTGGAGGTAAGAGGCCCAAGAGAAGACACAGCA	ATP2C2;ATP2C2	NM_014861;NM_001286527	Body;Body	Body														chr16:84404325-84404855	3								25	0.161106
cg08872425	chr10	131231406	+	cg08872425	59719839		TCCTCTAAAAAACTACCCTAAATCCCTCCAATAAAACAAATCTATCTACC		II			NA							OpenSea	GATGGGAGGCAGGGAGGATTCAAGTAACTGTCCTCTGATGCAATCGAGAGTGTGCAGACA[CG]GTAGACAGATCTGTTTTACTGGAGGGATCCAGGGCAGCTTCCTAGAGGAAGCACACTTTA	CGGTAGACAGATCTGTTTTACTGGAGGGATCCAGGGCAGCTTCCTAGAGG				integenic				TRUE																	TRUE		25	0.109059
cg08501336	chr15	70005412	+	cg08501336	85610864		ACCAAAAACACAACAACTCTTCCTAAAACAATAATTAATTAAAAAATTAC		II			NA							OpenSea	CAGCATATCCACGTGTGCATGTATGTTTGTGTGTGGGTATGCATAAGTGTGTATGCACAT[CG]CAATTCTCTAACTAACCACTGTTCTAGGAAGAGCTGCTGTGCCTTTGGTATAGCTCCCTA	CGCAATTCTCTAACTAACCACTGTTCTAGGAAGAGCTGCTGTGCCTTTGG				integenic														chr15:70005380-70005755	3								25	0.199808
cg00491548	chr19	3539158	-	cg00491548	37725926		TAACCTTTATACTATCAACRATAACCTCAAAAACCTTCTAACAAAAACCC		II			NA							OpenSea	GAGACACTGGGTGGCCTTTATGCTGTCAACGGTGGCCTCAGAGGCCTTCTGGCAGGAGCC[CG]GGGGATCCAGGCAGACATGCAAACCCTCAGGCAAGAGGCTGCACGGCCCTGTATCCCCTC	GGCCTTTATGCTGTCAACGGTGGCCTCAGAGGCCTTCTGGCAGGAGCCCG	C19orf28;C19orf28;C19orf71;C19orf71	NM_001042680;NM_021731;NM_001135580;NM_001135580	Body;3'UTR;1stExon;5'UTR	Body								C19orf71;C19orf71;MFSD12	ENST00000329493.4;ENST00000329493.4;ENST00000398558.3	5'UTR;1stExon;3'UTR	C19orf71;C19orf71;MFSD12	ENST00000329493.4;ENST00000329493.4;ENST00000398558.3	5'UTR;1stExon;3'UTR	chr19:3538940-3539835	3						TRUE		25	0.168607
cg20829569	chr22	44709649	-	cg20829569	27639942		TCRTAATACCTTAACRACRCCCTTAACTAACTTCTAAATAACATTTAAAC		II			rs73165836	0.335466						OpenSea	GCCTTCGTGCATCGTGGTACCTTGGCGGCGCCCTTGGCTGGCTTCTGGGTGGCATTTAAA[CG]CAGCCATAAAGGAGGCCAGCCCTCCTCTGCCTCCCACCCATCCCTGGAAGCCTGCCCATC	CGTGGTACCTTGGCGGCGCCCTTGGCTGGCTTCTGGGTGGCATTTAAACG	KIAA1644	NM_001099294	TSS1500	TSS1500								KIAA1644	ENST00000381176.4	TSS1500	KIAA1644	ENST00000381176.4	TSS1500			chr22:44706816-44714251	6						25	0.182733
cg10378083	chr13	46343184	+	cg10378083	86618594		CTTCTCTCTTCACCATTTACAAATAAAAAATCCTATTTTCTACTAATAAC		II			rs9590925	0.171087						OpenSea	TTGTGGGCACAAAATCTCTTTCTCTTCCTTAACCCGCATCTGTAGCCTTTTGCACTACCT[CG]TCACTAGCAGAAAATAGGATTTTTCACCTGCAAATGGTGAAGAGAGAAGAGGCTAGCCTA	TTCTCTCTTCACCATTTGCAGGTGAAAAATCCTATTTTCTGCTAGTGACG				integenic				TRUE																	TRUE		25	1.79647
cg22145042	chr8	129840503	+	cg22145042	18790522		TCTCTAACATTTCCCTCACTATTTTAAAAATCTTAACATCTTAATCATAC		II			NA							OpenSea	TATTATACTTGGTAGCTCTAGAAAGGTTTTATTTCTATAACCTATAAAATGATGGCCACA[CG]CATGACTAAGATGCCAAGACCCCTAAAATAGTGAGGGAAATGCTAGAGAATTAATGTGAT	CGCATGACTAAGATGCCAAGACCCCTAAAATAGTGAGGGAAATGCTAGAG				integenic														chr8:129840105-129840575	3								25	0.870365
cg20751430	chr6	112081257	-	cg20751430	79802948		CCTCTATCCAAACCAAATAAAACAATAACRTATATAAAAACATTCTTTAC		II			NA							OpenSea	TTTTTTCTGGGCCTCTGTCCAGACCAAATGAGACAGTGACGTATGTGAAAACATTCTTTA[CG]TTGCAGAATATTTTACAAATATGAAGTGTCATCATCATCACGATATGCGTCACCCATACC	CTCTGTCCAGACCAAATGAGACAGTGACGTATGTGAAAACATTCTTTACG	FYN;FYN	NM_153048;NM_002037	TSS1500;5'UTR	TSS1500				TRUE		6:112081006-112081685	Promoter_Associated_Cell_type_specific	FYN;FYN;FYN;FYN;FYN;FYN;FYN	ENST00000229471.4;ENST00000544792.1;ENST00000368667.2;ENST00000368682.3;ENST00000356013.2;ENST00000368678.4;ENST00000354650.3	TSS1500;5'UTR;5'UTR;5'UTR;5'UTR;5'UTR;5'UTR	FYN;FYN;FYN;FYN;FYN;FYN;FYN;FYN;FYN;FYN;FYN;FYN;FYN;FYN;FYN;FYN;FYN;FYN;FYN;FYN;FYN;FYN	ENST00000462856.2;ENST00000229471.4;ENST00000517419.1;ENST00000523322.1;ENST00000521361.1;ENST00000524310.1;ENST00000544792.1;ENST00000368667.2;ENST00000462598.2;ENST00000523574.1;ENST00000521062.1;ENST00000523570.1;ENST00000487824.2;ENST00000518630.1;ENST00000520518.1;ENST00000368682.3;ENST00000518295.1;ENST00000484067.2;ENST00000356013.2;ENST00000368678.4;ENST00000523238.1;ENST00000354650.3	TSS1500;TSS1500;TSS200;TSS200;3'UTR;5'UTR;5'UTR;5'UTR;5'UTR;5'UTR;5'UTR;5'UTR;5'UTR;5'UTR;5'UTR;5'UTR;5'UTR;5'UTR;5'UTR;5'UTR;5'UTR;5'UTR	chr6:112081080-112081675	3								25	0.807901
cg10016695	chr5	55711230	+	cg10016695	22741964		ATAACTATAATTCCTATCTCAATCTTATTAATCRATCATACCCTATCAAC		II			NA							OpenSea	CAGCCCCTGCATCAATATTAAATAATTATGGTGTGCTTGAGTGCTTACCATGTCCTAGGT[CG]CTGACAGGGTATGATCGACCAATAAGACTGAGACAGGAACTACAGCCATCACCCCATTTC	CGCTGACAGGGTATGATCGACCAATAAGACTGAGACAGGAACTACAGCCA				integenic		chr5:55711184-55711184				5:55711149-55711411	Unclassified_Cell_type_specific							chr5:55711160-55711675	3								25	1.43877
cg04502620	chr16	30020843	-	cg04502620	7602861		CCCACCTTAACCCTAAAAATACTACAATACAAAATACAAAAAACCCRATC		II			NA						chr16:30022651-30023007	N_Shore	GGCAGGGAGTGCCCACCTTGGCCCTGAGGATGCTACAGTGCAGAGTGCAGGAGGCCCGGT[CG]TAGAGAAGGTCAAACTCCAGCGTGCCTAGGGCGGCTGGAGAGAGAGGAAAGGCAGCATGG	CGACCGGGCCTCCTGCACTCTGCACTGTAGCATCCTCAGGGCCAAGGTGG	DOC2A	NM_003586	Body	Body						16:30020538-30020851	Unclassified_Cell_type_specific				DOC2A;DOC2A;DOC2A;DOC2A;DOC2A;DOC2A	ENST00000564233.1;ENST00000563125.1;ENST00000567332.2;ENST00000566310.1;ENST00000566456.1;ENST00000574405.1	3'UTR;5'UTR;5'UTR;5'UTR;3'UTR;5'UTR	chr16:30020125-30022155	3						TRUE		25	0.152133
cg09137453	chr12	7282081	+	cg09137453	28803224		AATAAAATTCTCCAAAATAACCAACAAACTCCTCTCAAACTATCTATTCC		II			NA							OpenSea	CTTGGTCCTAAAGAGCCATTAGGAGGGAGGTGGAGCCCGAGGGGTGCTGAGTTCAAAGTC[CG]GAACAGACAGCCTGAGAGGAGTTTGTTGGCTATTCTGGAGAATTTTATTCTTTTTGGCTT	ATAAAATTCTCCAGAATAGCCAACAAACTCCTCTCAGGCTGTCTGTTCCG	CLSTN3;RBP5	NM_014718;NM_031491	TSS1500;TSS1500	TSS1500								CLSTN3;RBP5;RP11-273B20.1;RBP5	ENST00000266546.6;ENST00000542370.1;ENST00000544657.1;ENST00000266560.3	TSS1500;TSS1500;3'UTR;TSS1500	CLSTN3;CLSTN3;RBP5;CLSTN3;RBP5;RBP5;RP11-273B20.1;RBP5;CLSTN3	ENST00000541953.1;ENST00000266546.6;ENST00000542784.1;ENST00000541667.1;ENST00000543045.1;ENST00000542370.1;ENST00000544657.1;ENST00000266560.3;ENST00000545663.1	TSS1500;TSS1500;TSS1500;TSS1500;TSS1500;TSS1500;3'UTR;TSS1500;TSS1500	chr12:7282040-7282790	3						TRUE		25	0.101992
cg13091140	chr9	126817100	+	cg13091140	3669192		ACATTACTCTAATTTCAATAAATAACTTCACTAACCCTCTAAACACTACC		II			NA							OpenSea	AAATACTTCTCAGTCTGGTGAAAACACTCAGCAGTGTGTTTAAATGACTCAGCCACCCAG[CG]GCAGTGCTCAGAGGGCCAGTGAAGTTACTCACTGAAACTAGAGTAATGCTTATCAGTCTA	CGGCAGTGCTCAGAGGGCCAGTGAAGTTACTCACTGAAACTAGAGTAATG				integenic				TRUE										chr9:126816900-126817535	3								25	1.24062
cg24228231	chr4	71557171	+	cg24228231	59711153		AATAATATACAACTAACACATAACAAATATTCCATAAATATTAACCAAAC		II			NA						chr4:71553854-71554473	S_Shelf	CTAATTGTGTCACTGTTTATTCAGTAAACACTGTGCTAGCTGCTAGAGATGCAGAGATGA[CG]CTTGGTTAATATTTATGGAACACTTGCCATGTGCTAGTTGTACATCACCTCATTTAATCT	CGCTTGGTTAATATTTATGGAACACTTGCCATGTGCTAGTTGTACATCAC				integenic																		chr4:71556275-71560232	5		TRUE		25	0.178777
cg14522942	chr4	141264798	+	cg14522942	95657329		AAAAAAATATTAATAAATATACTATCTTCCTCCTCCTCTTTCCTAAACCC		II			NA							OpenSea	TGCTGCTTTTCTCTGCCCTCATTTTTCTTACTAACAGGTCTGAAAATTGAACAAGATGGA[CG]GGTCCAGGAAAGAGGAGGAGGAAGACAGCACATTCACCAACATTTCTCTTGCAGATGACA	CGGGTCCAGGAAAGAGGAGGAGGAAGACAGCACATTCACCAACATTTCTC	SCOC;SCOC;SCOC-AS1;SCOC;SCOC;SCOC	NM_001153690;NM_001153585;NR_033939;NM_001153446;NM_001153635;NM_032547	1stExon;1stExon;Body;Body;Body;Body	1stExon								SCOC;SCOC;RP11-425I13.3;SCOC	ENST00000394203.3;ENST00000506322.1;ENST00000512692.1;ENST00000506322.1	1stExon;1stExon;3'UTR;5'UTR	SCOC;SCOC;RP11-425I13.3;SCOC	ENST00000394203.3;ENST00000506322.1;ENST00000512692.1;ENST00000506322.1	1stExon;1stExon;3'UTR;5'UTR			chr4:141264325-141265425	5						25	0.895153
cg16385829	chr1	109712562	+	cg16385829	77674275		TACATAACATTCCTTTATACRACTCTACCATATATATTTATACATTACTC		II			NA							OpenSea	GGAGACAGGAACACAGCAGAATGTGCACATGAAACTGCAAACAATCCAAATGTCCATCAA[CG]AGTAATGCACAAATATATATGGCAGAGCCGTACAAAGGAATGTTATGCAGTAGTAAAGAC	CGAGTAATGCACAAATATATATGGCAGAGCCGTACAAAGGAATGTTATGC	KIAA1324;KIAA1324;KIAA1324	NM_020775;NM_001267048;NM_001284352	Body;Body;Body	Body											KIAA1324;KIAA1324	ENST00000490758.2;ENST00000527996.1	5'UTR;3'UTR					chr1:109712119-109713263	6				25	0.793953
cg19589725	chr5	168217234	-	cg19589725	74724150		ACAAACTCTAAACTATATAATATAAACACATCCTAAAATTCTCAAAAAAC		II			NA							OpenSea	TCTGGTCTGGTGCAAACTCTAGGCTGTGTGATGTAAGCACATCCTGGGATTCTCAGGGGA[CG]CCTTGGAGATGTGGGCTTGTCACTGGCTGGCAGTGTGTTCCTCATCTGGGAGCAAGTCCA	CAAACTCTAGGCTGTGTGATGTAAGCACATCCTGGGATTCTCAGGGGACG	SLIT3;SLIT3	NM_003062;NM_001271946	Body;Body	Body								Y_RNA	ENST00000365475.1	TSS1500	SLIT3;Y_RNA;SLIT3;SLIT3;SLIT3	ENST00000519486.1;ENST00000365475.1;ENST00000519486.1;ENST00000521150.1;ENST00000518140.1	1stExon;TSS1500;3'UTR;3'UTR;3'UTR	chr5:168216925-168217355	3								25	1.80091
cg10171468	chr5	133766065	+	cg10171468	99676424		ACRTTCTTCTACAATTAATATTCACAACTAACTAACTAAACATTCTAATC		II			NA							OpenSea	GGGGCTGGTTGGCATCACACCATACACATCTGTACTAGATACCAAATCACTGCTCATCCT[CG]ACCAGAATGTTTAGTCAGTTAGTTGTGAATATCAATTGCAGAAGAACGTTCTGGTTTCAG	CGACCAGAATGTTTAGTCAGTTAGTTGTGAATATCAATTGCAGAAGAACG	LOC102546229	NR_105044	Body	Body								RP11-215P8.4	ENST00000512748.1	3'UTR	RP11-215P8.4	ENST00000512748.1	3'UTR			chr5:133765758-133766120	4						25	0.0677085
cg17809791	chr17	75686642	-	cg17809791	76659945		CRAAACCTCTTTCCTTACACTAATTTACAATACAATATACTATCTACCTC		II			NA							OpenSea	TCGAGGAGGAGCGAAGCCTCTTTCCTTGCACTAATTTGCAGTGCAGTGTGCTGTCTGCCT[CG]TGGGCACATGGAACGTATATAAATTACCCCGCCAGGACGATTAACTGTTTGTCCAGGCTA	GAAGCCTCTTTCCTTGCACTAATTTGCAGTGCAGTGTGCTGTCTGCCTCG				integenic						17:75686501-75686983	Unclassified_Cell_type_specific							chr17:75686365-75686975	3								25	0.148964
cg09732162	chr20	24129304	-	cg09732162	76632277		CCCCCAAATTCTCTAACCCAACTACATAAAATATACAAAATATACAAAAC		II			NA							OpenSea	TCCTCCCTCAGCCCCCAGGTTCTCTGACCCAGCTGCATGGAATGTACAGGATGTACAGGA[CG]CCCACTAGACCCTCAGCACGTGCAATGCAGAAGTGCTGGGGTGTGTTCCAGTCACTACAG	CCCCAGGTTCTCTGACCCAGCTGCATGGAATGTACAGGATGTACAGGACG				integenic		chr20:24129031-24129031												chr20:24129060-24129315	3								25	1.00983
cg24166457	chr19	45590882	-	cg24166457	69654950	84668502	ATACAAAAACCCAAAAAAAAATTACCAAACATCACACCTAAAAATCAACA	ATACAAAAACCCAAAAAAAAATTACCAAACATCGCGCCTAAAAATCAACG	I	A	Red	NA						chr19:45594397-45595007	N_Shelf	AGGGAACCGAAAGTGCAAGAGCCCAAGAAGGGATTGCCAGGCATCGCGCCTGAGGATCAG[CG]AGGAGGCCTGTGTGGCTGGGGTGGGGAGAGCAAGCGTGGTACACCACGAGGGTGCCGGCA	CGCTGATCCTCAGGCGCGATGCCTGGCAATCCCTTCTTGGGCTCTTGCAC	GEMIN7;GEMIN7;GEMIN7	NM_024707;NM_001007269;NM_001007270	5'UTR;5'UTR;5'UTR	5'UTR								GEMIN7	ENST00000391951.1	5'UTR	GEMIN7	ENST00000391951.1	5'UTR	chr19:45590820-45591155	3						TRUE		25	0.665508
cg12042252	chr2	73596096	-	cg12042252	88713569		CAATTACTAACAACAACATCCAACTATAAACCAATAATAATAACAACAAC		II			NA							OpenSea	CTGTTACATAACAATTGCTGACAACAGCATCCAGCTGTGAACCAGTGATGATAGCAACAA[CG]CCTTGAGAAGATAAGTGAGCTGAGATCATGGGGTCCCATTACACCATGGATGAGACAGCA	AATTGCTGACAACAGCATCCAGCTGTGAACCAGTGATGATAGCAACAACG				integenic														chr2:73596020-73596190	3								25	0.240393
cg03131043	chr10	126357735	+	cg03131043	79745221		ATAAACACATCCAAAATATAAAATAATCCTCTTACTACCCAAAACAAAAC		II			NA							OpenSea	AAGGCAGTGGCCAAGGGCTCAGAGGTCTTCAGCAAAGTCACCAAAAAAATGGTTCACAAA[CG]TTCTGCTTTGGGCAGTAAGAGGATTATTTCACATTCTGGATGTGTCCACTTGAGGGATGT	CGTTCTGCTTTGGGCAGTAAGAGGATTATTTCACATTCTGGATGTGTCCA	FAM53B	NM_014661	Body	Body								RP11-12J10.3	ENST00000494792.1	3'UTR	RP11-12J10.3	ENST00000494792.1	3'UTR	chr10:126357340-126357755	3								25	0.485662
cg26340740	chr11	58980377	+	cg26340740	74609128		ATCATCTACTTCTATTTTCTCCATCTTAATTTACCCAAAACTTACTAACC		II			NA							OpenSea	TGGTGGCCCTGAAGTTGTTCATGGCTCAGACAGCCCCAGCCACTCACCAGCCCTACACAG[CG]GCCAGCAAGCTTTGGGCAAACTAAGATGGAGAAAACAGAAGCAGATGATGAAGCGGAAAA	CGGCCAGCAAGCTTTGGGCAAACTAAGATGGAGAAAACAGAAGCAGATGA	MPEG1;MPEG1	NM_001039396;NM_001039396	1stExon;5'UTR	1stExon	low-CpG:58736897-58737029							MPEG1;MPEG1;MPEG1;MPEG1	ENST00000361050.3;ENST00000545098.1;ENST00000361050.3;ENST00000545098.1	1stExon;1stExon;5'UTR;5'UTR	MPEG1;MPEG1;MPEG1;MPEG1	ENST00000361050.3;ENST00000545098.1;ENST00000361050.3;ENST00000545098.1	1stExon;1stExon;5'UTR;5'UTR	chr11:58980285-58980535	3						TRUE		25	0.915518
cg06413192	chr14	64029351	+	cg06413192	79746350		CAACTCTCAATCATCTAACTTTAAAATAACTCATACATTATATCTCCTAC		II			NA							OpenSea	CTTTACATGATAAAGAAGTGAATGGGCAGAGAAATGCACAAAACCCAGGCAGCACCAATA[CG]CAGGAGACATAATGTATGAGTCATCTCAAAGCTAGATGATTGAGAGTTGGTTTATGGATC	CGCAGGAGACATAATGTATGAGTCATCTCAAAGCTAGATGATTGAGAGTT				integenic														chr14:64029200-64029395	3								25	0.205823
cg26656884	chr6	31743820	-	cg26656884	62798261	4747111	TAACAAACCAAAATATAATCAAAAACCCTAACTACCACCACAATCTCCCA	TAACGAACCAAAATATAATCAAAAACCCTAACTACCACCACGATCTCCCG	I	C	Grn	NA							OpenSea	GCCCCGAGGCGCTGGCGAGCCAGGGTGTGGTCAAGGGCCCTGGCTGCCACCACGGTCTCC[CG]CAGAGCCCCTACCAGGCGCGCGCGTCCCTGACCCAGTCGCTCAGCATCAAAGTGCAGGTC	CGGGAGACCGTGGTGGCAGCCAGGGCCCTTGACCACACCCTGGCTCGCCA	C6orf27	NM_025258	Body	Body					6:31851743-31851941			VWA7	ENST00000467576.1	3'UTR	VWA7	ENST00000467576.1	3'UTR			chr6:31742887-31743882	6	chr6:31742828-31746446	6		TRUE		25	0.190041
cg08954933	chr3	23154370	+	cg08954933	4677504		ATAAAAAAATCRCAATAAATATCCRAATACTAATACCCCTAAACCTAAAC		II			NA							OpenSea	GACTGCCCACTCTGTGCCATTGTCTCCTCTGGAATCCAGTAACTCTTCTCTCCCTTCTCC[CG]TTTAGGCCTAGGGGTATTAGCACTCGGATACCCACTGCGATTTCCCTACATTCTGCCCAC	TAGGGAAATCGCAGTGGGTATCCGAGTGCTAATACCCCTAGGCCTAAACG				integenic														chr3:23154040-23154415	3								25	0.126834
cg21623671	chr5	150536851	+	cg21623671	6613555		AACTTTAAAAATCCRAAATTAAAATCAACTAAACRCCAATCAAAAAACCC		II			NA						chr5:150537019-150537418	N_Shore	GCAGCTGGAGGGTCCAACGCTCTTGCTCTCAGTCTTGGGCCTCAGCCACACCCTTCTCTG[CG]GGTCCTTTGACTGGCGTCCAGCTGACCCCAACCCCGGACCTTCAAAGTCTCTTGAGCCCC	CGGGTCCTTTGACTGGCGTCCAGCTGACCCCAACCCCGGACCTTCAAAGT	ANXA6;ANXA6	NM_001155;NM_004033	5'UTR;5'UTR	5'UTR						5:150536252-150537880	Promoter_Associated	ANXA6;ANXA6;ANXA6;ANXA6;ANXA6	ENST00000540153.1;ENST00000377751.5;ENST00000521512.1;ENST00000354546.5;ENST00000519610.1	5'UTR;5'UTR;5'UTR;5'UTR;3'UTR	ANXA6;ANXA6;ANXA6;ANXA6;ANXA6;ANXA6;ANXA6;ANXA6;ANXA6;ANXA6	ENST00000520378.1;ENST00000540153.1;ENST00000517757.1;ENST00000517486.1;ENST00000356496.5;ENST00000521512.1;ENST00000517677.1;ENST00000519644.1;ENST00000354546.5;ENST00000519610.1	3'UTR;5'UTR;5'UTR;5'UTR;5'UTR;5'UTR;5'UTR;5'UTR;5'UTR;3'UTR	chr5:150536565-150536855	3					TRUE	TRUE		25	0.424104
cg20682200	chr5	78203311	+	cg20682200	73622138		CTTTAACRCAACTAAAACATACAAACAAAACCAACAACCAACTAAATTCC		II			NA							OpenSea	AGTCATGAGATCTTTCCTGGGGAGTCTTGAATTACCACATACAAAACTCTCAGTAACTGT[CG]GAACTCAGCTGGTTGCTGGTTTTGCTTGCATGCTTTAGCTGCGTTAAAGCACTCGGTAGT	CGGAACTCAGCTGGTTGCTGGTTTTGCTTGCATGCTTTAGCTGCGTTAAA	ARSB;ARSB	NM_000046;NM_198709	Body;Body	Body		chr5:78203184-78203184		TRUE										chr5:78203125-78203390	3								25	1.24859
cg06797619	chr16	25364387	-	cg06797619	90793429		TAAAAACATATAAAACCTAACCACTTACATAAAAAATACCATCAACCCAC		II			NA							OpenSea	GATGGAGAACATGAGGACATGTGGAACCTGGCCACTTACATGGAAGGTACCATCAACCCA[CG]TCTTCCCTGACAAGACTACTCCTTGCAGGTCCTCAAGGGCTCTGCAAACATGTCTTTGTT	CGTGGGTTGATGGTACCTTCCATGTAAGTGGCCAGGTTCCACATGTCCTC				integenic																							25	0.0646099
cg06575616	chr9	126959556	-	cg06575616	39797843		CTAATTAACTCAACTCAAATCAACCTACACCTCTAATCTAATCAACTATC		II			NA							OpenSea	GGAGAAAGAAGCTGATTGGCTCAGCTCAAATCAGCCTGCACCTCTGGTCTAATCAGCTGT[CG]CTAGGGGAGCAGAGAGGTACAAATATGGCCCCTGAGGTTCCACCTAGGGGAGAGGAGGAT	TGATTGGCTCAGCTCAAATCAGCCTGCACCTCTGGTCTAATCAGCTGTCG				integenic		chr9:126959399-126959399												chr9:126959425-126959650	3								25	0.0807046
cg17583118	chr5	111333193	-	cg17583118	77713278		ATAAATAATTAACTTCCTAAACATAACTAACCCTACTAATCAAAACTTAC		II			NA							OpenSea	CCGACAAGATGGTGGATAGTTGACTTCCTGAGCATAACTAACCCTGCTGGTCAGAGCTTA[CG]TCATGTACTGTATTGTAGACGCTGCACCTTTACTTCATATAACTTCTGATTATGCAATCG	TGGATAGTTGACTTCCTGAGCATAACTAACCCTGCTGGTCAGAGCTTACG	NREP-AS1	NR_046678	Body	Body								NREP;NREP-AS1;NREP-AS1	ENST00000450761.2;ENST00000503242.1;ENST00000507222.1	TSS200;5'UTR;5'UTR	NREP;NREP-AS1;NREP-AS1	ENST00000450761.2;ENST00000503242.1;ENST00000507222.1	TSS200;5'UTR;5'UTR	chr5:111333065-111333330	3								25	0.0508277
cg24353653	chr2	89218759	-	cg24353653	54645269		RAACTACACACACATAAACACAATCACATAAACAAACAAAAATTATATAC		II			NA							OpenSea	TCATTCACATCGAGCTACACACACATAAACACAATCACATAAACAAACAAAAATTGTGTG[CG]TGCGTAACTTGTGAAAACTGAATAAGTTCTATGGATGACACCAATGTTAATTTCCTGTCT	CGCACACAATTTTTGTTTGTTTATGTGATTGTGTTTATGTGTGTGTAGCT				integenic																chr2:89218517-89218863	3	chr2:89218512-89219499	6				25	1.44082
cg21757178	chr6	24745355	-	cg21757178	66788582		TAAACTACAACTTTAATTTCACCCTACTTATTCATACAATTCCTACAAAC		II			NA							OpenSea	TGCCCTAAGATTAGACTGCAGCTTTGGTTTCACCCTGCTTGTTCATGCAGTTCCTGCAGA[CG]TTGACCTTCTAGACTGTCTGCCTAGACCACACAGGCCTCGTGTCTCCTATTCCTCAGCTC	CGTCTGCAGGAACTGCATGAACAAGCAGGGTGAAACCAAAGCTGCAGTCT				integenic		chr6:24745178-24745178						RP3-369A17.4	ENST00000453179.1	5'UTR	RP3-369A17.4	ENST00000453179.1	5'UTR	chr6:24745200-24745430	3								25	1.01591
cg08264605	chr13	33678668	-	cg08264605	11748188		ACATAACAAAATATAAATTCCCTAAAACTATAACRATCTAAAATTTAAAC		II			NA							OpenSea	GAGTATCCTACACATAACAAAATATGAATTCCCTGAAGCTGTAACGATCTAGGATTTGAA[CG]GAATGGCCATCATCTCCCTTTGTATGGTGTCTGGAGTTGAATTCAGTGCAATAAGAAAAC	CATAACAAAATATGAATTCCCTGAAGCTGTAACGATCTAGGATTTGAACG	STARD13;STARD13;STARD13	NM_178006;NM_178007;NM_052851	3'UTR;3'UTR;3'UTR	3'UTR								STARD13	ENST00000255486.4	3'UTR	STARD13	ENST00000255486.4	3'UTR								TRUE		25	0.00684446
cg03403613	chr9	129295773	+	cg03403613	48801574		TCTCTCTAAAATTCTTTCCAATTTTTATCACCAAATAAATCRTCAAATAC		II			NA							OpenSea	CCCTTGGTGGCATCCACAACTCCCCCCTGCCACAAAGCACATCTGCACAGACACCCAGCA[CG]CACCTGACGATTCACTTGGTGATAAAAATTGGAAAGAATCCCAGAGAGAGATTTTTATTA	CGCACCTGACGATTCACTTGGTGATAAAAATTGGAAAGAATCCCAGAGAG				integenic														chr9:129295305-129295835	3								25	0.997121
cg23647554	chr3	42700674	-	cg23647554	83660402	8616872	ACCCAACCACCATAATTCTAAACCAAAAAAACAAACTACAAAAACACTCA	ACCCAACCACCGTAATTCTAAACCGAAAAAACGAACTACAAAAACACTCG	I	A	Red	rs339723	0.468124					chr3:42700092-42700355	S_Shore	GTGCCGGGCCAAGCCCAGCCACCGTGGTTCTGGGCCGGGAGGACGGGCTGCAGAGACACT[CG]GACGAGGAGGAGGAGGACGACGAGGAGGAGGAGGAGGAAGAAGAGGAAGAGGAAGGTGGT	GCCCAGCCACCGTGGTTCTGGGCCGGGAGGACGGGCTGCAGAGACACTCG	ZBTB47	NM_145166	Body	Body					3:42675556-42675698	3:42700372-42700681	Unclassified_Cell_type_specific	ZBTB47;ZBTB47	ENST00000505904.1;ENST00000457842.3	5'UTR;5'UTR	ZBTB47;ZBTB47	ENST00000505904.1;ENST00000457842.3	5'UTR;5'UTR	chr3:42700560-42700875	3						TRUE		25	0.175874
cg18888351	chr6	43464230	-	cg18888351	23796885		ATACAAAAAATCAACCRACACAACATATTACATATACCCTATAAAAACAC		II			NA							OpenSea	CCCGGATTCCTGTGCAGGGAGTCAGCCGACACAGCATGTTGCATGTGCCCTGTGGGGACA[CG]TTCTGCCTCCTGTCAGGGGGAGGAGGCTGGCGGCCGTGCCTGTGCTGCCGCACCTCAGCT	CGTGTCCCCACAGGGCACATGCAACATGCTGTGTCGGCTGACTCCCTGCA	TJAP1;TJAP1;TJAP1;TJAP1;TJAP1;TJAP1;TJAP1	NM_001146017;NM_001146018;NM_001146020;NM_001146019;NM_080604;NM_001146016;NR_027394	5'UTR;5'UTR;5'UTR;5'UTR;5'UTR;5'UTR;Body	5'UTR				TRUE				TJAP1;TJAP1;TJAP1;TJAP1	ENST00000438588.2;ENST00000372444.2;ENST00000372449.1;ENST00000483640.1	5'UTR;5'UTR;5'UTR;5'UTR	TJAP1;TJAP1;TJAP1;TJAP1	ENST00000438588.2;ENST00000436109.2;ENST00000442878.2;ENST00000483640.1	5'UTR;5'UTR;5'UTR;5'UTR	chr6:43464060-43464315	3								25	0.440288
cg00320269	chr17	437835	-	cg00320269	41722549		ACAAACAACATAAAACTAAACTCATAACCAATAACAACTATACACACAAC		II			NA							OpenSea	ACCAGAGCCAGACAAGCAACATGAAACTGAACTCATGACCAATGGCAGCTGTGCACACAG[CG]CTTTGTAACCTAAGTTGCTTCACATTAGAACATGCTCCGGACTGGGCATGGCAGCTCATG	CGCTGTGTGCACAGCTGCCATTGGTCATGAGTTCAGTTTCATGTTGCTTG	VPS53;VPS53	NM_001128159;NM_018289	Body;Body	Body								RP5-1029F21.4;VPS53	ENST00000570974.1;ENST00000576149.1	5'UTR;3'UTR	RP5-1029F21.4;VPS53;VPS53;VPS53	ENST00000570974.1;ENST00000389040.5;ENST00000576149.1;ENST00000573028.1	5'UTR;3'UTR;3'UTR;3'UTR	chr17:437480-437890	3								25	1.77077
cg13933685	chr2	237780791	-	cg13933685	11672146		ATTCATTCTATCAACACACTTACRATAAACTCCTATATATAACATATTAC		II			NA							OpenSea	TTTGTTCATTCATTCATTCTGTCAACACACTTACGGTAAACTCCTGTGTGTAACATGTTA[CG]CTTGTGTCTAGGTCTGCAAATAACCCCATGTTTAGAAGTTCATGGTCAGCAGGTTCCTCA	TTCATTCTGTCAACACACTTACGGTAAACTCCTGTGTGTAACATGTTACG				integenic		chr2:237779975-237779975												chr2:237780720-237781010	3								25	0.885834
cg19808587	chr1	28520874	+	cg19808587	92730471		TCAACTTAAAACTCACTAAATTTAAAACTATACCCATTAAATTAAAACCC		II			NA							OpenSea	CCTGTCCTCAGGAGTCCCCAGCCTGGGGGAGATGGGGACACAGCCCTGTCCTCGGGAGCC[CG]GGCTTCAATTCAATGGGTACAGCCCCAAATCCAGTGAGCCCCAAGTTGATGAAAAAGACC	CAACTTGGGGCTCACTGGATTTGGGGCTGTACCCATTGAATTGAAGCCCG	PTAFR;PTAFR	NM_001164721;NM_001164722	TSS1500;TSS1500	TSS1500								PTAFR;PTAFR	ENST00000305392.3;ENST00000539896.1	TSS1500;TSS1500	PTAFR;PTAFR	ENST00000305392.3;ENST00000539896.1	TSS1500;TSS1500			chr1:28519571-28521324	6				TRUE		25	0.0348281
cg04482870	chr11	64267471	+	cg04482870	42740591		AAATTAACCAAAAACCAACAACCTCAAAAATAAATATAACTTAAACACCC		II			NA							OpenSea	TTGGGGTGGGGGCGGCCACAAGAAGCTCCCACTCTGTCTTCAGAGCTTTGGGTGGGGGGG[CG]GGTGCCCAAGCTATACTCACCCCTGAGGCTGTTGGTCTCTGGCCAACTTTAACAATGATT	AGTTGGCCAGAGACCAACAGCCTCAGGGGTGAGTATAGCTTGGGCACCCG				integenic		chr11:64267191-64267191						AP005273.1	ENST00000444862.1	TSS1500	AP005273.1	ENST00000444862.1	TSS1500	chr11:64267220-64267615	3								25	0.470115
cg27292547	chr12	1672440	-	cg27292547	27788983		RTAACCTCCTTTTCATTACTATTACTTCCTCAATCRATCCTTAATAAAAC		II			rs60532420	0.046656						OpenSea	CCTCATTCCTCGTGGCCTCCTTTTCATTGCTGTTGCTTCCTCAATCGGTCCTTAGTGAAA[CG]CCAATCTCAGTGGTGTGGGAACGAGTATGAGAGACCTCGCTCTAGGTGCTCGCACGGAAC	TGGCCTCCTTTTCATTGCTGTTGCTTCCTCAATCGGTCCTTAGTGAAACG				integenic				TRUE							WNT5B;WNT5B	ENST00000539198.1;ENST00000545811.1	5'UTR;5'UTR	chr12:1671685-1672590	3						TRUE		25	0.673053
cg24452932	chr18	53966221	+	cg24452932	92793919		TTCCCCTTAAAATAAAAAACACATATCACAAAAATTCCACAAAATCAAAC		II			NA							OpenSea	AATGAATGATTTAAAGAACCATTCTCAGGTCTTTAAGTTAAGATCTGTCTTCTTTATTTG[CG]CCTGATTCTGTGGAATTTCTGTGATATGTGCCTTTCATTCCAAGGGGAAATGAAAGTTGA	CGCCTGATTCTGTGGAATTTCTGTGATATGTGCCTTTCATTCCAAGGGGA				integenic														chr18:53966185-53966470	3								25	0.31791
cg20629021	chr11	68580041	-	cg20629021	95768598		ACRATAAACCAACTAAAAAAACTTACCRAATACACRCCAATAATAATACC		II			NA							OpenSea	CGCCCACCACCACGATAAGCCAACTGGAGGGGCTTGCCGGGTACACGCCAGTGATGATGC[CG]TTCTAAAGACAGACACCCGGGCCGTGAGCGGTGTCCTCCCACAACCCACAGGGCAATGAC	CGGCATCATCACTGGCGTGTACCCGGCAAGCCCCTCCAGTTGGCTTATCG	CPT1A;CPT1A	NM_001876;NM_001031847	Body;Body	Body					11:68336546-68336648			CPT1A	ENST00000540367.1	ExonBnd	CPT1A	ENST00000540367.1	ExonBnd	chr11:68580040-68580335	3						TRUE		25	0.178914
cg00650680	chr5	134728082	-	cg00650680	55734990		AAAAAACATCTTCACTTCTCATTCTAAATCAAACTCCTATCCAATAAAAC		II			NA							OpenSea	CCCTGCTGGCAGAAGAACATCTTCACTTCTCATTCTGAGTCAGGCTCCTGTCCAATAAAG[CG]GCCTCAAGTCTGTCTCCCCACCAATGGGGTTGTCTTGCAGAGATTCTGTACTTTATCCCT	AAGAACATCTTCACTTCTCATTCTGAGTCAGGCTCCTGTCCAATAAAGCG	H2AFY;H2AFY;H2AFY;H2AFY	NM_001040158;NM_138610;NM_138609;NM_004893	5'UTR;5'UTR;5'UTR;5'UTR	5'UTR		chr5:134727973-134727973						H2AFY;H2AFY;H2AFY;H2AFY;H2AFY	ENST00000312469.4;ENST00000423969.2;ENST00000511689.1;ENST00000510038.1;ENST00000304332.4	5'UTR;5'UTR;5'UTR;5'UTR;5'UTR	H2AFY;H2AFY;H2AFY;H2AFY;H2AFY;H2AFY;H2AFY;H2AFY;H2AFY;H2AFY;H2AFY;H2AFY;H2AFY	ENST00000360597.4;ENST00000507868.1;ENST00000508785.1;ENST00000508120.1;ENST00000506532.1;ENST00000506218.1;ENST00000508962.1;ENST00000312469.4;ENST00000423969.2;ENST00000506671.1;ENST00000511689.1;ENST00000510038.1;ENST00000304332.4	3'UTR;3'UTR;3'UTR;3'UTR;3'UTR;3'UTR;3'UTR;5'UTR;5'UTR;5'UTR;5'UTR;5'UTR;5'UTR	chr5:134727325-134728290	3								25	0.299359
cg02160597	chr17	2673661	+	cg02160597	85769321		TAAAAATACRATACTACTACRAACTATAAAACCACTAAAAAACTATCAAC		II			NA							OpenSea	CTCTCTCCTGTCCTGCCCACAGGTACGTGCAGGAAGGGCGGTTCCGAATCGAGGAGAGGA[CG]CTGACAGCCTTCCAGTGGCTCTACAGCCCGCAGCAGCATCGCATCCTCAGCCGGGCTGAC	CGCTGACAGCCTTCCAGTGGCTCTACAGCCCGCAGCAGCATCGCATCCTC				integenic														chr17:2673545-2673855	3								25	0.168335
cg16452467	chr1	46509145	+	cg16452467	61772918		CCRAAATAAAAACATTAAAAACCTAAAATTCTCTAAAACTCAACCATACC		II			NA							OpenSea	ACCCCAATGAAACAGACTTTCAAAAAAAACATCTGCTTCCAGCTTAGTATGTCAGTGCAG[CG]GCATGGCTGAGTCCTAGAGAACCTCAGGCCTCTAATGCCCCCATCCCGGCCGGCTGCTGC	CGGCATGGCTGAGTCCTAGAGAACCTCAGGCCTCTAATGCCCCCATCCCG	PIK3R3;PIK3R3;PIK3R3;PIK3R3;PIK3R3	NM_003629;NM_001303429;NM_001303427;NM_001303428;NM_001114172	3'UTR;3'UTR;3'UTR;3'UTR;3'UTR	3'UTR				TRUE				PIK3R3;PIK3R3;PIK3R3	ENST00000262741.5;ENST00000354242.4;ENST00000488808.1	3'UTR;3'UTR;3'UTR	PIK3R3;PIK3R3;PIK3R3	ENST00000262741.5;ENST00000354242.4;ENST00000488808.1	3'UTR;3'UTR;3'UTR			chr1:46509022-46509746	6	chr1:46508975-46510030	6				25	0.0571861
cg25899923	chr14	77542656	+	cg25899923	51770844		AAACCRAAAAAAAATTTTCTTCAAAAACCTCCTTATAACTCTACCATAAC		II			NA							OpenSea	TCACCGAATCCCCGCCTCCACAGGGAATTGGGTCTTATATTTCTTACCCCCAACCCTCCC[CG]CCATGGCAGAGCCACAAGGAGGTTCCTGAAGAAAATCCCTTCTCGGCTTTTGTGCAGAAT	AGCCGAGAAGGGATTTTCTTCAGGAACCTCCTTGTGGCTCTGCCATGGCG	LOC102724190	NR_110553	TSS200	TSS200				TRUE				RP11-7F17.3;RP11-7F17.3;RP11-7F17.3;RP11-7F17.3;RP11-7F17.4	ENST00000555512.1;ENST00000555512.1;ENST00000556781.1;ENST00000557526.1;ENST00000554043.1	3'UTR;1stExon;TSS200;TSS200;3'UTR	RP11-7F17.3;RP11-7F17.3;RP11-7F17.3;RP11-7F17.3;RP11-7F17.4	ENST00000555512.1;ENST00000555512.1;ENST00000556781.1;ENST00000557526.1;ENST00000554043.1	3'UTR;1stExon;TSS200;TSS200;3'UTR	chr14:77542460-77543050	3								25	0.116327
cg06200244	chr2	12862337	+	cg06200244	50686229		TAACAATACACTACATACTATCAATTCACAATAATTTAACTACCTAAATC		II			NA						chr2:12856625-12859019	S_Shelf	ATATTTCCTACCACACTGCAAAATGATGATGAAAGAAAGTATGTCTAACTAGTGAAAAAG[CG]ATTTAGGCAGCTAAATCATTGTGAACTGATAGCATGCAGTGTATTGTTAGGGCGTTCCTG	AACAATACACTGCATGCTATCAGTTCACAATGATTTAGCTGCCTAAATCG	TRIB2;TRIB2	NM_021643;NR_027303	Body;Body	Body				TRUE				TRIB2	ENST00000381465.2	5'UTR	TRIB2	ENST00000381465.2	5'UTR	chr2:12862180-12862835	3						TRUE		25	0.14302
cg27512868	chr22	49766935	-	cg27512868	90772137		ACCTCCTTATTACATATAATAAACTTCCTAAAATACAAACCRACCATTCC		II			rs9616587	0.079597					chr22:49764995-49765272	S_Shore	AAACGATGCCTGCCTCCTTATTGCATGTGGTGAGCTTCCTGGGATGCAGGCCGACCATTC[CG]GTGGTTTTCAGAGAGAAGCAGGTGCTGCCTAAGCCAAGCTCCTTCCCGGCGCACCTCGCA	CCTCCTTATTGCATGTGGTGAGCTTCCTGGGATGCAGGCCGACCATTCCG				integenic					22:48152744-48153055																TRUE		25	0.0951906
cg26824234	chr19	49835172	+	cg26824234	99750111		CCCACCCACTAATCCCTCCTCAAAAATAAATACATAATTAACCAAAAATC		II			NA							OpenSea	GGTGAGCATCAAAGCTGCAGTGAGCCGTGATTGCACCACTGCACTCTGCCACCTACCCTT[CG]ACTTCTGGTTAATCATGTACTCATCTCTGAGGAGGGATCAGTGGGTGGGAAGGAGGGATT	CGACTTCTGGTTAATCATGTACTCATCTCTGAGGAGGGATCAGTGGGTGG				integenic						19:49834795-49835284	Unclassified							chr19:49834920-49835210	3								25	1.17265
cg18057548	chr19	3617614	-	cg18057548	56662541	49603828	CACCTCCCAAACTTATAAAAAAAACCAAACCCAAAACAACACTAAAAACA	CGCCTCCCAAACTTATAAAAAAAACCGAACCCAAAACAACGCTAAAAACG	I	C	Grn	NA						chr19:3611794-3613658	S_Shelf	GCACGCTGGAAACGCCTCCCAGGCTTATAGGAGAGGCCGGGCCCAGGGCAACGCTGGAAA[CG]CCTCCCAGTCTTACAGGAGAGGGCGGGGCCTAGGGCAACGCTGGAAACGCCTCCCAGGCT	CGCCTCCCAGGCTTATAGGAGAGGCCGGGCCCAGGGCAACGCTGGAAACG	C19orf29;C19orf29	NM_001080543;NM_021231	Body;Body	Body					19:3568566-3568702	19:3617543-3617788	Unclassified_Cell_type_specific	C19orf29-AS1	ENST00000447295.2	3'UTR	C19orf29-AS1	ENST00000447295.2	3'UTR	chr19:3617525-3617855	3						TRUE		25	0.335087
cg01735991	chr6	70501068	-	cg01735991	18732980		TACCATTCTAATAACTAACACAAAACATAAAACTTTAATAATTCTCTAAC		II			NA							OpenSea	ATAGTTACCAATGCCATTCTAGTGACTAACACAGAGCATAGGACTTTAATGATTCTCTAA[CG]TTAGGAGGCATCGGAATCACTTGGAGGAACTGTTAAAGCACAGATTGCTAGGCCCCATCC	GCCATTCTAGTGACTAACACAGAGCATAGGACTTTAATGATTCTCTAACG	LMBRD1	NM_018368	Body	Body				TRUE				LMBRD1	ENST00000370570.1	TSS1500	LMBRD1	ENST00000370570.1	TSS1500	chr6:70500940-70501375	3						TRUE		25	0.57992
cg19964040	chr2	54706756	+	cg19964040	73768233		TATCCCTTCCACAATATAAAAAAACCAAAACACCAAAATTAAATAACTTC		II			NA							OpenSea	AGCAGGCATAAACTAGGAAGGTCTGAGGCAAACCAGATAACATGGTCACTCTAGTCTTAA[CG]AAGTTACCTAATCTTGGTGTCTTGGTTTCTTCACATTGTGGAAGGGACATGACTCACTTC	CGAAGTTACCTAATCTTGGTGTCTTGGTTTCTTCACATTGTGGAAGGGAC	SPTBN1	NM_003128	5'UTR	5'UTR								SPTBN1	ENST00000356805.4	5'UTR	SPTBN1;SPTBN1	ENST00000356805.4;ENST00000389980.3	5'UTR;5'UTR	chr2:54706660-54706870	3								25	0.427678
cg09337948	chr18	19118328	-	cg09337948	3667208		TAAATTTTTAACTACATAAAAAACCAACACCCATAACTACTACACTATTC		II			NA							OpenSea	AAAGTTATAATTGGATTTTTGGCTGCATGAGAAGCCAGCACCCATAACTACTACACTGTT[CG]TGGGTCAGCTGTGGTTAATCACTGATCCAACATTAATTCAACAAGAATTTACTATTGTGC	GGATTTTTGGCTGCATGAGAAGCCAGCACCCATAACTACTACACTGTTCG	ESCO1	NM_052911	Body	Body								ESCO1	ENST00000383276.1	3'UTR	ESCO1	ENST00000383276.1	3'UTR	chr18:19118300-19118470	3								25	0.205622
cg20150812	chr9	124029753	+	cg20150812	79739486		ATATCTAAATCTCCRTTTCCTCRTTTATCAAATAAACATCCTAAATTACC		II			NA							OpenSea	GTCCCTGTCATTGTGCTGAGAGTCTTTTTCTCACTGAGTCTTCTCAACCGCCCCATGAAG[CG]GCAATTCAGGATGCCCATTTGACAAACGAGGAAACGGAGACTTAGACATGTGAGCTCGCT	CGGCAATTCAGGATGCCCATTTGACAAACGAGGAAACGGAGACTTAGACA	GSN;GSN;GSN;GSN;GSN;GSN;GSN	NM_001127667;NM_198252;NM_001127664;NM_001127663;NM_001127662;NM_001127666;NM_001127665	TSS1500;TSS1500;TSS1500;TSS1500;TSS1500;TSS1500;TSS1500	TSS1500					9:123069562-123070478			GSN;GSN;GSN;GSN	ENST00000341272.2;ENST00000394352.3;ENST00000456109.2;ENST00000373823.2	TSS1500;TSS1500;TSS1500;5'UTR	GSN;GSN;GSN;GSN;GSN;GSN	ENST00000449773.1;ENST00000436847.1;ENST00000394352.3;ENST00000477863.1;ENST00000456109.2;ENST00000373823.2	TSS1500;TSS1500;TSS1500;TSS1500;TSS1500;5'UTR			chr9:124029744-124032402	6						25	0.241254
cg22118510	chr10	64502901	-	cg22118510	92736412		AATATATTACAAAACCAAAAACCAACACAAAACTACAAAACTTACCAATC		II			NA							OpenSea	AACAAATACCAGGTATATTGCAGAGCCAGAAACCAACACAAAACTACAGGGCTTACCAAT[CG]TTGTTTTGATGAGATGATATGAAGAAACTTTTAAAACTGAAACAAAACCCTTAAAACTTA	GTATATTGCAGAGCCAGAAACCAACACAAAACTACAGGGCTTACCAATCG				integenic																chr10:64502050-64502917	6	chr10:64502425-64503185	3				25	0.964
cg12834057	chr1	160141079	+	cg12834057	77671137		ATAAAACAAAACTCCAAAATCCTCTCCRAAACACCCTTCATCATCAATAC		II			NA							OpenSea	GTGCTCCCTTTGCTCTCCCTAGATGTCCATCCACCTTCGGGAGGACAGCTCCCAGACCCA[CG]TACTGATGATGAAGGGTGCTCCGGAGAGGATCTTGGAGTTTTGTTCTACCTTTCTTCTGA	TAGAACAAAACTCCAAGATCCTCTCCGGAGCACCCTTCATCATCAGTACG	ATP1A4	NM_144699	Body	Body								ATP1A4	ENST00000418334.1	TSS200	ATP1A4;ATP1A4	ENST00000418334.1;ENST00000469023.1	TSS200;5'UTR										25	0.0475989
cg16308565	chr2	118774529	-	cg16308565	82796155		CAAAATTATATAATATTCCTCTTTAAAACCTCACAAATACTTTCCAATTC		II			NA						chr2:118770859-118771868	S_Shelf	TACACTGAGTACAGAGTTGTGTGATGTTCCTCTTTGGAGCCTCACAAATACTTTCCAGTT[CG]TGGGTAAAGAGGTACCATAGTGATATAGTTTGGATATTTGTCCCACCCAGATCTCATGTC	AGAGTTGTGTGATGTTCCTCTTTGGAGCCTCACAAATACTTTCCAGTTCG				integenic		chr2:118774480-118774480												chr2:118773945-118774535	3								25	0.712468
cg05387119	chr13	114074465	+	cg05387119	91761861		AAAAAACACTAAAAAAACACTAAACCAACTCTACTATTTAAAACRACACC		II			NA							OpenSea	ACAGCATTTGGATTCGCGAAGCTGTGCACACGTCATTTTTATCGCAAAAATGAAACCTGC[CG]GTGCCGTTTTAAACAGCAGAGTTGGCTCAGTGTCCCCTCAGTGCTTTCTTTGGCTTTTTC	GAAAGCACTGAGGGGACACTGAGCCAACTCTGCTGTTTAAAACGGCACCG				integenic					13:113122395-113122473											chr13:114074116-114074558	6	chr13:114073988-114074576	6		TRUE		25	0.0106277
cg20323915	chr17	26501574	+	cg20323915	28743990		AACCATAAACATCTACCTAAAAAAACCACTTCAAACAATAAATAAAAACC		II			NA							OpenSea	TAGGAGGCCATTTCCGCTTAATGGCTAGATGCACTTTGCAGAGACTTTAAAGTCTTTAAA[CG]GCTTTTATCCACTGCTTGAAGTGGTCTCCTTAGGCAGATGTTCATGGTCTTTTAGCACTA	CGGCTTTTATCCACTGCTTGAAGTGGTCTCCTTAGGCAGATGTTCATGGT	NLK	NM_016231	Body	Body				TRUE												chr17:26501515-26502020	6						25	0.80058
cg08218437	chr6	13272454	+	cg08218437	75693269		TTAACCACCRTACATAAAACATCATAACCAAAACATAAACCTACAATAAC		II			rs114661924	0.015639						OpenSea	GTTCCCTGGCTACTTCTGTCACTACGTGCCATCCACTGCCTGTCCCGCCTCCACCCATTG[CG]TCATTGCAGGCTCATGCCCTGGCTATGATGTTTCATGTACGGTGGCTAAATTTCACGCCT	TAGCCACCGTACATGAAACATCATAGCCAGGGCATGAGCCTGCAATGACG	PHACTR1;PHACTR1	NM_001242648;NM_030948	Body;Body	Body								PHACTR1;PHACTR1;TBC1D7	ENST00000379335.3;ENST00000379329.1;ENST00000334971.6	TSS1500;TSS1500;3'UTR	PHACTR1;PHACTR1;PHACTR1;PHACTR1;TBC1D7	ENST00000379335.3;ENST00000379329.1;ENST00000489548.1;ENST00000489548.1;ENST00000334971.6	TSS1500;TSS1500;1stExon;5'UTR;3'UTR	chr6:13272260-13272570	3								25	0.605406
cg04267658	chr5	67969517	+	cg04267658	96600499		ACTCCATTCAAAATCRCTAACAAATAAATATCCTATTTACTCAAACAAAC		II			NA							OpenSea	AAGGCCAACCAAACAGTTCCAGGCTCCACAGCAGTGAAATCTGAGGAGTGGAGACCTTCA[CG]CTTGTTTGAGCAAATAGGACACCTACCTGCCAGCGACTCTGAATGGAGTGATTCTTATCA	CGCTTGTTTGAGCAAATAGGACACCTACCTGCCAGCGACTCTGAATGGAG				integenic														chr5:67969225-67969630	3								25	0.125919
cg20260028	chr15	31358057	-	cg20260028	93766297		ACAACAAAATAAACAAAACCATCACCATAACRAACACTAAAAATTATTTC		II			NA							OpenSea	AGAACCACTGGGCAACAGGGTGGGCAAGGCCATCACCATGGCGAGCACTGAGGGTTATTT[CG]TGCTAACTTGTGAACCTGGGGCAAAGCATCCCCATGTAGCCCAGTGAATGTGATTTGGTA	CAACAGGGTGGGCAAGGCCATCACCATGGCGAGCACTGAGGGTTATTTCG	MIR211;TRPM1	NR_029624;NM_002420	TSS1500;Body	TSS1500								MIR211	ENST00000384969.1	TSS1500	MIR211	ENST00000384969.1	TSS1500								TRUE		25	0.264447
cg09861295	chr2	73150923	-	cg09861295	67666915		TACCTTCTAATTCTTAAATCTATATTTAACAAAAATATACCTAACACCCC		II			rs60000031	0.032937					chr2:73151200-73152060	N_Shore	TGCTCCTTGTGTACCTTCTAGTTCTTGAATCTGTGTTTGGCAAAGGTGTGCCTAGCACCC[CG]CTGCTCCCCTTATCACGTTCCTGACCCCCAGCCCTGCCTCTACCCTGGGTCCTCTTGGAG	CGGGGTGCTAGGCACACCTTTGCCAAACACAGATTCAAGAACTAGAAGGT	EMX1	NM_004097	Body	Body								EMX1;EMX1	ENST00000464675.2;ENST00000491023.2	TSS200;5'UTR	EMX1;EMX1	ENST00000464675.2;ENST00000491023.2	TSS200;5'UTR	chr2:73150785-73150935	3								25	0.456893
cg17688358	chr2	135381611	+	cg17688358	82790946		TAAACCAAAAATTACCTACCATCTTCAACCAATAACTTCCTTATTTTAAC		II			NA							OpenSea	ACCAGTGAAGCCACAGAAACCTTCCGCCCCAGAACTGGAGTTTCTTAATCACTATCCAGA[CG]TTAAAATAAGGAAGTCACTGGTTGAAGATGGCAGGCAATCCCTGGTCTATAATAATTTTC	AGACCAGGGATTGCCTGCCATCTTCAACCAGTGACTTCCTTATTTTAACG	TMEM163	NM_030923	Body	Body						2:135381437-135381688	Unclassified_Cell_type_specific							chr2:135381440-135381695	3								25	1.6234
cg04678080	chr3	141361267	-	cg04678080	37711246		ATAATAAAATAACCCAACCAATCAATCTACAAAATATATAATTACACACC		II			NA							OpenSea	CTATGGTCAAGGTGATGGAGTGACCCAGCCAGTCAGTCTGCAGGATGTGTGATTGCACAC[CG]TCCTTACCAAGCAAATAGAGGAAGCTCGAGAAGGTATTTGCAGAGCCTCAGAAAAATGCT	CGGTGTGCAATCACACATCCTGCAGACTGACTGGCTGGGTCACTCCATCA				integenic														chr3:141361140-141361335	3								25	1.16018
cg15304012	chr6	166876490	-	cg15304012	93731349		ATTCACTAAAACCTACAAACCACCATACCCCACCTACTAAAAACTACTAC		II			NA							OpenSea	GAACACAGCCTGTTCACTGGGGCCTGCAGACCACCATGCCCCACCTGCTGGAGGCTGCTG[CG]TTCTCACTCTGGTCTGGGCCAGGCAGTGAGGTTCTGTGCGGGCCGCCGGTGGCCAACTGG	CGCAGCAGCCTCCAGCAGGTGGGGCATGGTGGTCTGCAGGCCCCAGTGAA	RPS6KA2;RPS6KA2	NM_021135;NM_001006932	Body;Body	Body					6:166796480-166796576			RPS6KA2-IT1	ENST00000416770.1	3'UTR	RPS6KA2-IT1	ENST00000416770.1	3'UTR	chr6:166876280-166876595	3						TRUE		25	0.101776
cg16132288	chr1	228141133	-	cg16132288	21706103		AATATACAACAAAACTACCTAAACTACCACAATATAAACRCTACCAAAAC		II			NA							OpenSea	CTTGCAGGAGGGGTGTGCAGCAGGGCTGCCTGAGCTGCCACAGTGTAGGCGCTGCCAGGA[CG]TCCTACTGGGCAAAGGCGCCCCCCGCCACCATGCCCACCAAGGCCTCGGAGAGCAGGGGG	CGTCCTGGCAGCGCCTACACTGTGGCAGCTCAGGCAGCCCTGCTGCACAC				integenic						1:228140980-228141187	Unclassified_Cell_type_specific							chr1:228141125-228141590	3								25	0.0553986
cg02518980	chr5	145999909	+	cg02518980	55649185		TTCAATCAATATCTTTCCAAAATAACAATTCTCAAAAAAACACCAATCCC		II			NA							OpenSea	TTCATTAATTGTGGGTCTGTTTGTCTTTCTTTTGTGAGGAATAATCATTTATTAGCCAAG[CG]GGACTGGTGCCTTTTTGAGAACTGTCATTCTGGAAAGATATTGATTGAAGGAGGCCTCTG	CGGGACTGGTGCCTTTTTGAGAACTGTCATTCTGGAAAGATATTGATTGA	PPP2R2B;PPP2R2B;PPP2R2B;PPP2R2B;PPP2R2B;PPP2R2B;PPP2R2B;PPP2R2B;PPP2R2B;PPP2R2B	NR_073526;NR_073527;NM_001271948;NM_181678;NM_181675;NM_181677;NM_181676;NM_181674;NM_001271900;NM_001271899	Body;Body;Body;Body;Body;Body;Body;Body;Body;Body	Body				TRUE				PPP2R2B	ENST00000530902.1	3'UTR	PPP2R2B;PPP2R2B	ENST00000530902.1;ENST00000512639.1	3'UTR;3'UTR										25	0.136203
cg23516680	chr10	103923333	+	cg23516680	98640122		TCCAAAAAACTATAAACTCTTCCCTCTCCRTCTTAATCTAACTAAATACC		II			NA							OpenSea	TAACAGCTTTTAGGCCAAGCTGGCCTGACGGTATGGCTGCAGGAAGTGACTGAGCAGTAG[CG]GTACTCAGCCAGACCAAGACGGAGAGGGAAGAGTCCACAGCTTTCTGGAAGCTAAGGCAT	CCAGAAAGCTGTGGACTCTTCCCTCTCCGTCTTGGTCTGGCTGAGTACCG	NOLC1	NM_004741	3'UTR	3'UTR								NOLC1;NOLC1	ENST00000370007.4;ENST00000405356.1	3'UTR;3'UTR	NOLC1;NOLC1;NOLC1	ENST00000477977.1;ENST00000370007.4;ENST00000405356.1	5'UTR;3'UTR;3'UTR	chr10:103923100-103923390	3						TRUE		25	0.0370481
cg25234080	chr3	38205996	-	cg25234080	80755523		TCCTTAAAAACTACCRTTAAACTAAAAAATATCCAACCTAAAACAATTTC		II			NA						chr3:38206498-38207642	N_Shore	CTAAGGTCTCTTCCTTAAAGACTGCCGTTGGACTGAAAGGTGTCCAACCTAGAACAGTTT[CG]CACCTAGCCCTATCCCTGTTGGATGCTCATTATTTTTTAAAATCCAATTTACCAAGCGTG	CCTTAAAGACTGCCGTTGGACTGAAAGGTGTCCAACCTAGAACAGTTTCG	OXSR1	NM_005109	TSS1500	TSS1500								OXSR1;OXSR1	ENST00000492714.1;ENST00000446845.1	TSS1500;TSS1500	OXSR1;OXSR1;OXSR1	ENST00000492714.1;ENST00000446845.1;ENST00000426620.1	TSS1500;TSS1500;TSS1500			chr3:38205961-38207992	6	chr3:38204434-38208242	6				25	0.0453184
cg14416294	chr9	136362274	+	cg14416294	92689916		AAATCRAAAAACCCTAAACAATAACAACRCCACCCTCAACTTATACAAAC		II			NA							OpenSea	CTTACGATGGCCCTTAGGGTGAGGCAGGAGGAGGCTTCGTGGGATTAGACATTGCCACAG[CG]TCTGCATAAGTTGAGGGTGGCGCTGTCACTGTTCAGGGCCCCCCGACCCTGCCCCTGAAG	GGTCGGGGGGCCCTGAACAGTGACAGCGCCACCCTCAACTTATGCAGACG				integenic					9:135351883-135352315											chr9:136353930-136362701	6				TRUE		25	0.130695
cg23154272	chr1	154966068	-	cg23154272	24746188		AAAAACAATATTAATAAAAAACACTAAAAACAACTCCCACACCCTTCCTC		II			NA							OpenSea	CTGAAGGGGGTGGGGACAGTGTTGATAAAAGGCACTAGAGGCAGCTCCCACACCCTTCCT[CG]GAACTGTTGCCCACATGCAGCCCCGGACACAGCCCCTAGCCCAAACCCTACCCTTCTTCC	GGGACAGTGTTGATAAAAGGCACTAGAGGCAGCTCCCACACCCTTCCTCG	LENEP;LENEP	NM_018655;NM_018655	1stExon;5'UTR	1stExon				TRUE				LENEP;LENEP	ENST00000392487.1;ENST00000392487.1	5'UTR;1stExon	LENEP;LENEP;LENEP;LENEP	ENST00000368427.3;ENST00000368427.3;ENST00000392487.1;ENST00000392487.1	5'UTR;1stExon;5'UTR;1stExon	chr1:154965660-154966090	3					TRUE	TRUE		25	0.0519396
cg19008934	chr11	15645187	-	cg19008934	2787430		CAAAACTTACCTACRAAAATACTCTAAATTCTAAAAAACAACCRTTTATC		II			NA							OpenSea	ATATGGTGACCCAGGACTTACCTGCGGAAGTGCTCTAGGTTCTGGGGAGCAGCCGTTTAT[CG]TCCAGGACCCACATCCTCCTACCTCACCCAGGGCTACTGCCCAGCGCCTGATGAGGAAAG	AGGACTTACCTGCGGAAGTGCTCTAGGTTCTGGGGAGCAGCCGTTTATCG				integenic		chr11:15645102-15645102						RP11-531H8.2	ENST00000533082.1	TSS1500	RP11-531H8.2	ENST00000533082.1	TSS1500										25	0.212463
cg15440099	chr3	44293944	-	cg15440099	30690170		AAATTAATCTACCAATAACCRTTAAAAATATTTCACTAACTTTCAACCAC		II			NA							OpenSea	ATTTGAAATAGAAATTGATCTGCCAGTAACCGTTGAGAGTGTTTCACTGGCTTTCAGCCA[CG]TGGGGGTAGTCTAAATTGCTTGGCATGGCTTTTTAAGGCTCTTTAGTGGATCTGTATCCA	AATTGATCTGCCAGTAACCGTTGAGAGTGTTTCACTGGCTTTCAGCCACG	TOPAZ1	NM_001145030	Body	Body														chr3:44293940-44294170	3								25	0.423324
cg05043345	chr18	74123158	+	cg05043345	14699844		ATTTCATCCAAAATAACAAAATTATAACACTCAAAACTACACAATCCTTC		II			NA							OpenSea	GAAACGGTCTCTAAATCTGCCCTGTTCAACACGTAGCCTCTCATGGCCAGGGGCTACTCA[CG]AAGGACTGTGCAGCCTTGAGTGTCACAATCCTGTCATTCTGGATGAAATGGGTGTCGTGT	TTTCATCCAGAATGACAGGATTGTGACACTCAAGGCTGCACAGTCCTTCG	ZNF516	NM_014643	Body	Body								ZNF516	ENST00000524431.2	3'UTR	ZNF516	ENST00000524431.2	3'UTR	chr18:74122985-74123350	3								25	1.07239
cg18205786	chr3	188286699	+	cg18205786	99732352		TCAATCTTCATTATAACCTCATAATAAAACATATACACCCCTACTAAAAC		II			NA							OpenSea	TTTGGGACTGTGTGGGCAGACAGTGGCTGCAGGGCCTGAAGGGTGGAGAGGGGGAACTTA[CG]CTTCAGTAGGGGTGTATATGTCTTATTATGAGGTCACAATGAAGATTGAGGTCAGCTAGA	CGCTTCAGTAGGGGTGTATATGTCTTATTATGAGGTCACAATGAAGATTG	LPP-AS1;LPP;LPP;LPP	NR_046623;NM_001167671;NM_001167672;NM_005578	TSS1500;Body;Body;Body	TSS1500								LPP;LPP-AS1	ENST00000471917.1;ENST00000434996.1	TSS200;TSS1500	LPP;LPP-AS1;LPP;LPP	ENST00000471917.1;ENST00000434996.1;ENST00000462758.1;ENST00000494233.1	TSS200;TSS1500;5'UTR;5'UTR	chr3:188286600-188286890	3								25	1.0092
cg15079846	chr6	169513125	+	cg15079846	2739224		TAATACRTACTACTTATCAATAAAATACCACAATATTTCACCACTAAATC		II			rs73790628	0.011436						OpenSea	GCCCTCTCTGAAGCAATAGCCCTCCAGAAAGAGAAACTGAGACACGTAAGAGGGCAGAAA[CG]ACTCAGTGGTGAAACACTGTGGCATCCCACTGACAAGCAGCACGCATCAATCCACCACAT	CGACTCAGTGGTGAAACACTGTGGCATCCCACTGACAAGCAGCACGCATC				integenic														chr6:169513025-169513395	3								25	0.585035
cg15668053	chr6	40312115	+	cg15668053	52708248		AAATAATCCTAAACTTCTTTTATCTAAACCCTCTAATCCCTCTATAAATC		II			NA							OpenSea	TGTGTAGAAAGTAGAAACACCCAAAGTATCCAGCAGAAAGAGATTTAATAAGGGAAATAG[CG]ACTTACAGAGGGATCAGAGGGCCTAGACAAAAGAAGTTTAGGACCACCCACCGCTAGGCT	GGTGGTCCTAAACTTCTTTTGTCTAGGCCCTCTGATCCCTCTGTAAGTCG	LINC00951	NR_038887	Body	Body								RP11-552E20.3;TDRG1;TDRG1	ENST00000373171.2;ENST00000451810.1;ENST00000448559.1	3'UTR;5'UTR;5'UTR	RP11-552E20.3;TDRG1;TDRG1	ENST00000373171.2;ENST00000451810.1;ENST00000448559.1	3'UTR;5'UTR;5'UTR	chr6:40312045-40312375	3								25	0.146346
cg09559672	chr8	58056751	+	cg09559672	93640241		AATTAAACAACAAAAACACATTCTAACTAAAAACCTTAAACCAATATCCC		II			NA						chr8:58054945-58055600	S_Shore	AAAGCTAGTTGACTTTGGAAATTTTGCTTACAATTATTTCAAGCATACTTGCACTTTACA[CG]GGATACTGGTTCAAGGTCCTTAGCTAGAATGTGCTCCTGTTGTTTAATCTTCAGGGATTT	CGGGATACTGGTTCAAGGTCCTTAGCTAGAATGTGCTCCTGTTGTTTAAT				integenic			CDMR								RP11-513O17.2;RP11-513O17.2	ENST00000519314.1;ENST00000519241.1	5'UTR;5'UTR								TRUE		25	0.151359
cg00444239	chr8	82060207	+	cg00444239	76740257		AAACTACCTCCAAACTTACTATCATATACTAAAAAAACAAACRATAACTC		II			NA							OpenSea	GCTCACATACCAGAAAGTGGCCAAGGAAGGCCTTTGACCACAAATGCTGGGGTCATCTCA[CG]AGCTACCGTTTGCCTTCTCAGCACATGACAGCAAGTTTGGAGGCAGCCTGGTGAGCAGCC	CGAGCTACCGTTTGCCTTCTCAGCACATGACAGCAAGTTTGGAGGCAGCC				integenic														chr8:82060120-82060290	3								25	0.459964
cg10490533	chr8	59956340	+	cg10490533	80802440		ATATTTAATCAAATCTCTATTCCTACCTACRTAATCCTTTCAAAAAACAC		II			rs76918256	0.030843						OpenSea	TAGCCAGAAATGCGAGATGGATGGGTAGCCCCGAGTAGTGCTATCATGCTTCCAGTACAG[CG]TGCCTTTTGAAAGGACTACGTAGGCAGGAATAGAGATTTGATCAAACATGTGGAACTGAT	TGTTTGATCAAATCTCTATTCCTGCCTACGTAGTCCTTTCAAAAGGCACG	TOX	NM_014729	Body	Body								TOX	ENST00000456290.2	5'UTR	TOX	ENST00000456290.2	5'UTR	chr8:59956260-59956670	3								25	0.781219
cg22697517	chr17	42785378	+	cg22697517	22724892		CTTCTTTAAAATACTTTCTTCTTTTTACTTCCATAACTCAACACTCTACC		II			NA						chr17:42785900-42786278	N_Shore	ACAGTGGCTTTGGATCCAGCAAAGGGGACTGAGGAGGAACCATTGAGATAGGGAAAAAAA[CG]GTAGAGTGCTGAGTCATGGAAGCAAAAAGAAGAAAGTATTTCAAAGAAGGAATAGTCCAT	CGGTAGAGTGCTGAGTCATGGAAGCAAAAAGAAGAAAGTATTTCAAAGAA	DBF4B;DBF4B	NM_145663;NM_025104	TSS1500;TSS1500	TSS1500						17:42785313-42786829	Promoter_Associated	DBF4B;DBF4B;DBF4B;DBF4B;DBF4B	ENST00000393547.2;ENST00000398338.3;ENST00000315005.3;ENST00000531699.1;ENST00000525011.1	TSS1500;TSS1500;TSS1500;TSS1500;TSS1500	DBF4B;DBF4B;DBF4B;DBF4B;DBF4B;DBF4B;DBF4B;DBF4B;DBF4B;DBF4B	ENST00000393547.2;ENST00000398338.3;ENST00000528766.1;ENST00000315005.3;ENST00000526924.1;ENST00000526915.1;ENST00000525140.1;ENST00000531699.1;ENST00000532789.1;ENST00000525011.1	TSS1500;TSS1500;TSS1500;TSS1500;TSS1500;TSS1500;TSS1500;TSS1500;TSS1500;TSS1500	chr17:42785025-42785470	3						TRUE		25	0.875324
cg01847274	chr2	20707110	-	cg01847274	27657112		AATAACACACAATAATAATATAATCACAAAACTAAAAAACCACAACTATC		II			rs57845622	0.273309						OpenSea	AGAATGGCTCAAATGACACACAGTGATAATATAGTCACAGGACTAGAAAACCACAGCTGT[CG]TGAAGTCAAGACTGAAAGGATCCAGTCCAGAGAGTAGACTCTTTCCTGTCCATAGGGGCC	CGACAGCTGTGGTTTTCTAGTCCTGTGACTATATTATCACTGTGTGTCAT				integenic		chr2:20706791-20706791		TRUE										chr2:20706925-20707455	3								25	0.305429
cg22190361	chr2	174886880	-	cg22190361	67653225		AAAAAAACACTTCCCCTAATAATATTCTTCCCCAAAATTCATAAAAAAAC		II			NA						chr2:174890243-174890814	N_Shelf	AGGATGTCATGAGAAAGGCACTTCCCCTAGTGATATTCTTCCCCAAAATTCATAAGAAAA[CG]TTAGTCAATCTCAAACTGAAAGACATCCTACAGTATACCTGACCATAACTTTTAAAAGTG	GAAAGGCACTTCCCCTAGTGATATTCTTCCCCAAAATTCATAAGAAAACG				integenic														chr2:174886685-174886935	3						TRUE		25	1.74275
cg18770216	chr3	124491657	-	cg18770216	84609857		CTAAAACCCAAATCTAAACAATCTCTACATTCAACAACAACACAAAACCC		II			rs1980077	0.016538						OpenSea	GTCAGCGAAGGCTGGGGCCCAGGTCTAGACAATCTCTGCATTCAGCAGCAGCACAGAGCC[CG]TGTTCTATTATCTGTATAAATGGAGCAGAAAATTCAAAAGCCATTTGCAGTGGTTTCTGG	CGGGCTCTGTGCTGCTGCTGAATGCAGAGATTGTCTAGACCTGGGCCCCA	ITGB5	NM_002213	Body	Body				TRUE							ITGB5	ENST00000461306.1	3'UTR			chr3:124490641-124491796	5	chr3:124490611-124491894	6		TRUE		25	0.831348
cg16993957	chr6	30867748	+	cg16993957	38732589		AATCAATATAACAACTACACTAAAAATATCCAACCCCAAAACTATAAACC		II			NA							OpenSea	TCTCTAAGCCTATACGTTTCTGTGGAGTAAATATTGGGATTGGGGGGAAAGAGGGAGCAA[CG]GCCCATAGCCTTGGGGTTGGACATCTCTAGTGTAGCTGCCACATTGATTTTTCTATAATC	CGGCCCATAGCCTTGGGGTTGGACATCTCTAGTGTAGCTGCCACATTGAT	DDR1;DDR1;DDR1	NM_013994;NM_013993;NM_001954	3'UTR;3'UTR;3'UTR	3'UTR								DDR1;DDR1;DDR1;DDR1;DDR1;DDR1	ENST00000446312.1;ENST00000451954.2;ENST00000376575.3;ENST00000376568.3;ENST00000324771.8;ENST00000454612.2	3'UTR;3'UTR;3'UTR;3'UTR;3'UTR;3'UTR	DDR1;DDR1;DDR1;DDR1;DDR1;DDR1	ENST00000446312.1;ENST00000451954.2;ENST00000376575.3;ENST00000376568.3;ENST00000324771.8;ENST00000454612.2	3'UTR;3'UTR;3'UTR;3'UTR;3'UTR;3'UTR			chr6:30866103-30867816	6				TRUE		25	0.059909
cg09756125	chr7	158250978	-	cg09756125	98804589		TAATAATTTTCAAAAAACAATACTCAAACCAATACACCAAAAAATAAACC		II			rs1733165	0.003725					chr7:158247888-158249312	S_Shore	TCCCCGACATCTGGTGGTTTTCAAAGGACAATGCTCAGACCAGTGCACCAGGAAGTGGGC[CG]GGCGAGTGATCTGCAGTCCATCGGGATGTCCAGGAGATGCTGACACAGGCTGAGAAGCTC	GGTGGTTTTCAAAGGACAATGCTCAGACCAGTGCACCAGGAAGTGGGCCG	PTPRN2;PTPRN2;PTPRN2	NM_002847;NM_130842;NM_130843	Body;Body;Body	Body					7:157943554-157944059																TRUE		25	0.750428
cg08927844	chr6	154732195	+	cg08927844	20718562		TCCAATAAATACAAACAACCATTACCTAATCCTAAAAATTCAAAATCCCC		II			NA							OpenSea	CTGATCCGAGTCTGCAATGGTGAATCTTCGTCTCCGGCTTTCCTGGTCCAAGAAGGAATT[CG]GGGACTCTGAACCCTTAGGACCAGGCAATGGTTGTTTGCACTTACTGGACCCTCCATAAA	CGGGGACTCTGAACCCTTAGGACCAGGCAATGGTTGTTTGCACTTACTGG	CNKSR3	NM_173515	Body	Body				TRUE										chr6:154731705-154732235	3						TRUE		25	0.278626
cg24570303	chr10	102900491	+	cg24570303	10727969		ACCAAATCTAAAAAACAAAACTCRCTAACCRCAAAAATTTAATAATTACC		II			NA						chr10:102899177-102899489	S_Shore	GGGAATTAACAAACCTGCCTGCGCGGAGAGGTCTGCTTCCTTCTTTGGCTTCAGAACCGA[CG]GCAATCACCAAATTCCTGCGGCCAGCGAGCCCTGCCCCTCAGATCTGGCCCTCTGGTTGA	CGGCAATCACCAAATTCCTGCGGCCAGCGAGCCCTGCCCCTCAGATCTGG				integenic			DMR			10:102899743-102900703	Unclassified	RP11-31L23.3;RP11-108L7.11;RP11-108L7.11	ENST00000411459.1;ENST00000441069.1;ENST00000441069.1	TSS1500;1stExon;3'UTR	RP11-31L23.3;RP11-108L7.11;RP11-108L7.11	ENST00000411459.1;ENST00000441069.1;ENST00000441069.1	TSS1500;1stExon;3'UTR	chr10:102899245-102900655	3						TRUE		25	0.382526
cg03968222	chr4	71521677	+	cg03968222	16629919		AAAAACTAAAAATCAAAAAATATAATAAAATATTCCTCRCATTCCCCCCC		II			rs7697213	0.120992						OpenSea	TAGTAAAGAAAATGCGGAAGCTCTGGCTCTCCAAGGCAAAGTCAAAAAAAAAAAAAAAAG[CG]GGGGGGAATGCGAGGAACATTTTATTACACCTCCTGATTTTCAGTCCTTGAGTTTTATTT	CGGGGGGGAATGCGAGGAACATTTTATTACACCTCCTGATTTTCAGTCCT	IGJ	NM_144646	3'UTR	3'UTR								IGJ;ENAM	ENST00000254801.4;ENST00000472903.1	3'UTR;5'UTR	ENAM;IGJ;ENAM	ENST00000509221.1;ENST00000254801.4;ENST00000472903.1	5'UTR;3'UTR;5'UTR								TRUE		25	0.0314498
cg22301233	chr7	157177223	-	cg22301233	36672846		TAAAACTTAATACTAATCTCRATTCCAAAATATTCACATTAACACAACAC		II			NA							OpenSea	GCTCTGCTGGTTGGAGCTTAATACTGGTCTCGGTTCCAGAATGTTCACATTAACACAACA[CG]TGCTTCATGGTGCCAAGCAGACCACCCACAAGCAGGGGCTGTCTTTGGCATGTCAGAAAA	GGAGCTTAATACTGGTCTCGGTTCCAGAATGTTCACATTAACACAACACG	DNAJB6;DNAJB6	NM_005494;NM_058246	Body;Body	Body											DNAJB6;DNAJB6;DNAJB6;DNAJB6	ENST00000468928.1;ENST00000465908.1;ENST00000487480.1;ENST00000459889.1	5'UTR;5'UTR;5'UTR;5'UTR	chr7:157176980-157177330	3								25	0.164088
cg05349725	chr2	96972181	-	cg05349725	25756170		TTCATCCTCAATAACAATCCCCTAAACCAAATTTATTCTATAATAATATC		II			NA						chr2:96971125-96971556	S_Shore	AGCCAAAGGAATTCATCCTCAATAGCAGTCCCCTAGACCAGATTTGTTCTGTAGTGGTAT[CG]TGTTTGGCTCACTGTTGGCTCCTTCTTTAAAAATTGGGATAATTTCATGCAAACTCTGGC	TCATCCTCAATAGCAGTCCCCTAGACCAGATTTGTTCTGTAGTGGTATCG	SNRNP200	NM_014014	TSS1500	TSS1500						2:96970700-96972386	Promoter_Associated	SNRNP200;SNRNP200;SNRNP200	ENST00000536601.1;ENST00000323853.5;ENST00000349783.5	TSS1500;TSS1500;TSS1500	SNRNP200;SNRNP200;SNRNP200	ENST00000536601.1;ENST00000323853.5;ENST00000349783.5	TSS1500;TSS1500;TSS1500	chr2:96971960-96972415	3								25	0.0736123
cg04610178	chr7	139939868	-	cg04610178	2690939		CTCTCTTCCTTTCTACTTAACTTTTCTAATAATAAACTACCTAACAATAC		II			NA							OpenSea	CACCCTGACTTCTCTCTTCCTTTCTGCTTGACTTTTCTGATGATAGACTACCTAACAATA[CG]AGGTGTTGTATTGTTAAACTTTGCATACCAAGGTCTTAATATGCACATATATTTGGGTAA	TCTCTTCCTTTCTGCTTGACTTTTCTGATGATAGACTACCTAACAATACG				integenic		chr7:139939680-139939680																					25	0.0368769
cg13871900	chr17	79235968	-	cg13871900	66729102		AAAAACAAATATAAAACRACCCRCCCAATCAATAAATAATATAAATAACC		II			NA						chr17:79235486-79235751	S_Shore	CGATCTGTGTAGGGAGCAGGTGTGGAACGGCCCGCCCAGTCAGTGGGTGGTGTGGATGGC[CG]TGGCTTAGAGGCCTGAGGCCGGAAGGAAAGGCCTTGCCTCTTACAGCCCTTGTGACCCCT	CGGCCATCCACACCACCCACTGACTGGGCGGGCCGTTCCACACCTGCTCC	SLC38A10;SLC38A10	NM_001037984;NM_138570	Body;Body	Body					17:76849983-76850890	17:79235849-79235981	Gene_Associated_Cell_type_specific	SLC38A10	ENST00000546352.1	3'UTR	SLC38A10;SLC38A10	ENST00000542075.1;ENST00000546352.1	3'UTR;3'UTR	chr17:79235725-79236010	3						TRUE		25	0.163561
cg26184200	chr5	990834	-	cg26184200	92773371		TAAAAAAACAATTTATCAAAATAACATAACAATCCTAATTATTTATACCC		II			NA							OpenSea	GCGACATTTCATAAAGAGGCAATTTATCAAGATGACATAGCAGTCCTAATTATTTGTGCC[CG]TAATTACAAAGCTTCAAAATACTTGAAACAAAATTGATAGAATTGCAAGGAGAAATTTTT	CGGGCACAAATAATTAGGACTGCTATGTCATCTTGATAAATTGCCTCTTT	LOC100506688;LOC100506688	NR_104614;NR_104615	Body;Body	Body								RP11-43F13.3;RP11-43F13.3	ENST00000399869.1;ENST00000543306.1	3'UTR;TSS200	RP11-43F13.3;RP11-43F13.3	ENST00000399869.1;ENST00000543306.1	3'UTR;TSS200			chr5:989832-991055	6						25	1.15452
cg10019446	chr17	42846349	+	cg10019446	52786561		TCAAAATACAATAAAACTAAAAACTCCAAATTACCACAACAACACACCAC		II			NA							OpenSea	GTTGCTGTGATCCAGGCGTCCTCAAGCGCCCAGGCCTGGGGGGCCGCCATCTTGCTCTGG[CG]TGGTGTGTTGCTGTGGCAACCTGGAGCCTCCAGCCCCACTGCACTCTGAAAAATTTATCA	CAGAGTGCAGTGGGGCTGGAGGCTCCAGGTTGCCACAGCAACACACCACG	ADAM11	NM_002390	Body	Body								ADAM11;ADAM11	ENST00000355638.3;ENST00000535346.1	TSS1500;5'UTR	ADAM11;ADAM11	ENST00000355638.3;ENST00000535346.1	TSS1500;5'UTR			chr17:42844800-42848250	6						25	0.911712
cg07881400	chr19	47803608	-	cg07881400	19614545		ACTAATAACTAAACACAACTACTTCTCCTTAAAATATAATAACTACAACC		II			NA							OpenSea	GCCGCTGGCAAGCTGGTGGCTGGGCACAGCTGCTTCTCCTTGGGATGTGGTAGCTGCAGC[CG]CCTGCTCAGTCCATCCTTCCTGATGGGGGTTGGCATTGCACGGTGCGATGGGTTTGTGAA	CGGCTGCAGCTACCACATCCCAAGGAGAAGCAGCTGTGCCCAGCCACCAG				integenic														chr19:47803105-47803695	3								25	1.79899
cg17477990	chr1	144937317	+	cg17477990	22644931		CTCATTAATTAATTTAACAAATACTTTAAAATTTACTTAACAACCTATAC		II			NA							OpenSea	TATGCTTCTCAGCAAAATCCATCTAATAGTAAACATTAGAGTCTTTCAAGTTATTAAATA[CG]CATAGGTTGTTAAGTAAATTTTAAAGTATTTGTTAAATCAATCAATGAGCAAGAATGCAA	CGCATAGGTTGTTAAGTAAATTTTAAAGTATTTGTTAAATCAATCAATGA	PDE4DIP;PDE4DIP	NM_001002812;NM_014644	Body;Body	Body				TRUE										chr1:144936785-144937510	3						TRUE		25	0.220832
cg04565740	chr10	59865619	+	cg04565740	47638880		AAAATACRTAACCTTCAAATAATTCTCTAAAAACCCAAAAAATCTCAAAC		II			NA						chr10:59866382-59866798	N_Shore	TTCTAGGAAACCAAAGTTGGGCTGCTCTGGTTAGAGATGAGAGCAAGGGTGACCTGAGGT[CG]TCTGAGACTCCCTGGGCTCCCAGAGAACCATTTGAAGGCCACGTATTTTGTAGGTTGGCT	AAATACGTGGCCTTCAAATGGTTCTCTGGGAGCCCAGGGAGTCTCAGACG				integenic																					TRUE		25	0.139264
cg21889848	chr10	65797161	+	cg21889848	44658201		TTAAAACTAACTATTTAACTACTAAAAAACTTTCTATCTTCTATCCTCCC		II			NA							OpenSea	CAGGGAGCAGACAGGCTCGGGTTGTCTGAGGTTATGGGAGTTATTGTGGGGATACATGAG[CG]GGAGGATAGAAGACAGAAAGCCTTTCAGTAGCCAAATAGTCAGCCTCAAGGAACAGAGCA	CGGGAGGATAGAAGACAGAAAGCCTTTCAGTAGCCAAATAGTCAGCCTCA				integenic								RP11-174J11.1	ENST00000451946.1	TSS200	RP11-174J11.1	ENST00000451946.1	TSS200	chr10:65797005-65797290	3								25	0.0397008
cg06882932	chr21	35324237	-	cg06882932	86619989		TATCAAAAACTATATAATCTTATAATACTTCTACTACAAAACCTCCTAAC		II			NA							OpenSea	ATGATGAGGCATATCAGGAACTATGTAATCTTGTAATACTTCTGCTGCAAAACCTCCTGA[CG]TTCTGAATGAACAGTCACATGCAGCCTCTTCAGTGCAAAACTGAGCTCATAAGAAAGTAA	CGTCAGGAGGTTTTGCAGCAGAAGTATTACAAGATTACATAGTTCCTGAT	LINC00649;LINC00649	NR_038883;NM_001288961	Body;Body	Body								AP000569.8;AP000569.2	ENST00000427447.1;ENST00000381181.1	5'UTR;5'UTR	AP000569.8;AP000569.8;AP000569.2	ENST00000427447.1;ENST00000400353.2;ENST00000381181.1	5'UTR;5'UTR;5'UTR	chr21:35324105-35324395	3								25	0.568362
cg24271951	chr19	42989522	-	cg24271951	19805978		AAACTAATAAACTAAACTAAATAACAACTAACTCTCACACCTCTATTTTC		II			NA							OpenSea	ACTGGGCTGAAAAACTGATGGGCTGGGCTGAGTGACAACTGGCTCTCACACCTCTGTTTT[CG]GGGTAGTTATTTTGTCCTCTGTTGAAATGCTCATTTCTGTCATTTGCTGAGTTACAGGCA	AACTGATGGGCTGGGCTGAGTGACAACTGGCTCTCACACCTCTGTTTTCG	LIPE-AS1;LIPE-AS1	NR_073180;NR_073179	Body;Body	Body								AC011497.1	ENST00000457234.1	3'UTR	AC011497.1	ENST00000457234.1	3'UTR	chr19:42989465-42989855	3								25	0.343183
cg26282347	chr17	80968852	-	cg26282347	35715992		TACACRAAAATAAATAAAACTATACCCTAAAATAAAACACCTACCCTCAC		II			NA						chr17:80969748-80970160	N_Shore	CTCCATCCCAGTGCACGAGGGTGGGTGAGGCTGTACCCTAAGGTGGAGCACCTGCCCTCA[CG]GGGCTGTACCCCGAGGACTGGTCTTGAACGTTGGGAACAGAGATCAGCTCTGGAAAGGAG	GCACGAGGGTGGGTGAGGCTGTACCCTAAGGTGGAGCACCTGCCCTCACG	B3GNTL1	NM_001009905	Body	Body					17:78561899-78562424			B3GNTL1;B3GNTL1	ENST00000571954.1;ENST00000576599.1	3'UTR;5'UTR	B3GNTL1;B3GNTL1;B3GNTL1	ENST00000570947.1;ENST00000571954.1;ENST00000576599.1	3'UTR;3'UTR;5'UTR	chr17:80967305-80969830	3						TRUE		25	0.330961
cg18996543	chr10	104193753	-	cg18996543	35771154		AAAAATAAACCCTTTTTAATACTAATTCCTTCRTAAAATACTAAAAACCC		II			rs1572531	0.131466					chr10:104191984-104192527	S_Shore	CCCCCATCAGCAGGGATGAGCCCTTTTTAGTGCTAGTTCCTTCGTGGGGTGCTGGGGACC[CG]GAAGCTGTCCCTGCCCTCAGGGAGCTCACAGTCCAAGAGAGAAGTCCCATCTTTCCTCTC	CGGGTCCCCAGCACCCCACGAAGGAACTAGCACTAAAAAGGGCTCATCCC	CUEDC2	NM_024040	TSS1500	TSS1500								CUEDC2	ENST00000369937.4	TSS1500	CUEDC2;CUEDC2;CUEDC2	ENST00000486762.1;ENST00000477994.1;ENST00000369937.4	TSS1500;TSS1500;TSS1500					chr10:104193065-104202840	6				25	0.1209
cg25660265	chr4	4785832	+	cg25660265	11798151		ACCACAATCACCCTTCTTTAAAACCTAACTTCTAATACAAACTTAATACC		II			NA							OpenSea	GTCGGTCACGGCCTCACAGGTGTGTGGTGAGCATTGTATGAATGGCATGCGTAGAGTCCT[CG]GCACCAAGCCTGCACCAGAAGCCAGGTTTCAAAGAAGGGTGACTGTGGTGTGGGTCCCTG	CGGCACCAAGCCTGCACCAGAAGCCAGGTTTCAAAGAAGGGTGACTGTGG				integenic				TRUE										chr4:4785825-4786035	3						TRUE		25	0.122756
cg07603078	chr13	101237377	+	cg07603078	14604554		TTAATTACCTATAAAATACCTCACACTCTAAATCTATTAAACTACTTTTC		II			NA						chr13:101240689-101241226	N_Shelf	ATCTAACTTCTAGTTTACAGGAAATATAGGGGATAGAGAAGCAAGCCAAACCACACTCCA[CG]AAAAGCAGCCCAACAGATCCAGAGTGTGAGGCACCCTACAGGCAATCAACCAAGTAACAT	TGATTGCCTGTAGGGTGCCTCACACTCTGGATCTGTTGGGCTGCTTTTCG	GGACT	NM_001195087	5'UTR	5'UTR						13:101237070-101237490	Unclassified_Cell_type_specific	A2LD1;A2LD1	ENST00000376250.1;ENST00000492399.1	TSS1500;3'UTR	A2LD1;A2LD1;A2LD1	ENST00000376250.1;ENST00000492399.1;ENST00000471912.1	TSS1500;3'UTR;3'UTR	chr13:101237260-101237515	3								25	0.206385
cg00005541	chr12	133009863	-	cg00005541	56710245		AATACRATATATACACAAATCTAAATACAAACRCACRTACCCATAAACAC		II			rs11830541	0.177169					chr12:133009744-133009973	Island	TGGGTACTCAGGGTGCGATGTGTACACAGATCTGAATGCAGACGCACGTGCCCATGAGCA[CG]CACGTCCAGAGAGACGCACGTCTGCTTATCCACAAGGTGCACGCGTGTCTGGATCCGCAC	GTGCGATGTGTACACAGATCTGAATGCAGACGCACGTGCCCATGAGCACG				integenic					12:131519827-131520128											chr12:133007470-133011860	6				TRUE		25	0.79154
cg14960626	chr11	3223280	-	cg14960626	96602215		CCCAACAAATTCAACCTATAAAACATACTATACAAATATAAACRAACAAC		II			rs4758486	0.41041					chr11:3224524-3225077	N_Shore	GCGGCTGGAAACCCAGCAGATTCAACCTGTAGGGCATGCTGTGCAAATGTGGGCGGACAG[CG]TGCAGCAGTTGCCATCGGCGTCCCTCCCAGCCTCTGGCCGTCGTGAGGCCAAAGCTCTGA	CGCTGTCCGCCCACATTTGCACAGCATGCCCTACAGGTTGAATCTGCTGG				integenic														chr11:3223145-3223475	3								25	0.0656073
cg20354774	chr2	232278944	-	cg20354774	97790316		AAACTAAAAATAACCTTCATCCTCCAAAAAAATATATCRAAAACATTCCC		II			rs10933369	0.204941					chr2:232276742-232277135	S_Shore	TTCTGCTCTGCAAACTGGAAGTGACCTTCATCCTCCAGGAGGGTATGTCGAAAGCATTCC[CG]CTTGGCCACTTTTACAAGTTATTTCTGCCTGGGAAGGCACCAACTCAATTATCCAGTAGA	CGGGAATGCTTTCGACATACCCTCCTGGAGGATGAAGGTCACTTCCAGTT				integenic														chr2:232278680-232279075	3								25	0.271525
cg08794018	chr6	157948630	+	cg08794018	47706930		ACAACTTAAAAATACTCTAACTAAACCTATACRCTCTATAACAAAACCTC		II			NA							OpenSea	TGATGGAAACTTCTGGTAGAAAAAGCCTTCCAGAACTGCCCAGAGTAAGCACTACAGTCA[CG]AGGTTTTGCCACAGAGCGTATAGGCTCAGCTAGAGCATTTTCAAGCTGTTTTTCTGTGGC	CGAGGTTTTGCCACAGAGCGTATAGGCTCAGCTAGAGCATTTTCAAGCTG	ZDHHC14;ZDHHC14	NM_024630;NM_153746	Body;Body	Body						6:157948443-157948665	Unclassified_Cell_type_specific							chr6:157948465-157948970	3								25	1.07622
cg05868443	chr8	8777082	-	cg05868443	18721253		AATTTCTAACTCTACAAAATATTTCAAACATCTTATATATTTTCTCCTCC		II			NA							OpenSea	AGCACTTCCTCAATTTCTGGCTCTACAGGATATTTCAGACATCTTGTATATTTTCTCCTC[CG]CTAGTAGAATCAGCCATTTCTCCAAGAAGCCCTGGTTCCTTTTATTGAAAAATGGTACTA	CGGAGGAGAAAATATACAAGATGTCTGAAATATCCTGTAGAGCCAGAAAT				integenic														chr8:8776920-8777155	3								25	2.02277
cg17592231	chr11	43604758	-	cg17592231	96726357		AATAACCCAAAAAAAATAAACTTACACAAAAAAAATTAAACCACCRCAAC		II			NA						chr11:43602545-43603215	S_Shore	TTTGGGAGAGAGGTGGCCCAAGAGAAGTGAACTTGCACAGAAGAGGTTGAGCCACCGCAG[CG]CAGGCGGCTCAGGGTTATTGCGACCCTAGCCCCCTCACTTCTCCCTCCGAGGCTAAGTGT	GTGGCCCAAGAGAAGTGAACTTGCACAGAAGAGGTTGAGCCACCGCAGCG				integenic				TRUE	11:43561329-43561486						HSD17B12;HSD17B12;HSD17B12	ENST00000526615.1;ENST00000532864.1;ENST00000533358.1	5'UTR;5'UTR;5'UTR	chr11:43604585-43605015	3						TRUE		25	0.25697
cg19388280	chr3	170459454	+	cg19388280	21630986		AATCTCCTAACTAAAACCTCAAACAATAATAATATATCAAAAACAAAATC		II			NA							OpenSea	CCTGCCTCCAGGAAGGAAGAGATTATTGCAGTTCCCTCTATTTTAAAATCTTTTCAATGC[CG]ATTTTGTTTTTGATATATTATTATTGCCTGAGGCTTTAGTCAGGAGACTGAGATCACACA	GTCTCCTGACTAAAGCCTCAGGCAATAATAATATATCAAAAACAAAATCG				integenic				TRUE				RP11-373E16.4;CLDN11	ENST00000473110.1;ENST00000486975.1	TSS1500;3'UTR	RP11-373E16.4;CLDN11;CLDN11	ENST00000473110.1;ENST00000480067.1;ENST00000486975.1	TSS1500;5'UTR;3'UTR			chr3:170458624-170459862	6	chr3:170458948-170460247	6				25	1.26954
cg02438107	chr5	153855621	+	cg02438107	72763209		CCAAAAACTCCRCRCATAAAAACAAATTTACRAACCTATTTACCTATTTC		II			NA						chr5:153855190-153856128	Island	AGGGGAAGGTGTCGGGAGCAGTAACTGGGAGTCTTTAAATAAGTGACGGATTTCTGTTTG[CG]AAATAGGCAAACAGGCTCGTAAATTTGCCTTTATGCGCGGAGTTCCTGGGACCCGGGATG	CAGGAACTCCGCGCATAAAGGCAAATTTACGAGCCTGTTTGCCTATTTCG	HAND1	NM_004821	Body	Body					5:153835411-153836630	5:153855266-153856533	Unclassified_Cell_type_specific							chr5:153855105-153856115	3						TRUE		25	0.0808752
cg09223443	chr3	8680574	+	cg09223443	81648831		TTTAATTTCCAACAAAACATTACAACCRAATAATATTTCCCTATCTTCTC		II			NA							OpenSea	GGATGGCCCCCCACCCACCCACAAGTCTTGGGTCTGCTGGGGCATCAATACTCCTCTTGA[CG]AGAAGACAGGGAAATACCATTCGGCTGCAATGTCCTGCTGGAAACCAAACAAAAGGGGCA	TTGGTTTCCAGCAGGACATTGCAGCCGAATGGTATTTCCCTGTCTTCTCG	SSUH2;SSUH2;SSUH2;SSUH2	NR_046358;NM_001256748;NM_001256749;NM_015931	Body;Body;5'UTR;5'UTR	Body								C3orf32;C3orf32;C3orf32	ENST00000341795.3;ENST00000415132.1;ENST00000317371.4	5'UTR;5'UTR;5'UTR	C3orf32;C3orf32;C3orf32;C3orf32;C3orf32;C3orf32;C3orf32;C3orf32;C3orf32;C3orf32	ENST00000455157.2;ENST00000495366.1;ENST00000435138.1;ENST00000466215.1;ENST00000484585.1;ENST00000483845.1;ENST00000341795.3;ENST00000415132.1;ENST00000317371.4;ENST00000420394.1	3'UTR;3'UTR;3'UTR;3'UTR;3'UTR;3'UTR;5'UTR;5'UTR;5'UTR;5'UTR	chr3:8680225-8680655	3								25	0.00917957
cg26601170	chr15	32974906	-	cg26601170	90736275		TATTCCCTCATTCTTTATTCTACCACAATCTACATTCCAAAAATAAAATC		II			NA							OpenSea	TGAAACTAACATATTCCCTCATTCTTTGTTCTGCCACAATCTGCATTCCAAGAATGAAAT[CG]CTTGCTAAATTTAGCCATTATTTGTGAGGAATTGCTTGAATTATGACACAACACAGCACA	ATTCCCTCATTCTTTGTTCTGCCACAATCTGCATTCCAAGAATGAAATCG	SCG5;SCG5	NM_003020;NM_001144757	Body;Body	Body		chr15:32974763-32974763						SCG5	ENST00000498069.1	5'UTR	SCG5;SCG5	ENST00000470349.1;ENST00000498069.1	5'UTR;5'UTR	chr15:32974805-32975135	3								25	0.105926
cg04870120	chr15	32999748	-	cg04870120	42799935		TCAACAAAAATCTAAAAACATCTATATACTCCAAATACCATATAAAAACC		II			NA							OpenSea	AATCTATTCATTCAACAAAGGTCTGGGAGCATCTATGTACTCCAAGTGCCATGTAGAGGC[CG]GGGATTCAGTGAGCCACACAAAGACGGTTCTTGCCCCCACAGAGCTTACAGGCACGCGGA	CGGCCTCTACATGGCACTTGGAGTACATAGATGCTCCCAGACCTTTGTTG				integenic				TRUE																	TRUE		25	1.58078
cg09658958	chr8	56904259	-	cg09658958	87611106		CAACAATAAACTCAACATAATCTTCTTTATCATCAACTTCAAACACAAAC		II			rs2667977	0.224038						OpenSea	TCCTCCCAGGACAGCAGTGGGCTCAGCATGGTCTTCTTTGTCATCAGCTTCAGGCACAGG[CG]TTTTCAGGAAACAATCACCTTGCTCCACACTCAGAGTTTTGGTCATGGTGCACCCCCACA	CGCCTGTGCCTGAAGCTGATGACAAAGAAGACCATGCTGAGCCCACTGCT	LYN;LYN	NM_002350;NM_001111097	Body;Body	Body				TRUE		8:56904140-56904677	Unclassified	LYN	ENST00000420292.1	5'UTR	LYN	ENST00000420292.1	5'UTR	chr8:56903640-56904535	3								25	0.590327
cg09258509	chr16	85521040	-	cg09258509	81603234		CCTAACTATAACAAACATATCRAAAACCTAAAAACCCTCRCATAATCTAC		II			rs11864862	0.017054					chr16:85519109-85519357	S_Shore	TGTAGAGTGTTCCTGGCTGTGACAGGCATGTCGAGGGCCTGAGAACCCTCGCATGGTCTA[CG]TTCGCACCTGGGCAGGCCGATTTCATAAACACTGAGGCCTCGTTATGAGCCAGGAAGATG	CTGGCTGTGACAGGCATGTCGAGGGCCTGAGAACCCTCGCATGGTCTACG				integenic					16:84078392-84078584											chr16:85517752-85526864	6				TRUE		25	0.220385
cg19551922	chr3	4452028	-	cg19551922	77810226		AAACTTAAACAAACATAATTACCTTCTATTCCTAAATTATAAAATACATC		II			rs794184	0.215654						OpenSea	CAGAATAAGTAAAACTTGGACAAACATGGTTGCCTTCTGTTCCTAAGTTATAAGGTGCAT[CG]GTCTGACATACTAAGAGGTTCAGGAATTAATCACTAAATGACACAACTTCCTGCTTCAAC	AACTTGGACAAACATGGTTGCCTTCTGTTCCTAAGTTATAAGGTGCATCG	SUMF1;SUMF1;SUMF1	NM_182760;NM_001164675;NM_001164674	Body;Body;Body	Body														chr3:4451880-4452175	3								25	0.342364
cg08251025	chr4	124322371	-	cg08251025	80734947		ACTTTCTTTAAATAAAAATTATTCTCCTACTTATACTCAATATTCCCTAC		II			NA						chr4:124318307-124319998	S_Shelf	CTGATAACTGAGCTTTCTTTAGATGAGAGTTATTCTCCTGCTTATACTCAGTATTCCCTG[CG]AAGGCATGCTCCATTTTAATTATTAGATTCACAAACAGGAAGGCATTACTTTCTCCTGAT	CGCAGGGAATACTGAGTATAAGCAGGAGAATAACTCTCATCTAAAGAAAG	SPRY1;SPRY1	NM_199327;NM_005841	5'UTR;5'UTR	5'UTR			RDMR					SPRY1;SPRY1	ENST00000339241.1;ENST00000394339.2	5'UTR;5'UTR	SPRY1;SPRY1;SPRY1;SPRY1;SPRY1	ENST00000505319.1;ENST00000339241.1;ENST00000507703.1;ENST00000394339.2;ENST00000508849.1	5'UTR;5'UTR;5'UTR;5'UTR;5'UTR	chr4:124322345-124322670	3						TRUE		25	0.0741655
cg12381416	chr3	14359266	+	cg12381416	83749180		AACATAACCCCAATCCCRAACAACAAAAAATACACAAAAATAAAATTTAC		II			NA							OpenSea	AGGCACCAAGTTGCTAAAGTAGCTTGCCTAATGCCACACAGCCGGGGAGCAAAGAGTCAA[CG]CAAACCCCATCCCTGTGCACTCTCTGCTGCCCGGGACTGGGGCCATGCCCTGAGTACCAG	CGCAAACCCCATCCCTGTGCACTCTCTGCTGCCCGGGACTGGGGCCATGC				integenic				TRUE																	TRUE		25	0.339839
cg15239189	chr4	5400903	-	cg15239189	60645583		AAAACTTACAACCTTCAAAACTAAATTCACTAACATTACTTCAAAAACCC		II			NA							OpenSea	GATGCCAACAGGAGACTTACAGCCTTCAAAACTAAATTCACTGGCATTGCTTCAGGGGCC[CG]TCTCTCAGGGCCTAACATGGGGTTGGCTGGAGGGAGCAGGTGCGAATTCTTCTGAAGTAG	CGGGCCCCTGAAGCAATGCCAGTGAATTTAGTTTTGAAGGCTGTAAGTCT	STK32B;STK32B	NM_018401;NM_001306082	Body;Body	Body				TRUE							STK32B;STK32B	ENST00000512018.1;ENST00000505508.1	3'UTR;5'UTR	chr4:5400885-5401155	3								25	0.0725545
cg15284809	chr2	40739654	-	cg15284809	49776210		ATCTCTAAACATAATTTACATAACTAAATCTCAACTTATCTATACCTTTC		II			NA							OpenSea	GTCCTTTAAGTGTCTCTAAACATGGTTTGCATAGCTGGATCTCAGCTTATCTGTGCCTTT[CG]GCTTTCGCTTCCATACATGGATCTGTTCCCAACAGTAACTCCAAGCTGTCGAAAAGAAGC	TCTCTAAACATGGTTTGCATAGCTGGATCTCAGCTTATCTGTGCCTTTCG	SLC8A1	NM_001112802	TSS200	TSS200				TRUE				SLC8A1;SLC8A1;SLC8A1	ENST00000403092.1;ENST00000542640.1;ENST00000405269.1	TSS200;TSS200;5'UTR	SLC8A1;SLC8A1;SLC8A1	ENST00000403092.1;ENST00000542640.1;ENST00000405269.1	TSS200;TSS200;5'UTR	chr2:40739440-40739790	3								25	0.0691402
cg12976463	chr6	50488809	-	cg12976463	47703114		CTCTAAAATATTAATCTACTCTTATTAAAATTAACAACCCCAAAAAAATC		II			NA							OpenSea	GCCACTTTCTTCTCTGGAATGTTAATCTGCTCTTATTGGAGTTAGCAACCCCAGGAGGAT[CG]CTTCCTGATTTGTCTTATCCAGAAAAAAAAAAAACAAAAAAACCTCCTCTTTCCCACCTC	TCTGGAATGTTAATCTGCTCTTATTGGAGTTAGCAACCCCAGGAGGATCG				integenic				TRUE				RP11-524K22.1	ENST00000426547.1	5'UTR	RP11-524K22.1	ENST00000426547.1	5'UTR	chr6:50488660-50488910	3						TRUE		25	0.57082
cg13465470	chr12	13145561	-	cg13465470	32661548		RCCAAACCAAAAATCATAAAACAACAAATCAACCTTAACTATAAAACACC		II			NA							OpenSea	GAGGAAATTGCGCCAGACCAGGAATCATGAGGCAGCAAGTCAGCCTTGACTGTGGGGCAC[CG]TGCTGAATCATTCTGAGGCTGCTGTGAAGCCCTCCATCTGGTGAATCTGACACTTCCAAA	CGGTGCCCCACAGTCAAGGCTGACTTGCTGCCTCATGATTCCTGGTCTGG	HEBP1	NM_015987	Body	Body		chr12:13145446-13145446												chr12:13145445-13146055	3								25	1.1428
cg25687423	chr6	43193521	-	cg25687423	14631985		CAAATAATTAAATCAAAAAAAACAACCACCTACCCTAAAAAATCAACCTC		II			NA						chr6:43196811-43197340	N_Shelf	TGAGATTAAGTCAAGTGGTTGGGTCAGGGGAGGCAGCCACCTGCCCTGGAGGATCAGCCT[CG]AAGTATCGATCCAGCAGGGCCTCCACCTCTCCCTCCTCATAGTCCCACACCTGGAACCGA	CGAGGCTGATCCTCCAGGGCAGGTGGCTGCCTCCCCTGACCCAACCACTT	C6orf108;C6orf108	NM_006443;NM_199184	Body;3'UTR	Body								C6orf108	ENST00000393987.2	3'UTR	C6orf108	ENST00000393987.2	3'UTR					chr6:43193367-43194623	6		TRUE		25	0.100648
cg13222389	chr11	131122754	+	cg13222389	51659200		AACTTCAAAACCCTTCTATAAATTATATTTCTATAAAAATAACCATTTCC		II			NA							OpenSea	TTACTTAAGGGGCTCACATTCAAGTGCATAGTCCTAGGATCCTGTGAAAGGTGAGTTCCA[CG]GAAATGGTTATTCTTATAGAAATACAATCTACAGAAGGGCTCTGAAGTCAATTTCTTTTC	CGGAAATGGTTATTCTTATAGAAATACAATCTACAGAAGGGCTCTGAAGT				integenic				TRUE				AP002856.5	ENST00000416553.1	TSS1500	AP002856.5	ENST00000416553.1	TSS1500										25	0.638374
cg19678447	chr1	31922081	+	cg19678447	86617398		TTACCATTTCTACTAACAACACAATTATAAAAACATCTAATTTTTCTATC		II			NA							OpenSea	TGTTCATGTCTTATTCTTGATGTCCACTAAGCTAGGAAAACCACATCTTTACCAACTGTA[CG]ACAGAAAAACCAGATGTCTTCACAACTGTGTTGTTAGCAGAAATGGCAAAAACAACAGGA	CGACAGAAAAACCAGATGTCTTCACAACTGTGTTGTTAGCAGAAATGGCA				integenic																		chr1:31921684-31923577	6				25	1.25501
cg15222124	chr4	78067593	-	cg15222124	93622975		TAAAACACATAACTACAAAAACCTAAATATTCTTAAAAACTAATCTTCAC		II			rs4302483	0.00039						OpenSea	TGCTGCATTTGTAAGACACATGGCTACAGAAACCTGAATATTCTTGGAAGCTAATCTTCA[CG]CAGGATGAGTCAATATGTTTCTGTCCTGTTTAAATACAAGATCTCGAGATAGCATATTAT	AAGACACATGGCTACAGAAACCTGAATATTCTTGGAAGCTAATCTTCACG				integenic														chr4:78067040-78068250	3								25	0.469379
cg09173500	chr8	67053592	-	cg09173500	32691201		AACCRTAAATCTTTTTACCTCCRCTTCTTAAAAATAACTTAACCTAAAAC		II			rs7840087	0.019231						OpenSea	TGAATGAACTGAGCCGTGAGTCTTTTTACCTCCGCTTCTTGAGAGTGGCTTGGCCTAAGA[CG]TTCCCTGAACTCCGGACTGCAGGCTGATGGAGGGCTTCTGGGCTGTTCCATGAGCCCAGC	CGTCTTAGGCCAAGCCACTCTCAAGAAGCGGAGGTAAAAAGACTCACGGC	TRIM55;TRIM55;TRIM55;TRIM55	NM_033058;NM_184087;NM_184086;NM_184085	Body;Body;Body;Body	Body						8:67053428-67054077	Unclassified_Cell_type_specific							chr8:67053520-67053895	3								25	0.00563346
cg09337699	chr2	232230331	+	cg09337699	2607257		TATACRACTAATTCCTATCTACCTTTATCTACTATATTCTATTCTAACCC		II			rs73098126	0.094064						OpenSea	TTGCTGCGGACATTTCATCTGGATTATAAGAAAACCCAGAAAGGGGCAGAGGTGGGGAAA[CG]GGCCAGAACAGAATACAGCAGATAAAGGCAGATAGGAACCAGCCGCACACACAGCAGATG	CGGGCCAGAACAGAATACAGCAGATAAAGGCAGATAGGAACCAGCCGCAC	ARMC9	NM_001271466	Body	Body				TRUE				ARMC9	ENST00000483477.1	5'UTR	ARMC9	ENST00000483477.1	5'UTR	chr2:232230020-232230515	3								25	0.24316
cg16280551	chr3	183226797	+	cg16280551	23752296		TTCAATAAAATTTTCCACAATCTAAATTTTACTAATCATATTCCCATAAC		II			NA							OpenSea	AGCCTCTACATTTACTCAGCAATTTACAGGAAATACAGGGAAAGAGGAACCTGCTAAAGA[CG]TCATGGGAACATGATCAGCAAAATCCAGATTGTGGAAAACTCTACTGAACAACTTGTTCA	CGTCATGGGAACATGATCAGCAAAATCCAGATTGTGGAAAACTCTACTGA	KLHL6	NM_130446	Body	Body		chr3:183226681-183226681									KLHL6	ENST00000489245.1	3'UTR										25	1.04928
cg03550494	chr3	187904960	+	cg03550494	80671944		TTTTTCAACTTTTACAATCAAACCACAAAACACAAATAACTTAACTATAC		II			NA							OpenSea	TCTCGAGGGTTTATAATGGATACATGCATATAGGCACATGTATATATTAATGGTTTTATA[CG]TATAGCTAAGTCATCTGTGCTCTGTGGTTTGATTGCAAAAGCTGAAAAAATAAATAATAT	CGTATAGCTAAGTCATCTGTGCTCTGTGGTTTGATTGCAAAAGCTGAAAA	LPP	NM_001167672	5'UTR	5'UTR		chr3:187904912-187904912						LPP	ENST00000448637.1	5'UTR	LPP;LPP;LPP;LPP;LPP	ENST00000448637.1;ENST00000416784.1;ENST00000430340.1;ENST00000414139.1;ENST00000454789.1	5'UTR;5'UTR;5'UTR;5'UTR;5'UTR	chr3:187904760-187905210	3								25	1.46815
cg25774094	chr7	41771743	-	cg25774094	98606844		TAATATTTCRAAAACCCAACTTACTTCTTAAACAAAAAAATTTCCTTTCC		II			rs77812140	0.010064						OpenSea	TGTGGCAGACTTGGTGTTTCGAAAGCCCAACTTGCTTCTTAGACAAGAGAATTTCCTTTC[CG]CTTTCAGTGTGTGCTGAGTGAAAATGAAAGAACTGTGTCTGGGGAGGCATGTCCTCATTT	CGGAAAGGAAATTCTCTTGTCTAAGAAGCAAGTTGGGCTTTCGAAACACC	INHBA-AS1	NR_027118	Body	Body		chr7:41771654-41771654		TRUE		7:41771634-41771823	Unclassified_Cell_type_specific	AC005027.4	ENST00000415848.2	5'UTR	AC005027.4	ENST00000415848.2	5'UTR	chr7:41771640-41772115	3								25	0.937104
cg19758969	chr5	14957124	+	cg19758969	73751195		TAACAATACAAAACAAACTAACACCAAAACCAAATATTCTAAAATTAAAC		II			NA							OpenSea	ACATTGTTTTTGGGGAAACTTAAAAATAAGTAAGTCCCATGATTTGTCTGCTTTCACCTC[CG]TTCAACCCTAGAACATTTGGCTCTGGTGTTAGTCTGTTTTGCATTGTTATACAGGAATAT	AACAATGCAAAACAGACTAACACCAGAGCCAAATGTTCTAGGGTTGAACG				integenic				TRUE																	TRUE		25	0.141579
cg09149049	chr10	31011347	-	cg09149049	21602949		AAAAAACCRACCACTATAAATACAAATAAAACTTCCTTCTCTAACTCACC		II			NA							OpenSea	ATGCAACTGATGAGGAGCCGGCCACTGTGAATACAGATGAAGCTTCCTTCTCTGGCTCAC[CG]CTCACTTCCTGCCACACAGCCCGGTTCCTAACAGGCCGCAGACCAATACTGCTGGTCTGT	CGGTGAGCCAGAGAAGGAAGCTTCATCTGTATTCACAGTGGCCGGCTCCT				integenic								RP11-14C22.6	ENST00000416310.1	TSS1500	RP11-14C22.6	ENST00000416310.1	TSS1500										25	0.700242
cg09168695	chr6	20484204	-	cg09168695	71754284		AACCTACAATTATTCATTTCCTATTAACCAAAAAATTAACCTTATCAACC		II			NA							OpenSea	GCAGTTTTTCAAACCTGCAATTGTTCATTTCCTGTTGACCAAAGAATTAACCTTGTCAGC[CG]ATAATTAGTGAGATGGAAGAGAGGCGTAGTGATTTGGACCCCCAGTGGTTGGCAGAGTGG	CGGCTGACAAGGTTAATTCTTTGGTCAACAGGAAATGAACAATTGCAGGT	E2F3;E2F3	NM_001949;NM_001243076	Body;Body	Body				TRUE										chr6:20484140-20484395	3								25	1.71796
cg11930400	chr4	111533883	+	cg11930400	17654594		ACRACTTACTACACCCAATAAAACTTCATAACATCTTTCTATATCCTCCC		II			NA						chr4:111532647-111533391	S_Shore	CGTGGGCAACCAAATGCAGGCACCCTCTGAAGAGACGCCGAGAAGGCCCTGCATTCGATC[CG]GGAGGACATAGAAAGATGCCATGAAGTTCTATTGGGTGCAGCAAGCCGTTCCCCACGCAC	CGGGAGGACATAGAAAGATGCCATGAAGTTCTATTGGGTGCAGCAAGCCG				integenic					4:111753212-111753468			RP11-380D23.2;RP11-380D23.2	ENST00000513690.1;ENST00000503456.1	3'UTR;3'UTR	RP11-380D23.2;RP11-380D23.2	ENST00000513690.1;ENST00000503456.1	3'UTR;3'UTR					chr4:111531536-111534671	5		TRUE		25	0.207208
cg02241020	chr12	16501534	-	cg02241020	25681982		CCTATTTCTTCTCCCTAATTTCTTACCCAATAAATACTAAATAAATACCC		II			NA							OpenSea	GTTTATATTCCCCTATTTCTTCTCCCTAATTTCTTACCCAGTGAGTGCTGAGTGGGTGCC[CG]CAAGCATTGCTGTATAGCACCCAGGCCTCCAGTGAGCAATCCTTAAAGCCCAGTTTTCCT	CGGGCACCCACTCAGCACTCACTGGGTAAGAAATTAGGGAGAAGAAATAG	MGST1;MGST1;MGST1;MGST1;MGST1;MGST1;MGST1;MGST1	NM_145792;NM_001260511;NM_001260512;NM_001267598;NM_020300;NM_145791;NR_048545;NR_048547	5'UTR;5'UTR;5'UTR;5'UTR;5'UTR;5'UTR;Body;Body	5'UTR								MGST1;MGST1;MGST1;MGST1	ENST00000010404.2;ENST00000396210.3;ENST00000535309.1;ENST00000540056.1	5'UTR;5'UTR;5'UTR;5'UTR	MGST1;MGST1;MGST1;MGST1;MGST1;MGST1;MGST1;MGST1;MGST1;MGST1;MGST1	ENST00000536371.1;ENST00000534835.1;ENST00000543076.1;ENST00000396210.3;ENST00000537878.1;ENST00000535309.1;ENST00000540056.1;ENST00000540126.1;ENST00000539036.1;ENST00000542256.1;ENST00000539708.1	5'UTR;5'UTR;5'UTR;5'UTR;5'UTR;5'UTR;5'UTR;5'UTR;5'UTR;5'UTR;5'UTR	chr12:16501445-16501650	3								25	0.195283
cg24241128	chr5	180071734	+	cg24241128	93702100		AATTTATTTTAAACAACAAACRTACACCRACACATACACACAAATATAAC		II			NA						chr5:180075688-180076906	N_Shelf	CCCTGCTGTGAAGCAATCTGAGAAACCATTTCACACGGAGGTGTGGCCCACTGCCGGACA[CG]CCACATCTGTGTGCATGTGCCGGTGCACGCTTGCTGCTTAAAACAAATCAATCTCCATTT	CGCCACATCTGTGTGCATGTGCCGGTGCACGCTTGCTGCTTAAAACAAAT	FLT4;FLT4	NM_182925;NM_002020	Body;Body	Body					5:180004315-180004370			FLT4;FLT4	ENST00000424276.2;ENST00000376868.3	3'UTR;5'UTR	FLT4;FLT4;FLT4;FLT4	ENST00000424276.2;ENST00000502293.1;ENST00000513527.1;ENST00000376868.3	3'UTR;3'UTR;3'UTR;5'UTR	chr5:180071600-180071790	3								25	0.0709622
cg26660199	chr16	52263150	-	cg26660199	83710395		AACTACTCATTTAAATTAAACCACATACTCTTCAATTCACCTCAATCAAC		II			NA							OpenSea	AGACGAATAGCAGCTGCTCATTTGAGTTGGGCCACATGCTCTTCAGTTCACCTCAGTCAA[CG]CCACTTCCTATTGTTTCCCACCTAGCTCACTTCACTCTGATTTAACCTGCTGGGCACTGA	GCTGCTCATTTGAGTTGGGCCACATGCTCTTCAGTTCACCTCAGTCAACG				integenic								RP11-142G1.3	ENST00000569998.1	TSS1500	RP11-142G1.3	ENST00000569998.1	TSS1500										25	0.037234
cg16602850	chr5	157205259	-	cg16602850	25635258		ATAAATTTATACAAACTATCCTAATAACACCTATAATCAAACCRCAAACC		II			rs61076497	0.039341						OpenSea	GTCCTCCTGTAGTGGGTTTGTGCAGGCTGTCCTGATGACACCTGTAATCAAGCCGCAGAC[CG]TATCCTCAACTCCATCCTGTGCTTTCCTTTTCCATTTGGAGGCAGTAAAATTGACAAGGC	CGGTCTGCGGCTTGATTACAGGTGTCATCAGGACAGCCTGCACAAACCCA				integenic														chr5:157205180-157205595	3								25	0.0446451
cg07350732	chr17	2169571	+	cg07350732	11695176		CTCAAAACTCACCAAATCTCAAAAAACCRAATTACCAACATATCCTATTC		II			rs4471715	0.042707						OpenSea	ACTAAAGGTCACGTGGGGTGGAAAGTGGCCTGTGGGTAACACAGAATATACACACGCACG[CG]AACAGGATATGCTGGTAATCCGGCTTCCTGAGACCTGGTGAGTTTTGAGAGTTCTCATCA	TCAAAACTCACCAGGTCTCAGGAAGCCGGATTACCAGCATATCCTGTTCG	SMG6;SMG6	NM_001256827;NM_017575	TSS200;Body	TSS200						17:2169212-2170238	Unclassified	SMG6	ENST00000354901.4	TSS200	SMG6;SMG6	ENST00000570606.1;ENST00000354901.4	TSS200;TSS200	chr17:2169400-2169635	3								25	0.399841
cg04235280	chr2	103097094	-	cg04235280	89629190		AAATACATATTAAATATTCTTTTTTTCTACATACCTCTCTCTTTACATTC		II			NA							OpenSea	AAGCAATGTTGAAATGCATATTGAATATTCTTTTTTTCTGCATGCCTCTCTCTTTGCATT[CG]TATTTTTACATGATGTTTTCTTAGAAGTGAAATTTCCAGTTTAAACAGTATGTACATTTA	CGAATGCAAAGAGAGAGGCATGCAGAAAAAAAGAATATTCAATATGCATT	SLC9A4	NM_001011552	Body	Body		chr2:103096908-103096908																chr2:103096635-103097259	3				25	0.993001
cg07933854	chr18	47430007	-	cg07933854	69774980		TACACCAAAATATACTCCACCCTAACCACATTTTTATTATTATCAATTTC		II			NA							OpenSea	TCTCTACATACTACACCAGGGTGTGCTCCACCCTGACCACATTTTTATTATTATCAATTT[CG]TGCTTTACTTTTATTATTTAGAAAATCACACCTTCTGTGATCATAGAAGAGACAGATGTT	ACACCAGGGTGTGCTCCACCCTGACCACATTTTTATTATTATCAATTTCG	MYO5B	NM_001080467	Body	Body								MYO5B	ENST00000324581.6	TSS1500	MYO5B	ENST00000324581.6	TSS1500										25	0.117519
cg13247673	chr11	1983240	-	cg13247673	91677117	20749558	AACAACATCTTCCTAAACTACTTCTCACAAAAAACACAAATAAACTCCCA	AACGACATCTTCCTAAACTACTTCTCACGAAAAACGCAAATAAACTCCCG	I	A	Red	NA						chr11:1983124-1983351	Island	TGTGCTCATGAAGGCGACATCTTCCTGGGCTGCTTCTCACGAGGGGCGCAGGTGGGCTCC[CG]AGTGGCCTGGAAGCTGGGGAGAGGCGTGGATGCGGATGGCGTGTTGCTCTTGGGCTGGCC	CGGGAGCCCACCTGCGCCCCTCGTGAGAAGCAGCCCAGGAAGATGTCGCC				integenic					11:1939474-1940507											chr11:1975920-1987443	6				TRUE		25	0.00664309
cg06551547	chr6	164082971	+	cg06551547	87769331		CCATATCTATTCTAATTCATTCACCATAAAATCATAAATCCTCCTAACCC		II			NA							OpenSea	TCCCTATCTATGAATTGCTCCCCCATTGTTAATGCCTGTTTTAACTGGAGCAGGTCAGTG[CG]GGTCAGGAGGATTCATGATTTTATGGTGAATGAACTAGAACAGATATGGGATTACTGGCA	CGGGTCAGGAGGATTCATGATTTTATGGTGAATGAACTAGAACAGATATG				integenic																chr6:164082138-164083085	6						25	0.35867
cg14141061	chr11	119881616	+	cg14141061	84656125		CAACTACTAAAACACTCACTACCCAAAATCCCAAACTTCRAAAAAAATAC		II			NA							OpenSea	TCTTCCAGCCTGCCTTAATCTGAGGGCCCCACACGAGCCGGCTCAGGCCTCCTCTTCCTT[CG]TACCTCCCTCGAAGCCTGGGATTCTGGGCAGTGAGTGCTCCAGCAGCTGACTGACTCCCA	CGTACCTCCCTCGAAGCCTGGGATTCTGGGCAGTGAGTGCTCCAGCAGCT				integenic				TRUE				RP11-831A10.1	ENST00000534423.1	5'UTR	RP11-831A10.1	ENST00000534423.1	5'UTR	chr11:119881385-119881635	3						TRUE		25	0.147361
cg13251528	chr20	5128144	-	cg13251528	70647115		ACCCAAAAAAACACAAACCTTACAAATCCTTTAATATATAATACATAAAC		II			NA							OpenSea	TCAGTAGTGGAGCCCAGGAGAGCACAGGCCTTGCAGGTCCTTTGGTGTGTGGTACATAAA[CG]TGTGGTAAATAGAGGGATTAATCTGCAGAAAACTCCCTGCATCTCAGTAGCTCTCAAGTA	CCCAGGAGAGCACAGGCCTTGCAGGTCCTTTGGTGTGTGGTACATAAACG	CDS2	NM_003818	Body	Body		chr20:5127563-5127563									CDS2;CDS2;CDS2	ENST00000467923.1;ENST00000468817.1;ENST00000486875.1	5'UTR;5'UTR;5'UTR										25	0.320781
cg16176095	chr1	3289798	+	cg16176095	29646163		CTAAAAAAACTCTAAATATAAATACTCTAACATTATTACCRTTTCCCRCC		II			NA							OpenSea	GGGGAGCCGGCTTCTGCATGCGAGCTCCACGGGACAGTCTCAGTCCCCCTGCTGCAGTGC[CG]GCGGGAAACGGCAACAATGCCAGAGCATTCACACCCAGAGTCTCCTTAGAGCCCCTAGAT	CGGCGGGAAACGGCAACAATGCCAGAGCATTCACACCCAGAGTCTCCTTA	PRDM16;PRDM16	NM_022114;NM_199454	Body;Body	Body					1:3279658-3279885			PRDM16	ENST00000512462.1	5'UTR	PRDM16;PRDM16	ENST00000512462.1;ENST00000463591.1	5'UTR;5'UTR			chr1:3288307-3292395	6				TRUE		25	0.129412
cg10430941	chr10	47656773	-	cg10430941	24657536		AAAACCACAAAAAAAACAATAAAAATAACTCACACACCTCTAATCTCAAC		II			NA						chr10:47655677-47656379	S_Shore	AATAGCAAATTAAGACCACAAAGAGGGCAGTGAGGGTGGCTCACACACCTCTAATCTCAG[CG]CTTGGGAGTCCAGGGCCAGAGGATCCCTTGAGGCCAGGAGGTGGAGTCTAGCCTGGGAAA	CGCTGAGATTAGAGGTGTGTGAGCCACCCTCACTGCCCTCTTTGTGGTCT	ANTXRL	NR_003601	TSS1500	TSS1500								RP11-292F22.7;ANTXRL;ANTXRL	ENST00000563046.1;ENST00000447511.2;ENST00000537271.1	5'UTR;TSS1500;TSS1500	ANTXRL;RP11-292F22.7;ANTXRL;ANTXRL	ENST00000441923.2;ENST00000563046.1;ENST00000447511.2;ENST00000537271.1	TSS1500;5'UTR;TSS1500;TSS1500	chr10:47656465-47656810	3						TRUE		25	0.705538
cg16441504	chr11	65309491	-	cg16441504	11731842		AAAAAAACCTCAAATACAATTAAACTTCCRATACCTTTAAATCTCATCAC		II			NA						chr11:65305935-65308502	S_Shore	GAAGCCCAAATGGAAAGGCCTCAAATGCAATTGAGCTTCCGATACCTTTAGGTCTCATCA[CG]CCTTACTCTAGACCACCCTCCACTCCCCAACTCTGTGCTCAGGGCACCCTCCCCTCCTCT	GAAAGGCCTCAAATGCAATTGAGCTTCCGATACCTTTAGGTCTCATCACG	LTBP3;LTBP3;LTBP3	NM_001164266;NM_001130144;NM_021070	Body;Body;Body	Body								LTBP3;LTBP3;LTBP3	ENST00000530785.1;ENST00000529189.1;ENST00000301874.6	5'UTR;5'UTR;5'UTR	LTBP3;LTBP3;LTBP3;LTBP3;LTBP3;LTBP3;LTBP3;LTBP3;LTBP3	ENST00000530785.1;ENST00000529189.1;ENST00000301874.6;ENST00000532661.1;ENST00000529582.1;ENST00000526124.1;ENST00000530990.1;ENST00000529582.1;ENST00000528516.1	5'UTR;5'UTR;5'UTR;TSS1500;1stExon;TSS1500;TSS200;3'UTR;3'UTR			chr11:65301937-65309790	6	chr11:65306412-65309713	6				25	0.231811
cg27546431	chr17	1372751	-	cg27546431	87608484	99691909	CAATAAAACACAATAAATACAATAAACCAAAATAAATACCCCTCCAAACA	CGATAAAACGCGATAAATACGATAAACCGAAATAAATACCCCTCCAAACG	I	A	Red	rs45456097	0.013889					chr17:1375216-1375460	N_Shelf	TCGGGGTAAATACGGTAGAACGCGGTAAATACGGTAGACCGGGGTAAATGCCCCTCCAGG[CG]GACACCCTTTGAGCAATGCTTGCGACTCCCTGACTCCACTTCCTCATCCTCACCCAGCCC	CGCCTGGAGGGGCATTTACCCCGGTCTACCGTATTTACCGCGTTCTACCG	MYO1C;MYO1C;MYO1C	NM_001080779;NM_033375;NM_001080950	Body;Body;Body	Body					17:1319367-1319502			MYO1C	ENST00000535421.1	3'UTR	MYO1C;MYO1C;MYO1C;MYO1C	ENST00000535421.1;ENST00000574308.1;ENST00000574341.1;ENST00000572615.1	3'UTR;3'UTR;TSS1500;3'UTR	chr17:1372540-1373035	3						TRUE		25	0.340996
cg18651578	chr20	5844315	-	cg18651578	85794846		TTAAAACCAATCAACCCATATAAAAAACCAACAAAATCTAAAAATTCTCC		II			NA							OpenSea	GTGACCTGGTATTGGAGCCAGTCAGCCCATATGGAGAGCCAGCAGGGTCTGGGAGTTCTC[CG]TCCTCTTGGCCAAGGCCGCTGACTGACTGGGCTACGAGTCAAAAGCCCAGCTCCCTTGCC	CGGAGAACTCCCAGACCCTGCTGGCTCTCCATATGGGCTGACTGGCTCCA	C20orf196	NM_152504	3'UTR	3'UTR				TRUE				C20orf196;C20orf196	ENST00000303142.6;ENST00000541651.1	3'UTR;3'UTR	C20orf196;C20orf196	ENST00000303142.6;ENST00000541651.1	3'UTR;3'UTR	chr20:5844260-5844815	3						TRUE		25	0.22418
cg11585284	chr1	110201343	-	cg11585284	99720934		TATATCCAACTAAAACCAATTCCAACTATAAAAAAAATAACTACTTACTC		II			NA						chr1:110198541-110199127	S_Shelf	ATAAATGCTGGTATGTCCAGCTGAAGCCAGTTCCAGCTGTGGGGAAGATGGCTGCTTGCT[CG]TGGCCAGCTGGGGCCATACACAGCCCTGGGGAGGCCACATCTGTGCAGGGAGCTTGTGTC	ATGTCCAGCTGAAGCCAGTTCCAGCTGTGGGGAAGATGGCTGCTTGCTCG	GSTM4;GSTM4;GSTM4	NM_000850;NM_147148;NR_024538	Body;Body;Body	Body								GSTM4	ENST00000495742.1	5'UTR	GSTM4;GSTM4;GSTM4;GSTM4;GSTM4;GSTM4	ENST00000495742.1;ENST00000485640.1;ENST00000478397.1;ENST00000493171.1;ENST00000493171.1;ENST00000493395.1	5'UTR;5'UTR;5'UTR;1stExon;5'UTR;TSS200	chr1:110200985-110201575	3								25	0.909829
cg25307097	chr12	118745017	-	cg25307097	44655279		CAATAAAATTTTAAACACRATTTTTTACCACTTTATAAATCAACCTTCCC		II			NA							OpenSea	TGTGCAAGAAGCAATGAGGTTTTGAGCACGGTTTTTTACCACTTTATGAATCAACCTTCC[CG]CCTCCTCTTCCCCCCCCCATCTCTGGAGTCCTCATAGTTTTCTCTTTAAAATCATTTGTA	AATGAGGTTTTGAGCACGGTTTTTTACCACTTTATGAATCAACCTTCCCG	TAOK3	NM_016281	5'UTR	5'UTR		chr12:118744725-118744725				12:118744901-118745099	Unclassified_Cell_type_specific	TAOK3;TAOK3;TAOK3	ENST00000359811.4;ENST00000419821.2;ENST00000392533.3	5'UTR;5'UTR;5'UTR	TAOK3;TAOK3;TAOK3;TAOK3;TAOK3;TAOK3;TAOK3;TAOK3;TAOK3	ENST00000359811.4;ENST00000541186.1;ENST00000539872.1;ENST00000542902.1;ENST00000541786.1;ENST00000419821.2;ENST00000542532.1;ENST00000392533.3;ENST00000542692.1	5'UTR;5'UTR;5'UTR;5'UTR;5'UTR;5'UTR;5'UTR;5'UTR;3'UTR	chr12:118744860-118745255	3								25	1.48967
cg02797233	chr12	4696457	-	cg02797233	56716865		AAAACRTACCTAAATAATATTATTTCACTAAACAAACATACTCTCTACCC		II			rs117283870	0.013021						OpenSea	GGAAGAGCCCTGGAGCGTGCCTGGGTGGTGTTGTTTCACTGAGCAAGCATGCTCTCTACC[CG]TCCTCTCGGTTAAAGCCCAGACCAAGCCTCACCCATTCAGAAGAGCGCCCCCTCTACCAC	CGGGTAGAGAGCATGCTTGCTCAGTGAAACAACACCACCCAGGCACGCTC				integenic											DYRK4;DYRK4;DYRK4;DYRK4	ENST00000537719.1;ENST00000539701.1;ENST00000539309.1;ENST00000538520.1	3'UTR;3'UTR;3'UTR;5'UTR	chr12:4696320-4696590	3								25	0.173527
cg21528869	chr20	25445526	-	cg21528869	65752574		CAATTCCACCCCCTCCCATTTAAAATTTATCTAATACTTCCTTATAACTC		II			NA							OpenSea	TTTGACAAATACAGTTCCACCCCCTCCCATTTGGGGTTTGTCTGGTGCTTCCTTGTGACT[CG]AGTGACAAGTTCCTGGGCAGACACTGTGCAGGGAGCTGCATCAGGAGGCAGAGATGCTAT	CGAGTCACAAGGAAGCACCAGACAAACCCCAAATGGGAGGGGGTGGAACT	NINL	NM_025176	Body	Body		chr20:25445422-25445422												chr20:25445085-25445555	3								25	0.957387
cg20971158	chr11	35159382	-	cg20971158	66736894		AAATCCATACAAATTTACTTTTAATAATTCACATAACAAATAAATACTAC		II			rs7944409	0.030488					chr11:35160375-35161000	N_Shore	CACCAGGCAAGAAGTCCATGCAGATTTACTTTTAGTAGTTCACATGACAAATAAATACTG[CG]TTTGATTTCCAAACATTAAACCATAGTATATTATAGATAGATATAGAGTTATCATTCAAA	CGCAGTATTTATTTGTCATGTGAACTACTAAAAGTAAATCTGCATGGACT	CD44;CD44;CD44;CD44;CD44	NM_001001391;NM_001001392;NM_001001389;NM_000610;NM_001001390	TSS1500;TSS1500;TSS1500;TSS1500;TSS1500	TSS1500								RP4-607I7.1;RP4-607I7.1;RP4-607I7.1;CD44;CD44;CD44;CD44;CD44;CD44;CD44;CD44	ENST00000528366.1;ENST00000528366.1;ENST00000530263.1;ENST00000263398.6;ENST00000526025.1;ENST00000449691.2;ENST00000428726.2;ENST00000433892.2;ENST00000278386.6;ENST00000434472.2;ENST00000352818.4	3'UTR;1stExon;TSS200;TSS1500;TSS1500;TSS1500;TSS1500;TSS1500;TSS1500;TSS1500;TSS1500	RP4-607I7.1;RP4-607I7.1;RP4-607I7.1;CD44;CD44;CD44;CD44;CD44;CD44;CD44;CD44;CD44;CD44;CD44	ENST00000528366.1;ENST00000528366.1;ENST00000530263.1;ENST00000263398.6;ENST00000526025.1;ENST00000449691.2;ENST00000528086.1;ENST00000428726.2;ENST00000425428.2;ENST00000433892.2;ENST00000278386.6;ENST00000434472.2;ENST00000352818.4;ENST00000442151.2	3'UTR;1stExon;TSS200;TSS1500;TSS1500;TSS1500;TSS1500;TSS1500;TSS1500;TSS1500;TSS1500;TSS1500;TSS1500;TSS1500								TRUE		25	0.567422
cg05491854	chr6	24910562	+	cg05491854	97727860		AATCCAACTCAAAACTAAAATAACAATCTCAAAAATCTTCATTTACCCCC		II			rs2817730	0.217596					chr6:24910626-24911285	N_Shore	TTTGGAATTCAGACACGGTGAGGAACGAGCTGGTTCATAGTCCAGCTCAAACGGGCAGCC[CG]GGGGCAAATGAAGACCCTTGAGACTGCCATCCCAGCCCTGAGCTGGATTCCCCATAGGCT	CGGGGGCAAATGAAGACCCTTGAGACTGCCATCCCAGCCCTGAGCTGGAT	FAM65B	NM_014722	5'UTR	5'UTR								FAM65B	ENST00000259698.4	5'UTR	FAM65B	ENST00000259698.4	5'UTR			chr6:24909482-24911897	6	chr6:24908675-24911936	6		TRUE		25	0.669234
cg06279296	chr10	601816	+	cg06279296	91791978		AAAACCRAACAACAATAAAAATCATACAAAAAAAATATTCRCTAAAAACC		II			rs74722649	0.011285						OpenSea	CGGCGTCCAGTCTCCGTTCCACCCCCACGGGAGGAACACCCATCTTCAAGTCACAGAACA[CG]GTCTTCAGCGAACACCCTTCCTGCATGACCTCCACTGTTGCCCGGCCCTGCAGCAGCAGC	CGGTCTTCAGCGAACACCCTTCCTGCATGACCTCCACTGTTGCCCGGCCC	DIP2C	NM_014974	Body	Body				TRUE	10:591731-591827			DIP2C	ENST00000381496.3	5'UTR	DIP2C	ENST00000381496.3	5'UTR			chr10:601453-602227	6				TRUE		25	0.729165
cg08840913	chr2	24139933	-	cg08840913	59709281		AACAAACATAATAATACAACTCCAAAAATACCATTCACATAAACTACAAC		II			NA							OpenSea	CTTGGGATTCAGACAAGCATAATGATACAACTCCAGGAGTGCCATTCACATAGACTACAG[CG]TGAATGGTGCTTCCTGGACTTCTATGATTTTGCAACTCAAAAAGAACCAAAAATGTTTGC	CGCTGTAGTCTATGTGAATGGCACTCCTGGAGTTGTATCATTATGCTTGT	ATAD2B	NM_017552	Body	Body				TRUE				ATAD2B	ENST00000442596.1	5'UTR	ATAD2B	ENST00000442596.1	5'UTR			chr2:24139378-24140071	6	chr2:24139505-24140061	3		TRUE		25	0.402252
cg07220203	chr5	176747268	-	cg07220203	19712114		TACATCATATCTAAAAACAACAAATCCAAAATATCCTTACAACAACTAAC		II			NA							OpenSea	TCTGTGTCTGTTACATCATATCTAAGGACAACAAATCCAAGGTGTCCTTACAACAACTGG[CG]CAGTGAGCAGGGTGGTTTGATGCCAGATGGAGATGGTATGTCCTCAAACTGCTCTTGGCT	CGCCAGTTGTTGTAAGGACACCTTGGATTTGTTGTCCTTAGATATGATGT				integenic														chr5:176746960-176747395	3								25	0.451772
cg11899815	chr8	11415578	+	cg11899815	63675103		TAAAATAATAAAACACRAACAACCATTATAAACAACAAATAACACATACC		II			rs4841558	0.462532						OpenSea	CTCCCAAGGCTGATTGACATGTCGGCGCAGGTTGGTGAAGTACCAGGTGCAGAGAAAGGG[CG]GCATGTGCCACCTGCTGCCCACAATGGCTGCTCGTGCCTTACCACCCCATCCTCTCAGCC	GGGGTGGTAAGGCACGAGCAGCCATTGTGGGCAGCAGGTGGCACATGCCG	BLK	NM_001715	Body	Body								RP11-148O21.4	ENST00000528629.1	TSS200	RP11-148O21.4;BLK	ENST00000528629.1;ENST00000525206.1	TSS200;5'UTR	chr8:11415285-11415735	3								25	0.79805
cg00799060	chr1	2932078	-	cg00799060	16767527		ACTCATAATACTAATAACTAAACAAAACTCACCTAAAAATATACACRCTC		II			NA						chr1:2929155-2929376	S_Shelf	ATAACAACAGTACTCATAATGCTGATGACTGAGCAGAGCTCACCTGAGGATGTGCACGCT[CG]TGAGCGCCTTGGGGCTGCACTGGCACTCGAGCCTCGGCCACCTTGCCCATGAGCCTCACT	CGAGCGTGCACATCCTCAGGTGAGCTCTGCTCAGTCATCAGCATTATGAG				integenic																chr1:2930952-2932957	6						25	0.262298
cg04552766	chr8	80200954	-	cg04552766	63641863		ACTACCRAATCACATACAACACCAAAATATATTACCRATAAAACATTTCC		II			NA							OpenSea	AGAGGTCTCTTACTACCGAGTCACATGCAGCACCAAAGTATATTACCGGTGGAACATTTC[CG]AGTCACAGGGCACCGAAATATGTTAGCGGCAGTGGTTCTGTCCAGGTCTGAAGCAAACTC	CGGAAATGTTCCACCGGTAATATACTTTGGTGCTGCATGTGACTCGGTAG				integenic				TRUE	8:80363509-80363584																TRUE		25	0.00540451
cg19109204	chr6	50789390	+	cg19109204	88656441		AAAACRTAAAACAACAACRAACRCAAAACTCCCCTACTATTATAAATAAC		II			NA						chr6:50791110-50791573	N_Shore	CCAGTCTGCCTTTGCCAGCCCCCTCGTCTGATTACATCTAGTAATTCTCCACTGAATGAA[CG]TCATTTACAATAGTAGGGGAGCTCTGCGCTCGCTGCTGCTTCACGCTCCATTTGTCCTCT	CGTCATTTACAATAGTAGGGGAGCTCTGCGCTCGCTGCTGCTTCACGCTC	TFAP2B	NM_003221	Body	Body				TRUE				TFAP2B	ENST00000489228.1	TSS200	TFAP2B	ENST00000489228.1	TSS200	chr6:50788620-50789450	3								25	0.337459
cg09178669	chr1	243891386	-	cg09178669	65790984		TACAACTTAAAAACTAAAACTATCAACTCCCTAAACAACTCACAATATAC		II			NA							OpenSea	CAGAAACCACATACAACTTGAAGACTAAAACTATCAACTCCCTAAACAACTCACAGTGTA[CG]TTAACATGACTTGACTATTCAGGGAGAGCCTCACCCTGGCAAACGGTTTGATTGTTCATC	CGTACACTGTGAGTTGTTTAGGGAGTTGATAGTTTTAGTCTTCAAGTTGT	AKT3;AKT3;AKT3	NM_181690;NM_001206729;NM_005465	Body;Body;Body	Body						1:243890919-243891465	Unclassified_Cell_type_specific	RP11-370K11.1	ENST00000453572.1	3'UTR	RP11-370K11.1;AKT3;AKT3	ENST00000453572.1;ENST00000463991.1;ENST00000490018.1	3'UTR;3'UTR;3'UTR	chr1:243891240-243891495	3								25	0.365816
cg03604364	chr7	139705703	+	cg03604364	8721262		CTCAAAATAAACTCCRAAATAAACAAAAATCAACAACAACAACATCACCC		II			NA							OpenSea	ATGTGTCCTGGCCCCTGCCCTTCCACCCCTCTGACCCGAGATGCAGTTCTAACAGGTTCC[CG]GGTGATGCTGCTGCTGCTGACCCTTGCCCATCCCGGAGCTCACTTTGAGAGCTGGCTGAG	CGGGTGATGCTGCTGCTGCTGACCCTTGCCCATCCCGGAGCTCACTTTGA	TBXAS1;TBXAS1;TBXAS1;TBXAS1;TBXAS1;TBXAS1	NM_001166253;NR_029394;NM_001130966;NM_001061;NM_030984;NM_001166254	Body;Body;Body;Body;Body;Body	Body						7:139705414-139706101	Unclassified_Cell_type_specific	TBXAS1	ENST00000462275.1	5'UTR	TBXAS1;TBXAS1	ENST00000462275.1;ENST00000422328.1	5'UTR;3'UTR	chr7:139705680-139705915	3						TRUE		25	0.0701254
cg06118533	chr21	44480711	+	cg06118533	8772382		AAATATATCTAACATACTCCCATACRTACACRTACACAATTCATACATAC		II			NA						chr21:44480559-44480772	Island	TGCCACCTGCAGAGAGGGCCACGAGTCAGACGCGCCAGGGTGAGCGTGCGTGGGTGCACA[CG]TATGCATGAATTGTGCACGTGCACGCATGGGAGCATGTCAGACACACTCCGAAGGATCCG	AGTGTGTCTGACATGCTCCCATGCGTGCACGTGCACAATTCATGCATACG	CBS	NM_000071	Body	Body					21:43353629-43353806						CBS;CBS;CBS;CBS;CBS	ENST00000462349.1;ENST00000491776.1;ENST00000430013.1;ENST00000461686.1;ENST00000496485.1	TSS1500;TSS200;TSS200;3'UTR;3'UTR	chr21:44480385-44481355	3						TRUE		25	0.366265
cg19046904	chr22	46426201	-	cg19046904	55715252		CCACATAATCCTCACATTTAATAATTAAAAAACAACTAACRATAATATCC		II			NA						chr22:46423299-46423652	S_Shelf	TGGAAAACTCGCCACATGGTCCTCACATTTGATGGTTGGAAAACAGCTAGCGGTGGTATC[CG]GCCTAACAGCTGGAACCGTGATCAGGGCTGGGCCTCCATATAGGTGTGGCCTCCTCTCGG	CACATGGTCCTCACATTTGATGGTTGGAAAACAGCTAGCGGTGGTATCCG				integenic														chr22:46425840-46426330	3						TRUE		25	0.250371
cg16234884	chr6	21067965	+	cg16234884	60691209		TTTAACAATTATCTAATAAAACAAATCAATTTCATTTCCTATAACTCAAC		II			NA							OpenSea	TTTCTTTTGTTCCACTTGTGTGTAAACTTTTCCACTGGGGGGTCTGGCTAGGAGTGTAAT[CG]CTGAGTCATAGGAAATGAAATTGATCTGCTTTACTAGATAACTGCCAAATAGTTTCCCCA	CGCTGAGTCATAGGAAATGAAATTGATCTGCTTTACTAGATAACTGCCAA	CDKAL1	NM_017774	Body	Body														chr6:21067860-21068050	3								25	0.771444
cg19985080	chr18	9038286	+	cg19985080	97616598		CCAATATTCTTCCTTAACTCRATAAAAACTCTCATCCTATTTTATAAAAC		II			rs61399594	0.131747						OpenSea	AACAAATTTGGTTATAAAGCTGTTTAGCTTTGTTCAAAACTTGTGAATTGGGACAGCCTC[CG]TTCTACAAAATAGGATGAGAGCTCCCACCGAGCTAAGGAAGAACACTGGGGTTTGTAAGA	CAGTGTTCTTCCTTAGCTCGGTGGGAGCTCTCATCCTATTTTGTAGAACG				integenic														chr18:9038225-9038715	3								25	0.878833
cg00191409	chr12	65093708	-	cg00191409	83776244		TTAATATATATCAACTCATTAACTCTCCTATAACRTTATCACACTATTTC		II			NA							OpenSea	TTCTGAAATGCTTAATATGTATCAACTCATTGACTCTCCTGTGACGTTATCACACTATTT[CG]TCATATCCCTTTTTTCACAAATGTGGAAATGGACATGTTGAGGTTTAGCAGCTTGCTCAA	TAATATGTATCAACTCATTGACTCTCCTGTGACGTTATCACACTATTTCG				integenic														chr12:65093620-65093830	3								25	1.95858
cg26946288	chr17	7296794	+	cg26946288	83737122		RCCCCTCTCTTTCCAAATTAATCAAATTTTAATTCACCAAAAAACTAAAC		II			rs201878729	0.0563					chr17:7296504-7298466	Island	CCACCATCCGGGCCACCATCATGAGGTCCAACCTCCCACTCCTTCTACTTACTTTCCACT[CG]CTCAGCCTTCTGGTGAATCAAAATCTGATCAATCTGGAAAGAGAGGGGCGGCGCGCACAT	CGCTCAGCCTTCTGGTGAATCAAAATCTGATCAATCTGGAAAGAGAGGGG	PLSCR3	NM_020360	Body	Body					17:7237254-7239326	17:7296703-7298641	Promoter_Associated	PLSCR3;PLSCR3;C17orf61-PLSCR3	ENST00000576400.1;ENST00000324822.11;ENST00000573331.1	3'UTR;ExonBnd;3'UTR	PLSCR3;PLSCR3;PLSCR3;PLSCR3;C17orf61-PLSCR3;PLSCR3;PLSCR3;PLSCR3;PLSCR3;C17orf61-PLSCR3;C17orf61-PLSCR3	ENST00000571541.1;ENST00000573774.1;ENST00000575543.1;ENST00000576400.1;ENST00000571125.1;ENST00000571078.1;ENST00000571802.1;ENST00000324822.11;ENST00000575434.1;ENST00000573331.1;ENST00000570600.1	3'UTR;3'UTR;3'UTR;3'UTR;3'UTR;5'UTR;5'UTR;ExonBnd;1stExon;3'UTR;3'UTR			chr17:7295970-7298706	6	chr17:7296781-7298736	6		TRUE		25	0.0804305
cg17831820	chr15	85315504	+	cg17831820	6773178		ACAAACAAATTCAAAAATAAACTACTACTCCCAAAACRTACAAAAACCTC		II			NA							OpenSea	TCACTACCGTAACCCATGGAAGTGGTGTCTCGATGATTAATGTTCCTGCTTGAGTTCAGG[CG]AGGCTCCTGCACGTCTTGGGAGCAGCAGCTTACTCTTGAACTTGTTTGCTCATTCTGACT	CAAACAAGTTCAAGAGTAAGCTGCTGCTCCCAAGACGTGCAGGAGCCTCG	ZNF592	NM_014630	5'UTR	5'UTR								ZNF592	ENST00000560079.2	5'UTR	ZNF592	ENST00000560079.2	5'UTR	chr15:85315380-85315570	3								25	0.653834
cg23422170	chr2	10345003	-	cg23422170	80794585		ACCCRTCCTAATATAATCAAAAATATCRTCATATACCACTAACAAACRTC		II			NA							OpenSea	CCGAGGCCACGGCCCGTCCTGATGTGGTCAGAGATGTCGTCATGTGCCACTAACAGGCGT[CG]CCAAGACCAGCCAGGTGCAGACCTTGGGTGGGTCCTATGGGGTCCTACAGGAAGCATAGG	CCCGTCCTGATGTGGTCAGAGATGTCGTCATGTGCCACTAACAGGCGTCG	C2orf48	NM_182626	Body	Body					2:10262392-10262455									chr2:10344585-10345095	3						TRUE		25	0.645496
cg16314013	chr5	126184892	+	cg16314013	30736123		AAATTAAACAAAAACTAAAACTATTCCTACTCCTAAATCCATCTTCATAC		II			NA							OpenSea	GTTTTCATGGTGAGGTTTAGAAAATGCTTTCTTGTATATTAGCTGATTTGCACCTCTCAG[CG]TATGAAGATGGACTTAGGAGCAGGAACAGCTCCAGCTCTTGCTCAATCTGCCTTCCTCCC	GATTGAGCAAGAGCTGGAGCTGTTCCTGCTCCTAAGTCCATCTTCATACG				integenic														chr5:126184800-126185090	3								25	1.37106
cg03822255	chr9	98786502	-	cg03822255	55739926		TAACCATAATCTAATTTCTTCACAAACAAAAACAAAACAACTTACACCAC		II			NA						chr9:98788494-98788743	N_Shore	ACTCACATGGCTGGCCATAGTCTAATTTCTTCACAAACAGAGGCAGAGCAGCTTGCACCA[CG]TAACCCCAAAGCTTTTCTGTAACTGATCAGAAGTTCCTTTCTCCACCCTTTAGCAGAGGT	CGTGGTGCAAGCTGCTCTGCCTCTGTTTGTGAAGAAATTAGACTATGGCC				integenic														chr9:98785845-98786695	3						TRUE		25	0.0726764
cg02042384	chr1	14220087	+	cg02042384	7676240		TAATCATATAACAACRTCCAAACCCTTAAAATATCAAAACAAAAAATACC		II			NA						chr1:14219350-14219737	S_Shore	GCGGGGACATTTTCTTGGAAGTGACAAGTAGCCTCAGATCTGCAGTTCCTGGGCCAGCGA[CG]GCATCCTTTGCTCTGACACTCCAAGGGTCTGGACGCTGCCACATGACCAACACCAAAGAC	CGGCATCCTTTGCTCTGACACTCCAAGGGTCTGGACGCTGCCACATGACC				integenic			CDMR		1:14092671-14092853			C1orf196;C1orf196	ENST00000412667.1;ENST00000412667.1	5'UTR;1stExon	C1orf196;C1orf196	ENST00000412667.1;ENST00000412667.1	5'UTR;1stExon	chr1:14219165-14220655	3								25	0.287484
cg08536346	chr5	9126082	-	cg08536346	74606529		AAAATCACTTTCACTATAAACAAACRTAATTCCTATACTTACACATCCTC		II			NA							OpenSea	TCAGTGGATAAGAGGTCACTTTCACTGTGAGCAAACGTAGTTCCTATGCTTACACATCCT[CG]CCTGCTTTCACATCCAGACTCCTGCTTGCTGTGCAAACCTTGCTAGTATTGTTTTGACTG	AGGTCACTTTCACTGTGAGCAAACGTAGTTCCTATGCTTACACATCCTCG	SEMA5A	NM_003966	Body	Body														chr5:9125985-9126250	3								25	0.0235274
cg09486291	chr5	159701669	+	cg09486291	9684292		ATTCTAACTTCTAATTTCTATAAATAAAACCACATCCTATACTAACCTTC		II			rs13165930	0.050069						OpenSea	AAGGCCATGCGACCACCTCCTGCCAGACACTTCTCCTAGGGAGGAGGACAGGGGCCAGCA[CG]AAGGTCAGCACAGGATGTGGCCCCACCTACAGAAACCAGAAGTCAGAACTTTACTGTAAG	TTCTGACTTCTGGTTTCTGTAGGTGGGGCCACATCCTGTGCTGACCTTCG	CCNJL;CCNJL;CCNJL	NR_131769;NM_024565;NM_001308173	Body;Body;Body	Body								CCNJL	ENST00000377503.2	3'UTR	CCNJL	ENST00000377503.2	3'UTR	chr5:159701565-159702095	3								25	0.982064
cg05425326	chr16	58439361	-	cg05425326	98807104		AAAATAATTAAACTAAACTTATTATTACCTCRAAAAACCTAAAAACACCC		II			NA							OpenSea	AACCCAGAAGGGAAATGGTTAAACTGAGCTTGTTATTGCCTCGGAGAGCCTAAGAGCACC[CG]CACACTTAATTCTACTCCCTGTCTAGAAAAGCTGTCAGGGAGTCGTTTGGAATTGCAATG	CGGGTGCTCTTAGGCTCTCCGAGGCAATAACAAGCTCAGTTTAACCATTT	GINS3;GINS3;GINS3	NM_001126130;NM_001126129;NM_022770	3'UTR;3'UTR;3'UTR	3'UTR								GINS3;GINS3;GINS3	ENST00000426538.2;ENST00000328514.7;ENST00000318129.5	3'UTR;3'UTR;3'UTR	GINS3;GINS3;GINS3;GINS3	ENST00000567143.1;ENST00000426538.2;ENST00000328514.7;ENST00000318129.5	5'UTR;3'UTR;3'UTR;3'UTR								TRUE		25	0.156148
cg20361768	chr3	156819083	-	cg20361768	17682227		AAACAAAACTAATTTATAAACCAAAAAACATAAACCCCAAACCTAAAATC		II			NA							OpenSea	AACTATTGCATAAACAAGGCTGGTTTGTGAACCAAAGGACATGAGCCCCAAACCTGGAGT[CG]CAGAGGCAGCATGACAGCACAGACAGCACAGCTTCTGGTGTCAGGCATTCCTGCACTCAA	AACAAGGCTGGTTTGTGAACCAAAGGACATGAGCCCCAAACCTGGAGTCG	LINC00880	NR_034007	Body	Body								RP11-6F2.4	ENST00000471357.1	3'UTR	RP11-6F2.4	ENST00000471357.1	3'UTR	chr3:156818840-156819130	3								25	0.172565
cg27424960	chr6	12370276	+	cg27424960	91670217		CATAACACAAATCTATAAAAAAACCCCCTAAATATTTCCTACACCTATAC		II			NA							OpenSea	ACGGTGTTTGTGTTGAACTCTCCAATGTATGCACGCGTTGTTGGCTGTTATTACTTGCGA[CG]CACAGGTGCAGGAAATACCCAGGGGGCTTCCCCACAGATCTGTGCTATGCACATCGTCCA	CGCACAGGTGCAGGAAATACCCAGGGGGCTTCCCCACAGATCTGTGCTAT				integenic		chr6:12370081-12370081												chr6:12369925-12370430	3								25	1.0226
cg14122633	chr5	456516	+	cg14122633	40730927		AAAAAACRCTAAATAAACAAACRTACTCAATCAAAACRACAAACACAACC		II			NA							OpenSea	CAAATACTTTCAGTTTGTGTTTGGTTGAGTCAGTGGACGTGGCGCCCGTGGCTGTGGGGG[CG]GCTGTGCTTGTCGTTTTGACTGAGTACGTTTGTTTATTCAGCGCCTCCTGTTTGCCAGGC	GGAGGCGCTGAATAAACAAACGTACTCAGTCAAAACGACAAGCACAGCCG	EXOC3	NM_007277	Body	Body					5:509493-509560						EXOC3	ENST00000510028.1	TSS1500	chr5:456460-456755	3						TRUE		25	0.164029
cg10225408	chr8	575774	-	cg10225408	95664888		ACCTACTTCTAAACCRTACACAATTATAAACCTATCTCAAATATTCCRTC		II			NA							OpenSea	GTATGGCTTAAACCTGCTTCTGAACCGTGCACAGTTGTAGGCCTGTCTCAAGTGTTCCGT[CG]TTGACTTGTGTCCCGCCTCGCCGGGCAATGATGTATGTGTGGAGCGCAGTCATGTTCTTT	CGACGGAACACTTGAGACAGGCCTACAACTGTGCACGGTTCAGAAGCAGG				integenic					8:565771-565798						ERICH1;ERICH1	ENST00000523415.1;ENST00000519909.1	3'UTR;3'UTR								TRUE		25	0.00336099
cg09228015	chr1	110503058	-	cg09228015	6804326		AATTTAACAATATCACCTCTTAACRTAAATATTATATAACATCTATAATC		II			NA							OpenSea	TAAACAAGAGGAATTTAGCAATATCACCTCTTGGCGTGAGTATTATGTAGCATCTGTAGT[CG]GGAGGGGTGGAGGGGTTGTAGAGCAGGGGTGACTTCTTTAAAACCTCTCAGTTTGCATAT	ATTTAGCAATATCACCTCTTGGCGTGAGTATTATGTAGCATCTGTAGTCG				integenic				TRUE										chr1:110502845-110503370	3						TRUE		25	0.058629
cg03328727	chr9	92034102	+	cg03328727	72721160		ATATCAATCTCTAAAAACTCCACTACRATAAAACCTAATAAATCRTAATC		II			NA							OpenSea	TCTGAACCCTGAGCAGGCACCTGAGGTTAGCAAATGAACCGCGAGGGCAGTGATCAGAAA[CG]ATCACGATTCATCAGGCCCCACCGTAGTGGAGCTTCCAGAGACTGATACTGGGGTCTTCC	CGATCACGATTCATCAGGCCCCACCGTAGTGGAGCTTCCAGAGACTGATA	SEMA4D;SEMA4D	NM_006378;NM_001142287	5'UTR;5'UTR	5'UTR				TRUE		9:92033791-92034284	Promoter_Associated	SEMA4D;SEMA4D;SEMA4D;SEMA4D;SEMA4D;SEMA4D	ENST00000450295.1;ENST00000420987.1;ENST00000343780.4;ENST00000339861.4;ENST00000422704.2;ENST00000455551.2	TSS1500;5'UTR;5'UTR;5'UTR;5'UTR;5'UTR	SEMA4D;SEMA4D;SEMA4D;SEMA4D;SEMA4D;SEMA4D;SEMA4D;SEMA4D;SEMA4D;SEMA4D;SEMA4D	ENST00000464051.1;ENST00000450295.1;ENST00000418828.1;ENST00000420681.2;ENST00000420987.1;ENST00000429836.1;ENST00000420670.1;ENST00000339861.4;ENST00000422704.2;ENST00000455551.2;ENST00000482128.1	TSS1500;TSS1500;5'UTR;5'UTR;5'UTR;5'UTR;5'UTR;5'UTR;5'UTR;5'UTR;3'UTR	chr9:92033920-92034135	3								25	0.622611
cg25250132	chr10	43704423	+	cg25250132	5810426		CAAAAACAAACRACCTCAAAACTAAATAAAAATAACCRACAAAAAACCCC		II			NA							OpenSea	ATCTGGCCAGCCCTCCACCTTCCCAGCTGTGAAATGGTGATGATGACAGCACTTCCACTG[CG]GGGTCCCCTGCCGGCCACCCCCACCCAGCCCTGAGGTCGCTTGTTCTTGCACCTGCTTCC	CGGGGTCCCCTGCCGGCCACCCCCACCCAGCCCTGAGGTCGCTTGTTCTT	RASGEF1A	NM_145313	5'UTR	5'UTR								RASGEF1A;RASGEF1A;RASGEF1A	ENST00000395809.1;ENST00000395809.1;ENST00000395810.1	5'UTR;1stExon;5'UTR	RASGEF1A;RASGEF1A;RASGEF1A	ENST00000395809.1;ENST00000395809.1;ENST00000395810.1	5'UTR;1stExon;5'UTR	chr10:43704320-43705155	3						TRUE	TRUE	25	0.3762
cg15734589	chr9	128585454	+	cg15734589	22623963		AATAATCAACAACAATAATCAACATTTACAAAAAAAACCAAAAAATATTC		II			NA							OpenSea	TTGATGACGCTTCTGTGGTTCTTGAAACTCCAAAATACAGTTGTGGGAAAAGTGGAGAAA[CG]AACATTCTCTGGTTCCCTCTGCAAATGCTGACCATTGCTGTTGATTATTGACATTTTCAA	CGAACATTCTCTGGTTCCCTCTGCAAATGCTGACCATTGCTGTTGATTAT	PBX3;PBX3;PBX3;PBX3	NR_024123;NR_024122;NM_006195;NM_001134778	Body;Body;Body;Body	Body								PBX3;PBX3	ENST00000373483.2;ENST00000492314.2	5'UTR;5'UTR	PBX3;PBX3;PBX3	ENST00000373483.2;ENST00000491787.2;ENST00000492314.2	5'UTR;5'UTR;5'UTR	chr9:128585280-128585470	3								25	1.37546
cg24570302	chr8	139513003	+	cg24570302	11658863		TTTCCTCTATATCCTTCTATTAACRAAAAATAAAATTACTCCCTCTTAAC		II			rs9785164	0.107306					chr8:139508795-139509774	S_Shelf	CCCTGGGGACTGGACTGTGTGCAAACCCCGGCAGATTGAGGACAATTCAGGAAGAACAGA[CG]CCAAGAGGGAGCAACTTCACTTCCCGCTAATAGAAGGACACAGAGGAAACAATTTGCCAG	CGCCAAGAGGGAGCAACTTCACTTCCCGCTAATAGAAGGACACAGAGGAA				integenic																chr8:139512549-139513030	6	chr8:139512549-139513067	6				25	1.07457
cg01231141	chr5	178692691	+	cg01231141	93685455	71623194	AAATACCAACACAATAATATAACCCACACAAAAAAAATAAACAAAAACCA	AAATACCAACGCGATAATATAACCCACGCGAAAAAAATAAACGAAAACCG	I	A	Red	rs79899197	0.02908						OpenSea	CCCGGCTGACCCCAGGCAACTCCAGCCTCGGAGAATGTGCAGCCTCGGCTTTCCCAGCGC[CG]GCCCCCGCCCACCCCTTCCGCGTGGGCCACATCACCGCGCTGGCATCTCCAACAGCCATC	CGGCCCCCGCCCACCCCTTCCGCGTGGGCCACATCACCGCGCTGGCATCT	ADAMTS2;ADAMTS2	NM_021599;NM_014244	Body;Body	Body		chr5:178692524-178692524		TRUE	5:178625265-178625437									chr5:178692105-178693175	3						TRUE		25	0.57007
cg07810162	chr19	39235936	-	cg07810162	35760267		CAAACRTAAATCACTATACCTATCCCCTCTCTCTTTATATCTCTTTCAAC		II			NA							OpenSea	TGTTGGGATTACAGGCGTGAATCACTATGCCTGTCCCCTCTCTCTTTGTGTCTCTTTCAG[CG]TGTGTCTGTTCCTCTCTGTACCTGTCAGACCCAGGAGTCCAGGCCCCCAGCCCCTCCTCC	CGCTGAAAGAGACACAAAGAGAGAGGGGACAGGCATAGTGATTCACGCCT	CAPN12	NM_144691	TSS1500	TSS1500								CAPN12	ENST00000328867.3	TSS1500	CAPN12	ENST00000328867.3	TSS1500								TRUE		25	0.081432
cg09137592	chr7	132650847	-	cg09137592	20780536		AATACTATCTATATAAATCATATTCTACCTACAACAATATAACTTACCTC		II			NA							OpenSea	CAAAATAGCATGGTGCTATCTGTGTAAATCATATTCTGCCTGCAGCAATGTAGCTTACCT[CG]AATTATTTCAGAATCATCTAAAATGACTCATTTTTCTATTAAAATGATGAATGGGCTAAA	CGAGGTAAGCTACATTGCTGCAGGCAGAATATGATTTACACAGATAGCAC	CHCHD3	NM_017812	Body	Body								CHCHD3	ENST00000476546.1	3'UTR	CHCHD3;CHCHD3;CHCHD3	ENST00000476546.1;ENST00000496427.1;ENST00000466644.1	3'UTR;3'UTR;3'UTR	chr7:132650765-132651010	3								25	0.156886
cg23841297	chr5	121808890	+	cg23841297	82681134		AATAACCACTCAAAAAACCCTATTCCTACACATTTTATATAACACAAACC		II			NA							OpenSea	TTCCCCTTTCTCCTGTGTTCCTTTTGTTTTCCAGACACACCACAAACCAAAAGGAGCACA[CG]GCCTGTGTTATACAAAATGTGCAGGAACAGGGTTTCTTGAGTGGCTACCCAATTAAGTAA	CGGCCTGTGTTATACAAAATGTGCAGGAACAGGGTTTCTTGAGTGGCTAC	MGC32805	NR_051996	Body	Body								CTC-210G5.1;CTC-210G5.1;CTC-210G5.1	ENST00000510972.1;ENST00000503529.1;ENST00000505546.1	3'UTR;3'UTR;3'UTR	CTC-210G5.1;CTC-210G5.1;CTC-210G5.1	ENST00000510972.1;ENST00000503529.1;ENST00000505546.1	3'UTR;3'UTR;3'UTR	chr5:121808820-121809130	3								25	0.671188
cg13681935	chr20	32848452	+	cg13681935	93603394		ACCAAATAAATCAAAAACCACCTTATTCTCCCAAAATTATTTCCTAAAAC		II			NA							OpenSea	CAAGCATGCTTCCCAGGGTGCTACCAGGATCCACCGCCATGGTCACGGCTCCTTCTTGCT[CG]TTCCAGGAAATAATCCTGGGAGAATAAGGTGGCCCTTGACTCATTTGGTTTGGGAAAGCT	CCAAATGAGTCAAGGGCCACCTTATTCTCCCAGGATTATTTCCTGGAACG	ASIP	NM_001672	Body	Body								RP4-785G19.5	ENST00000512005.1	3'UTR	RP4-785G19.5	ENST00000512005.1	3'UTR			chr20:32847800-32848508	5			TRUE	TRUE		25	0.0364902
cg23048115	chr11	78632586	-	cg23048115	23602173		CATACACTTAAAATACACAAACACTTCCTTCCTAACTATTCRTATTTACC		II			NA							OpenSea	TGTCCCCTTTACATACACTTGAGGTACACAGACACTTCCTTCCTGACTGTTCGTATTTGC[CG]TGTATGAGCCTGACTGTACAGCATAGCGGGGCTGTAGCCAAAGCAACCAGGCTCCCTGGG	CGGCAAATACGAACAGTCAGGAAGGAAGTGTCTGTGTACCTCAAGTGTAT	TENM4	NM_001098816	Body	Body											ODZ4	ENST00000533013.1	3'UTR	chr11:78632580-78632875	3								25	0.640406
cg10624914	chr13	114103477	-	cg10624914	87703188		ACTTCCTAATTCAAAATCTACTCTCRTACCCTATTCAAAAAAACTCACCC		II			NA							OpenSea	TAGACACGGCTACTTCCTGGTTCAGAGTCTGCTCTCGTGCCCTGTTCAGAGAGGCTCACC[CG]GAAGGAGGCAGCCCCAGTCAGAGAGGCTCACCCGGAAGGAGGCAGCCCCAGTCAGAGAGG	CGGGTGAGCCTCTCTGAACAGGGCACGAGAGCAGACTCTGAACCAGGAAG	ADPRHL1;ADPRHL1	NM_138430;NM_199162	Body;TSS200	Body								ADPRHL1	ENST00000356501.4	TSS200	ADPRHL1;ADPRHL1	ENST00000413169.1;ENST00000356501.4	5'UTR;TSS200	chr13:114102900-114103995	3						TRUE		25	0.222254
cg08969925	chr3	33015641	-	cg08969925	1720907		TTTAAAACAACCCCTAAACTCCCTACTCAACAACTAAAACTATAATATAC		II			NA							OpenSea	CATGACTAAGATTTGAAGCAACCCCTAAGCTCCCTGCTCAACAACTAGAACTGTGGTATG[CG]CAAACCATTACAGGATGTGAGATTCAAACCACTAACAGAAGACCTGATTTTGGATTGCAA	CGCATACCACAGTTCTAGTTGTTGAGCAGGGAGCTTAGGGGTTGCTTCAA				integenic				TRUE		3:33015461-33015758	Unclassified_Cell_type_specific							chr3:33015440-33015755	3						TRUE		25	0.580112
cg11598255	chr5	176797640	+	cg11598255	81627531		CCAAACTTAAAAACAAAACACTCACTCRAAAATAATCCTATTTTCCAACC		II			NA						chr5:176793959-176794841	S_Shelf	CATCCACAGAAGGCCCTGGTCCTGGATCAGGACTGCACCGTGCTGGCGGATCAGGAAGTG[CG]GCTGGAAAACAGGATCACCTTCGAGTGAGTGTCCTGCCCCCAAGTCTGGGTCCCAGGTCC	CGGCTGGAAAACAGGATCACCTTCGAGTGAGTGTCCTGCCCCCAAGTCTG	RGS14	NM_006480	Body	Body						5:176797319-176798210	Unclassified	RGS14	ENST00000506944.1	TSS1500	RGS14;RGS14;RGS14;RGS14;RGS14;RGS14;RGS14	ENST00000425155.2;ENST00000509289.1;ENST00000503044.1;ENST00000506944.1;ENST00000502731.1;ENST00000502731.1;ENST00000514102.1	5'UTR;TSS1500;TSS1500;TSS1500;1stExon;5'UTR;TSS200	chr5:176797445-176797655	3								25	0.205068
cg07753669	chr13	95512473	-	cg07753669	81623123		AAACCTACACAAAAACCTACCACAAATACAACTTATACTATTATTATACC		II			NA							OpenSea	GAGGGTCTTGAAAACCTGCACAGAAACCTACCACAGATGCAGCTTGTACTGTTATTATGC[CG]TTCCAGCAGGCGTCGAAGCCACAGAGGGACACCGAATTTTCATTCAGACAAGAGTGCGGT	CGGCATAATAACAGTACAAGCTGCATCTGTGGTAGGTTTCTGTGCAGGTT	LOC101927284	NR_110754	Body	Body				TRUE														chr13:95511234-95512474	3				25	0.214849
cg16644408	chr4	150818685	-	cg16644408	44651917		AAATACCATTACTATATATTAAAAATAAACTCTCTAAAACCCATTAAAAC		II			rs6852150	0.292636						OpenSea	ATTGAATTATTGAATACCATTACTATGTGTTAAAGATGAGCTCTCTAAAGCCCATTAAAA[CG]TGTGTGCTTGAATCCTCCTTTATTTCAAAAAGTTGGAAAACAAAGAATGAAAAACTTTGC	AATACCATTACTATGTGTTAAAGATGAGCTCTCTAAAGCCCATTAAAACG				integenic								RP11-526A4.1	ENST00000508106.1	TSS1500	RP11-526A4.1	ENST00000508106.1	TSS1500					chr4:150818664-150819530	6				25	0.244664
cg08691577	chr5	14668489	-	cg08691577	35630263		CATTAACCCCRAATACCTCTAAAAATCACATAAAATAACATAAACCAATC		II			NA						chr5:14664247-14664989	S_Shelf	GAGAGTGGCTGCATTGACCCCGGATACCTCTGGAAGTCACATGGAGTAGCATGAGCCAGT[CG]TGGAAAGTCCACTTGCAGAAGAGGGGTGGAATTTTGGCCTGGGTGCCGGTACTTTCCTGT	ATTGACCCCGGATACCTCTGGAAGTCACATGGAGTAGCATGAGCCAGTCG	FAM105B	NM_138348	Body	Body		chr5:14668408-14668408									FAM105B	ENST00000507335.1	5'UTR	chr5:14668325-14668855	3						TRUE		25	0.068077
cg04634939	chr19	2770552	-	cg04634939	31786832		CCCCRAAAACTAACRATAATAACTCTAAACATTCAAATATAACAAACTAC		II			NA						chr19:2774196-2774550	N_Shelf	GCCTCCATTTCCCCCGAAGGCTGGCGATGGTGACTCTAAACATTCAGATGTAACAAGCTG[CG]TGGAGAAGCAGCCGCCCCCGCCCCCGCCGCTGGAGCAGCCAAGTTCTGGGCTAGTCACGT	CGCAGCTTGTTACATCTGAATGTTTAGAGTCACCATCGCCAGCCTTCGGG	SGTA	NM_003021	5'UTR	5'UTR				TRUE	19:2721418-2722109			SGTA	ENST00000221566.1	5'UTR	SGTA	ENST00000221566.1	5'UTR			chr19:2767681-2771126	6						25	0.783882
cg08456420	chr1	39570175	-	cg08456420	89796294		ACCAACTATACTCCAAAATCCTTTCTTTATTCCCTAACAATCCTAATTCC		II			NA						chr1:39570665-39571859	N_Shore	TTTCTTCCCTGACCAGCTATGCTCCAGAGTCCTTTCTTTGTTCCCTAACAGTCCTGGTTC[CG]TCTCAGGTTCCCACATTTCTCCCTTTTGATCTCTGTCTCTCTGTTCAGATGGCTGTCACA	CGGAACCAGGACTGTTAGGGAACAAAGAAAGGACTCTGGAGCATAGCTGG	MACF1	NM_012090	Body	Body			RDMR	TRUE							MACF1;MACF1	ENST00000524432.1;ENST00000467673.1	TSS1500;TSS1500	chr1:39570025-39570815	3						TRUE		25	0.259102
cg11228656	chr6	17293227	-	cg11228656	36650178		ATCAAACTTTTACTACAACAACCTTCTCTTTCTATTTATTATATCRACTC		II			NA							OpenSea	TCTGAAATAGGATCAGGCTTTTACTACAACAGCCTTCTCTTTCTATTTATTGTGTCGACT[CG]TGGCTTATGAATAAAGGCAGGCAAAGTTTGCAGAACTGTCTTAAGGACATTTATTTTTTT	TCAGGCTTTTACTACAACAGCCTTCTCTTTCTATTTATTGTGTCGACTCG	RBM24;RBM24;RBM24	NM_153020;NM_001143942;NM_001143941	3'UTR;3'UTR;3'UTR	3'UTR								RBM24;RBM24;RBM24	ENST00000508508.1;ENST00000318204.5;ENST00000379052.5	5'UTR;3'UTR;3'UTR	RBM24;RBM24;RBM24;RBM24	ENST00000508508.1;ENST00000509686.1;ENST00000318204.5;ENST00000379052.5	5'UTR;3'UTR;3'UTR;3'UTR	chr6:17292865-17293250	3								25	0.114434
cg25730140	chr22	41936787	-	cg25730140	20727146		TAAACATCCTCCAATTTAATAATATCAAACAAACAAATACAAAATCCCAC		II			NA						chr22:41939917-41940713	N_Shelf	CAGGGAATACATAGGCATCCTCCAGTTTGGTGATATCAAACAGACAAATGCAGAGTCCCA[CG]TTGTACACGACCTGCATGCATACAAACACAGACACACAAGTACACATGGATACAGAGTGA	CGTGGGACTCTGCATTTGTCTGTTTGATATCACCAAACTGGAGGATGCCT	POLR3H;POLR3H;POLR3H;POLR3H;POLR3H;POLR3H;POLR3H;POLR3H;POLR3H;POLR3H	NM_001282885;NM_001282884;NM_001018052;NM_001018050;NM_138338;NM_001018052;NM_001018050;NM_001282885;NM_001282884;NM_138338	ExonBnd;ExonBnd;ExonBnd;ExonBnd;ExonBnd;Body;Body;Body;Body;Body	ExonBnd								POLR3H;POLR3H	ENST00000420561.1;ENST00000396504.2	3'UTR;ExonBnd	POLR3H;POLR3H;POLR3H	ENST00000420561.1;ENST00000483837.1;ENST00000396504.2	3'UTR;3'UTR;ExonBnd	chr22:41936540-41936830	3								25	0.060998
cg20778694	chr6	109460372	+	cg20778694	5625928		CTACCCAAAATATAAATCATCTCTTTATCCRACATTTCCACACTATAAAC		II			rs79671706	0.01086						OpenSea	GATACTATGACAGTTGATCTGATAACCAAGGTGGCCACCAAACAACTAACAGGTAGGTAG[CG]TCTACAGTGTGGAAATGCCGGACAAAGAGATGATTCACATCCTGGGCAGGATGGAGCTGG	TGCCCAGGATGTGAATCATCTCTTTGTCCGGCATTTCCACACTGTAGACG	CEP57L1;CEP57L1;CEP57L1;CEP57L1	NM_173830;NM_001083535;NM_001271852;NM_001271853	5'UTR;5'UTR;5'UTR;5'UTR	5'UTR								CEP57L1;CEP57L1;CEP57L1;CEP57L1;CEP57L1;CEP57L1;CEP57L1;CEP57L1;CEP57L1;CEP57L1	ENST00000359793.3;ENST00000521277.1;ENST00000521737.1;ENST00000336977.4;ENST00000540778.1;ENST00000521522.1;ENST00000519095.1;ENST00000368968.2;ENST00000368970.2;ENST00000520883.1	5'UTR;5'UTR;5'UTR;5'UTR;5'UTR;5'UTR;5'UTR;5'UTR;5'UTR;5'UTR	CEP57L1;CEP57L1;CEP57L1;CEP57L1;CEP57L1;CEP57L1;CEP57L1;CEP57L1;CEP57L1;CEP57L1;CEP57L1;CEP57L1;CEP57L1;CEP57L1;CEP57L1;CEP57L1;CEP57L1;CEP57L1;CEP57L1;CEP57L1;CEP57L1;CEP57L1	ENST00000359793.3;ENST00000521277.1;ENST00000521737.1;ENST00000407272.1;ENST00000540778.1;ENST00000519286.1;ENST00000518329.1;ENST00000522461.1;ENST00000518853.1;ENST00000521522.1;ENST00000524064.1;ENST00000522608.1;ENST00000521503.1;ENST00000519407.1;ENST00000519095.1;ENST00000520610.1;ENST00000368968.2;ENST00000522490.1;ENST00000523209.1;ENST00000368970.2;ENST00000520883.1;ENST00000520761.1	5'UTR;5'UTR;5'UTR;5'UTR;5'UTR;5'UTR;5'UTR;5'UTR;5'UTR;5'UTR;5'UTR;5'UTR;5'UTR;5'UTR;5'UTR;5'UTR;5'UTR;5'UTR;5'UTR;5'UTR;5'UTR;5'UTR	chr6:109460260-109460635	3								25	0.364895
cg21041308	chr12	129312357	-	cg21041308	3649472		TAACACCTTCCACTTTCATAACTAAAATATCCRAAACCATCATATTAAAC		II			NA						chr12:129307947-129308724	S_Shelf	GGCTTAAAGTCTGACACCTTCCACTTTCATGACTGGGGTGTCCGGAGCCATCATATTAGA[CG]TCCACCTGCCTTCCATCATATGTTGAGGAGGAGTCTGCAACTATGTGGAGAGGGGATTCT	GACACCTTCCACTTTCATGACTGGGGTGTCCGGAGCCATCATATTAGACG				integenic														chr12:129312165-129312395	3						TRUE		25	0.0584877
cg18504143	chr1	7219603	-	cg18504143	81669474		TAAACTCTAAATCCCACCATTTTTTCCTCTTCATCTTCAATTTTATTTTC		II			NA							OpenSea	CTCCACCTCCCTGAGCTCTGGATCCCACCATTTTTTCCTCTTCATCTTCAGTTTTGTTTT[CG]TTCTTGTTTTTGTTTTTGAGACAGGGTCTTGCTCTGTCACCCAGGCTGAAGTGCAATGAC	GAGCTCTGGATCCCACCATTTTTTCCTCTTCATCTTCAGTTTTGTTTTCG	CAMTA1	NM_015215	Body	Body																		chr1:7219111-7219782	3				25	0.652424
cg11955198	chr11	1918783	-	cg11955198	97657446		AATAATATTACRTTTAACTTACRTAACTCCATCTAAATTTAATCTAATCC		II			NA							OpenSea	AGCTTCGGTTTGATGGTGTTGCGTTTAGCTTGCGTGACTCCATCTGGGTTTGGTCTGGTC[CG]TTGGGGCCTCTTGCGGGAGCTCAGTCCAAAACAATGGCCTCTTATAATTTTGTTTAAAAA	CGGACCAGACCAAACCCAGATGGAGTCACGCAAGCTAAACGCAACACCAT				integenic					11:1875294-1875375																TRUE		25	0.196918
cg14526576	chr7	139367822	+	cg14526576	16639246		CAAACAACAAAATTTTATTCATCAACCCAAAAATAACCTTACTAAATAAC		II			NA							OpenSea	GTGGGAGAGAAAGGAGAATGTGTGTTCTCTCTTAAATATAAGGCATTTTTACCACCAACA[CG]CCACTCAGTAAGGTCACTCCTGGGTTGATGAACAAAACCTTGCTGTTTGTACAATATTTA	CGCCACTCAGTAAGGTCACTCCTGGGTTGATGAACAAAACCTTGCTGTTT	HIPK2;HIPK2	NM_001113239;NM_022740	Body;Body	Body		chr7:139367600-139367600												chr7:139366605-139367835	3								25	0.548108
cg13996193	chr8	19533749	+	cg13996193	46771826		AACCTTCACTTAATAATTCTAACATCTAAATCATATTAAAATTAACATCC		II			NA							OpenSea	TTACTCAAGGCACAAAGAAATGGAGAAATGTCACCAGTTTCCAACGGAAAAGACAATCAA[CG]GATGCCAACTCCAACATGACCCAGATGTTAGAATTATCAAGTGAAGGCTTTAGAGCAGCT	CGGATGCCAACTCCAACATGACCCAGATGTTAGAATTATCAAGTGAAGGC	CSGALNACT1;CSGALNACT1	NR_024040;NM_018371	Body;5'UTR	Body		chr8:19533548-19533548						CSGALNACT1;CSGALNACT1;CSGALNACT1	ENST00000332246.6;ENST00000311540.4;ENST00000544602.1	5'UTR;5'UTR;5'UTR	CSGALNACT1;CSGALNACT1;CSGALNACT1;CSGALNACT1;CSGALNACT1;CSGALNACT1;CSGALNACT1;CSGALNACT1	ENST00000332246.6;ENST00000397998.3;ENST00000524213.1;ENST00000544602.1;ENST00000523262.1;ENST00000517494.1;ENST00000523227.1;ENST00000522573.1	5'UTR;5'UTR;5'UTR;5'UTR;5'UTR;5'UTR;3'UTR;3'UTR	chr8:19533620-19533830	3								25	1.64014
cg14854833	chr8	22253209	-	cg14854833	4615332		TACATCCTCTTTTAATCTCACRTTAATTATAATCTCATCTTTAAACTCTC		II			NA							OpenSea	TTTAGTAAGCCTGCATCCTCTTTTGGTCTCACGTTGGTTATAATCTCATCTTTGAGCTCT[CG]TCTCGTGGAACTGATGTTTTAATGAGGTTATTCCTCCGTGTGGAGCAGTGGTGAGGAACA	GCATCCTCTTTTGGTCTCACGTTGGTTATAATCTCATCTTTGAGCTCTCG	SLC39A14;SLC39A14;SLC39A14;SLC39A14	NM_015359;NM_001135154;NM_001128431;NM_001135153	5'UTR;5'UTR;5'UTR;5'UTR	5'UTR						8:22253143-22253382	Unclassified_Cell_type_specific	SLC39A14;SLC39A14;SLC39A14;SLC39A14	ENST00000359741.5;ENST00000240095.6;ENST00000381237.1;ENST00000289952.5	5'UTR;5'UTR;5'UTR;5'UTR	SLC39A14;SLC39A14;SLC39A14;SLC39A14;SLC39A14;SLC39A14;SLC39A14	ENST00000520832.1;ENST00000359741.5;ENST00000520644.1;ENST00000240095.6;ENST00000381237.1;ENST00000289952.5;ENST00000524285.1	5'UTR;5'UTR;5'UTR;5'UTR;5'UTR;5'UTR;5'UTR	chr8:22253140-22253570	3								25	1.29122
cg06587789	chr9	95793675	-	cg06587789	16622870		CTACTCAAAATCAAAAACTACAACCTCCATTAATCTTCCTTAAAATAAAC		II			rs72741060	0.030553						OpenSea	AGGCTTTGTGACTACTCAGGATCAGAAGCTGCAGCCTCCATTAATCTTCCTTGGAGTGAG[CG]TCCTCATGGCCAACCTGGACTTCCCCAGCAGAGGTGGCTCGGTGCCCTCAGTGACATCAC	CGCTCACTCCAAGGAAGATTAATGGAGGCTGCAGCTTCTGATCCTGAGTA	FGD3;FGD3;FGD3	NM_001083536;NM_033086;NM_001286993	Body;Body;Body	Body											FGD3	ENST00000488407.1	5'UTR	chr9:95793405-95793875	3								25	0.0958143
cg26550162	chr10	105344798	-	cg26550162	41739853		ACCTACCTTTCAACCCTAAAACCCTAATAAACCRCAAAAAATTCTAAACC		II			rs2236209	0.454836					chr10:105344173-105345039	Island	GCGGCCGGCCGACCTGCCTTTCAGCCCTGAGGCCCTGGTGGACCGCAAGGAATTCTGGGC[CG]TGTGCCGCGTGCCCGGGCCCCTGCACAGCGGCGACATCCTGGGCCTGGTGGTCAACGCCG	CGGCCCAGAATTCCTTGCGGTCCACCAGGGCCTCAGGGCTGAAAGGCAGG	NEURL	NM_004210	Body	Body	high-CpG:105334787-105334811				10:105334125-105335024	10:105343580-105345223	Promoter_Associated_Cell_type_specific							chr10:105343985-105344815	3						TRUE		25	0.0854438
cg08939373	chr11	33563246	+	cg08939373	80792990		ACTATAATCAAATACTAAAAACAAAAATATATACAAAACAAACTCTACCC		II			NA							OpenSea	CTACTTGATATTATGTAATTTGTTGTTTGACTCTGTTTCCTGAGCCTTCTGTGATGGGTC[CG]GGCAGAGCCTGTCTTGCACACACCTTTGTCTCCAGCACCTGACCACAGCAGGCACTTCAT	CGGGCAGAGCCTGTCTTGCACACACCTTTGTCTCCAGCACCTGACCACAG	C11orf41	NM_012194	TSS1500	TSS1500								C11orf41;C11orf41;C11orf41	ENST00000321505.4;ENST00000265654.5;ENST00000536568.1	TSS1500;TSS1500;TSS1500	C11orf41;C11orf41;C11orf41;C11orf41	ENST00000526400.1;ENST00000321505.4;ENST00000265654.5;ENST00000536568.1	TSS1500;TSS1500;TSS1500;TSS1500								TRUE		25	1.16129
cg17709391	chr13	101480751	-	cg17709391	23777292		AAAACAACAATCRATACCAACAAACCATATCTAAAACTTATATAATACCC		II			NA							OpenSea	TTCCCCCTCTAGAGGCAACAGTCGATACCAACAAGCCATGTCTGAGGCTTATGTGATGCC[CG]TGAAGCCTTGTCGAACAGCTCTAGAAATGAAAGCACTGAGTACAGACTGGGAATTTTTGC	CGGGCATCACATAAGCCTCAGACATGGCTTGTTGGTATCGACTGTTGCCT	NALCN-AS1	NR_047687	Body	Body								NALCN-AS1	ENST00000457843.1	5'UTR	NALCN-AS1	ENST00000457843.1	5'UTR	chr13:101480600-101480795	3								25	0.527128
cg08256030	chr20	61297760	+	cg08256030	99700503		AAACCCCRAAACCTAAACTTATTCACAAAAAAACCRCCCAAAAAAATACC		II			NA							OpenSea	GAGTCCCTGGCTGAATCCCTCCCTCTCCCCAGGGTACCTGGTGGTGCCAGCGGGTGGTGG[CG]GCACCTTCCTGGGCGGCTTCTTTGTGAACAAGCTCAGGCTCCGGGGCTCCGCGGTCATCA	AGCCCCGGAGCCTGAGCTTGTTCACAAAGAAGCCGCCCAGGAAGGTGCCG	SLCO4A1-AS1;SLCO4A1	NR_024470;NM_016354	Body;Body	Body								RP11-93B14.5;RP11-93B14.5;RP11-93B14.5;SLCO4A1;RP11-93B14.5;RP11-93B14.5;RP11-93B14.5	ENST00000451648.1;ENST00000411824.1;ENST00000433126.1;ENST00000470412.1;ENST00000433126.1;ENST00000451648.1;ENST00000411824.1	3'UTR;3'UTR;3'UTR;TSS200;1stExon;1stExon;1stExon	RP11-93B14.5;RP11-93B14.5;RP11-93B14.5;SLCO4A1;SLCO4A1;SLCO4A1;SLCO4A1;RP11-93B14.5;RP11-93B14.5;RP11-93B14.5	ENST00000451648.1;ENST00000411824.1;ENST00000433126.1;ENST00000495889.1;ENST00000470412.1;ENST00000466961.1;ENST00000451793.1;ENST00000433126.1;ENST00000451648.1;ENST00000411824.1	3'UTR;3'UTR;3'UTR;TSS1500;TSS200;TSS1500;TSS1500;1stExon;1stExon;1stExon	chr20:61297745-61298690	3								25	0.138684
cg12710800	chr10	74008773	+	cg12710800	53795173		TAAATAAAAAACAACACTAAAACCCAAAAACCACRTATACAACAAACTCC		II			NA							OpenSea	TCTTCAGGGTTTCCTGTGGGTACACTGAGAACATTGTGTTCTGGCTGAGAACTTATCCGG[CG]GAGCCTGCTGCATACGTGGCCCCTGGGTCCTAGTGCTGCCTCTTACCTAGCCTCAGGCCT	AGGTAAGAGGCAGCACTAGGACCCAGGGGCCACGTATGCAGCAGGCTCCG				integenic				TRUE		10:74007717-74008980	Unclassified							chr10:74007900-74008990	3						TRUE		25	0.0644614
cg08682153	chr5	139223811	-	cg08682153	1757304		AAATTCTATAAATTTCRAAATCAATATCCCACCCTTCACTTCCCRAAAAC		II			rs76834748	0.015639					chr5:139227605-139228279	N_Shelf	TGCTGCCTCAAAAGTTCTGTGAGTTTCGGGGTCAGTGTCCCACCCTTCACTTCCCGAGGG[CG]GGTGAGTGGAGAGCAGAGCCAGGAGCTCTGGCAGCTGTGGACAGATGTGCTTCCTGAGCA	CGCCCTCGGGAAGTGAAGGGTGGGACACTGACCCCGAAACTCACAGAACT	PSD2	NM_032289	3'UTR	3'UTR						5:139223635-139225022	Unclassified	PSD2	ENST00000274710.3	3'UTR	PSD2	ENST00000274710.3	3'UTR	chr5:139223640-139223870	3						TRUE		25	0.859237
cg20639646	chr6	154680408	+	cg20639646	63616176		CTCTTAACTTCTTTTAACTTAAATTCCRATCCTCTCAAAAATTCAACACC		II			rs73571092	0.02333						OpenSea	GGGGAACCACAATATCTCATTAGTTAGGAGAACACGGCGTTGGAGGAAATTGCCCGTGTG[CG]GTGCTGAATCCCTGAGAGGACCGGAACTCAAGCCAAAAGAAGCTAAGAGAGCTAAATGAG	CGGTGCTGAATCCCTGAGAGGACCGGAACTCAAGCCAAAAGAAGCTAAGA				integenic														chr6:154680280-154680715	3								25	1.44661
cg11144097	chr6	44055214	-	cg11144097	83682943		TAAAACCTTCAAACCAATAAACAACATATCTTCTTTCAAAATCTAAAACC		II			NA							OpenSea	ATCCCCCACCATGAGGCCTTCAGGCCAGTGGACAGCATGTCTTCTTTCAGAGTCTGAGGC[CG]TGTCCCTGAGACCCTGCCCTCCAGCCCCAACTCCCATTCCAGGAGCCTCTGACTCAGGAG	CGGCCTCAGACTCTGAAAGAAGACATGCTGTCCACTGGCCTGAAGGCCTC				integenic														chr6:44054900-44055495	3								25	0.495102
cg25035681	chr10	64677781	+	cg25035681	97779868		TATAAAATTATAAAACTTCTCATCTAAATACTTCCCCTCAACTTCATTAC		II			NA							OpenSea	TATTTAAATATTTAAATAACCCCAAAGAAGTGTAAACACAAAACCTAGAATAGTTACTTG[CG]TAATGAAGCTGAGGGGAAGCACCTAGATGAGAAGTTTCATAATTTTACAAGTTGCACGAA	GTAAAATTATGAAACTTCTCATCTAGGTGCTTCCCCTCAGCTTCATTACG				integenic								EGR2	ENST00000493899.1	3'UTR	EGR2	ENST00000493899.1	3'UTR					chr10:64677006-64678189	6				25	0.0864234
cg05873104	chr13	78437347	+	cg05873104	95711896		TATTAATACAATAAACTTTACTAACAATACAAATAAATATAAACCCCTCC		II			NA							OpenSea	GAGCAATCTCTTTATCCTGGTGCTCTTTAGAATCAGTTACTTTCATCTTGAAACCTAAAA[CG]GAGGGGTTTACATTTATCTGCACTGTCAGCAAAGTTCACTGCACTAACAGACCCCAAGCC	CGGAGGGGTTTACATTTATCTGCACTGTCAGCAAAGTTCACTGCACTAAC	EDNRB-AS1	NR_103853	Body	Body																		chr13:78437191-78437553	3				25	0.810896
cg23273869	chr1	25296894	+	cg23273869	99807113		AAAAAAACAACRAACCCATTCCTAAAAAAACAAAATACATCCCAACCTAC		II			NA							OpenSea	ATGGAATCGGGAGGAGGAGCAGCGTCGGCCTGGGGAGATTAGCTGACTGAGGGGGGAGAG[CG]CAGGCTGGGATGCATCCTGTTTCCCCAGGAATGGGCTCGCTGCCCCCTTCTGCCCAGTGT	CGCAGGCTGGGATGCATCCTGTTTCCCCAGGAATGGGCTCGCTGCCCCCT				integenic					1:25169375-25169482	1:25296528-25297177	Unclassified_Cell_type_specific	RP11-84D1.2	ENST00000568143.1	1stExon	RP11-84D1.2	ENST00000568143.1	1stExon	chr1:25296520-25297215	3						TRUE		25	0.342807
cg13365252	chr3	172241791	-	cg13365252	63785846		ATAATCTTACTACATAATTCCATCTTAAATATCAAAATCTAAATATTAAC		II			rs3136586	0.249141						OpenSea	GTCTCATAGCAATGGTCTTGCTACATAATTCCATCTTGAATGTCAGAATCTAAATATTGA[CG]ACTTCTTCCTCTTTGCAAACCTTCAGACACAAATTCTAATCTCCTTCTCAGATCTCCATC	TGGTCTTGCTACATAATTCCATCTTGAATGTCAGAATCTAAATATTGACG	TNFSF10;TNFSF10;TNFSF10;TNFSF10	NM_001190943;NM_001190942;NM_003810;NR_033994	TSS1500;TSS1500;TSS1500;TSS1500	TSS1500				TRUE				TNFSF10;TNFSF10	ENST00000420541.2;ENST00000241261.2	TSS1500;TSS1500	TNFSF10;TNFSF10;TNFSF10;TNFSF10;TNFSF10	ENST00000430881.1;ENST00000472804.1;ENST00000494851.1;ENST00000420541.2;ENST00000241261.2	TSS1500;TSS1500;TSS1500;TSS1500;TSS1500					chr3:172239929-172242014	6				25	1.29378
cg19021144	chr1	64091139	-	cg19021144	10708157	71670926	AAATTACTTAAAATATTAATAAACTAAATAAAACACTTCAATCAAATACA	AAATTACTTAAAATATTAATAAACTAAATAAAACACTTCAATCGAATACG	I	C	Grn	NA							OpenSea	TGCTAACCAACTGAATTGCTTAAAATATTAGTGGACTGGATAAAGCACTTCAATCGGATG[CG]CTTTAAACCTGTGAAATTCTAAAGGGTTTGATTTCTTCTCTTTCTAACATATCCTAAATT	CGCATCCGATTGAAGTGCTTTATCCAGTCCACTAATATTTTAAGCAATTC	PGM1;PGM1;PGM1	NM_002633;NM_001172819;NM_001172818	Body;5'UTR;Body	Body								PGM1	ENST00000540265.1	5'UTR	PGM1	ENST00000540265.1	5'UTR					chr1:64090280-64091193	6				25	0.0963294
cg10913394	chr2	102137177	+	cg10913394	5806417		TTTCTTCATATAATTACTTTCCCTTATTCCTCACTCAATTTAATAACACC		II			NA							OpenSea	GGAAATCACACTCCTGGGATGGCTGCTGTCACCACCATCACCCTCTCTTCTGTCTCCCCT[CG]GTGCCATCAAATTGAGTGAGGAACAAGGGAAAGTAACTACATGAAGAAAACCAAAGTGAA	CGGTGCCATCAAATTGAGTGAGGAACAAGGGAAAGTAACTACATGAAGAA				integenic														chr2:102136765-102137270	3								25	0.19368
cg03408904	chr22	17956462	+	cg03408904	28714893		ACCAAAAATCAACTCTACCCTTCCTTCTAACTACTATAAAAAAAACAACC		II			NA							OpenSea	TGGGGTTGGGGAGGGAGTAGTGAGAGAAATAAAACCCTGGGAAAAAGAAAACGCGGAATC[CG]GTTGCTCTTCTCACAGTAGCCAGAAGGAAGGGCAGAGCTGATCTCTGGCAAGTCCTTCCG	CGGTTGCTCTTCTCACAGTAGCCAGAAGGAAGGGCAGAGCTGATCTCTGG	CECR2	NM_031413	TSS200	TSS200								CECR2;CECR2;CECR2;CECR2	ENST00000262608.8;ENST00000342247.5;ENST00000400585.2;ENST00000497534.1	TSS200;5'UTR;5'UTR;5'UTR	CECR2;CECR2;CECR2;CECR2	ENST00000262608.8;ENST00000342247.5;ENST00000400585.2;ENST00000497534.1	TSS200;5'UTR;5'UTR;5'UTR	chr22:17956420-17956830	3						TRUE		25	0.945736
cg20712946	chr1	39888404	-	cg20712946	66747841		AACTACTTTCTCCRTTCTCATAATAAACCTACATATTCATAATACAAATC		II			rs58578186	0.01023						OpenSea	AGTAATTTGAAAACTACTTTCTCCGTTCTCATAATGAACCTACATGTTCATGATACAGGT[CG]CACAAAGAATTGCACAGCTACAGGAAGCTTTGTTGCATTGTGGGAAGTTTCAAGATGCCT	ACTACTTTCTCCGTTCTCATAATGAACCTACATGTTCATGATACAGGTCG	MACF1;MACF1	NM_012090;NM_012090	ExonBnd;Body	ExonBnd								MACF1;MACF1	ENST00000545844.1;ENST00000372900.2	ExonBnd;3'UTR	MACF1;MACF1	ENST00000545844.1;ENST00000372900.2	ExonBnd;3'UTR	chr1:39888365-39888575	3								25	0.579205
cg06066640	chr16	66692347	-	cg06066640	84763453		TTTCTACCTATTCATTTATCAAAATCATACTCCTAACTCCCATTCRAATC		II			NA							OpenSea	AAAACATTCTTTTTCTGCCTGTTCATTTATCAAAGTCATGCTCCTAACTCCCATTCGAGT[CG]CACTTCCTCCACCAAAGCTTTCTGTGGCTCTTTCTTCAGCCCAAACCAGTTTTATCGCTC	TTCTGCCTGTTCATTTATCAAAGTCATGCTCCTAACTCCCATTCGAGTCG	CMTM4;CMTM4	NM_178818;NM_181521	Body;Body	Body														chr16:66692280-66692450	3								25	0.654253
cg06619301	chr20	56130942	-	cg06619301	97700148		ACRTAAATACCTTTCRTCCCAAAACATAAAATTTACACTATATATTTCTC		II			rs73180785	0.023872						OpenSea	CAGGCAGATTTGCGTAAATACCTTTCGTCCCAGGACATGGGATTTACACTGTGTGTTTCT[CG]TCACCTTCAGGAAAACCACTGTCCCTTTTTTTCTTTGCCAGATAAGAGTCAGGCTTTCCT	CGTAAATACCTTTCGTCCCAGGACATGGGATTTACACTGTGTGTTTCTCG				integenic								PCK1	ENST00000540165.1	TSS1500	PCK1	ENST00000540165.1	TSS1500	chr20:56130680-56131370	3								25	0.188062
cg25776833	chr8	140771025	+	cg25776833	37761249		AAAACRATTCCCATAACTTACTTAACTAATTTATAACATAACCCRATTTC		II			NA							OpenSea	AGGAAGCTTTCCTAGCTTCAGTGTGTGGAGGTAGTGGCAGAGAAAAGGCTGGACAGGTAG[CG]AAACCGGGTTATGCTACAAATCAGCCAAGTAAGTTATGGGAATCGCTCCAAGTCCCAGGT	GAGCGATTCCCATAACTTACTTGGCTGATTTGTAGCATAACCCGGTTTCG	TRAPPC9;TRAPPC9	NM_001160372;NM_031466	Body;Body	Body								TRAPPC9	ENST00000522504.1	3'UTR	TRAPPC9;TRAPPC9;TRAPPC9;TRAPPC9;TRAPPC9;TRAPPC9	ENST00000521667.1;ENST00000522504.1;ENST00000521700.1;ENST00000519482.1;ENST00000524162.1;ENST00000523777.1	3'UTR;3'UTR;3'UTR;3'UTR;3'UTR;3'UTR	chr8:140770945-140771195	3								25	0.134199
cg22672060	chr4	156464550	-	cg22672060	62692962		ACTACTCCCTACAATTAACCTTTCCAAAACTAAATATTCTCAATATTCAC		II			NA							OpenSea	TGCATCTTCCCACTGCTCCCTACAGTTGGCCTTTCCAGAGCTGAATATTCTCAGTATTCA[CG]GGTCAGATGAACTGTCAGGATGTCCTCTTTCCTCTGTCCCCTGAAACTCTGCTCTCAAGT	CTGCTCCCTACAGTTGGCCTTTCCAGAGCTGAATATTCTCAGTATTCACG				integenic				TRUE										chr4:156464380-156464570	3						TRUE		25	0.46467
cg25423780	chr11	130968998	+	cg25423780	93649821		AATAACTTCCTACATCCCTCAAAATAAAAACCATAACCAAACAATAATCC		II			NA							OpenSea	GGAATGAGTGAAGGGAGAGGTGGAGGTGACTTCAGAGAGGTTTGGGCCCTGGAGGACTTA[CG]GACCATTGTTTGGCCATGGCTTTTACTCTGAGGGATGCAGGAAGTCACTTGAAGTGTTTT	CGGACCATTGTTTGGCCATGGCTTTTACTCTGAGGGATGCAGGAAGTCAC				integenic				TRUE										chr11:130968945-130969295	3								25	0.252875
cg16986643	chr12	52025687	+	cg16986643	6753853		CTAAAAATACATAACTAAACCAAAAATAAAACTCTAACATCCTATCTCTC		II			NA							OpenSea	TGGGAGAGAATTACTATTTTCAAATGTTCCTTCCTGAGGTAGCATAGTCCAGAAGTAAGC[CG]AGAGACAGGATGCTAGAGTTCTATTCTTGGCCCAGCTATGCACCTTCAGCAAGATACATC	TGAAGGTGCATAGCTGGGCCAAGAATAGAACTCTAGCATCCTGTCTCTCG	SCN8A;SCN8A	NM_001177984;NM_014191	5'UTR;5'UTR	5'UTR				TRUE				SCN8A;SCN8A;SCN8A	ENST00000546961.1;ENST00000550891.1;ENST00000354534.4	5'UTR;5'UTR;5'UTR	SCN8A;SCN8A;SCN8A	ENST00000546961.1;ENST00000550891.1;ENST00000354534.4	5'UTR;5'UTR;5'UTR	chr12:52025440-52025715	3								25	0.488636
cg05221664	chr10	133484920	+	cg05221664	34683136		CCCTTAACTTCCAAACAAAATCAATCTCAACTACRAAAATAAATTAACCC		II			NA							OpenSea	CAGGGTAGCCTGGAGTGGAAACACCCAGCAATCAGCCCACACGCGGAGCGGAGTGGAGGG[CG]GGTCAACTCACTTCCGCAGTTGAGACTGACTCTGCCTGGAAGTCAAGGGGTTGGCACCAG	CCTTGACTTCCAGGCAGAGTCAGTCTCAACTGCGGAAGTGAGTTGACCCG				integenic				TRUE	10:133334847-133335013									chr10:133484485-133485035	3						TRUE		25	0.31393
cg08701675	chr7	33955914	+	cg08701675	83703438		AAAACTACAAAAAACAACTAAACCTCACTAAAAAAACAACACTCTAATTC		II			NA							OpenSea	GCTCCTCTATTTTTTCTTTTCAAAGCTTCACCTGCTTAACTTGTGCCAATTTACAAACAA[CG]AATCAGAGTGTTGTTTTCTCAGTGAGGCCCAGTTGTCCTCTGCAGTCCTTGCCATTAAAT	GGACTGCAGAGGACAACTGGGCCTCACTGAGAAAACAACACTCTGATTCG	BMPER	NM_133468	Body	Body				TRUE							BMPER	ENST00000496609.1	5'UTR								TRUE		25	0.0188276
cg09840141	chr4	16918719	-	cg09840141	25806277		AATCTCTATAAAACCACTCACTATTAAACCCTATATACATCTCTAAACAC		II			NA							OpenSea	AGCTATCTACCAGTCTCTGTGAGGCCACTCACTATTGGACCCTGTGTACATCTCTGAGCA[CG]TCCATGTCTTTCCTCTTCCCAGTTCTACCGCCTTCCTTCTGACTTCAAATACGCCAAACT	CGTGCTCAGAGATGTACACAGGGTCCAATAGTGAGTGGCCTCACAGAGAC				integenic																chr4:16918249-16918801	6	chr4:16918098-16919060	6				25	0.063321
cg23365971	chr20	2292148	-	cg23365971	42776525		ACACTAAAAACAATAATATAACTTCTATTTTTCATTCCATATAACAATAC		II			NA							OpenSea	GCCCCCAAGAGACACTGGGGACAGTAATGTAGCTTCTGTTTTTCATTCCATGTAACAATG[CG]ATGACACTTCCTTAGTGTGCCCACTCAGCCTTTCCAAGCCACACCCTTTTGTTCCTTTAT	CGCATTGTTACATGGAATGAAAAACAGAAGCTACATTACTGTCCCCAGTG	TGM3	NM_003245	Body	Body		chr20:2292055-2292055						TGM3	ENST00000463090.1	TSS1500	TGM3	ENST00000463090.1	TSS1500	chr20:2292065-2292270	3								25	1.66213
cg17075064	chr6	136372513	+	cg17075064	35644953		AAAATACACTATAAATATTTAAACTAACACTCAAAAACTCRCRAATACTC		II			NA							OpenSea	TAAGATTTCTAGCCTAATTCTTTTGACGTCAGCAGTTTAGATAAGTCAGATAAGCAATCG[CG]AGCATCCGCGAGTTCTTGAGTGCCAGTCCAAATACCCACAGTGCATCTTCAACCCTTTTG	AGATGCACTGTGGGTATTTGGACTGGCACTCAAGAACTCGCGGATGCTCG	PDE7B	NM_018945	Body	Body		chr6:136372344-136372344				6:136372261-136372572	Unclassified_Cell_type_specific	RP13-143G15.3;RP13-143G15.3	ENST00000419926.1;ENST00000413745.1	3'UTR;3'UTR	RP13-143G15.3;RP13-143G15.3	ENST00000419926.1;ENST00000413745.1	3'UTR;3'UTR	chr6:136372320-136372615	3								25	0.662814
cg14303478	chr12	72004098	+	cg14303478	10715929		CTTCAAAATTAAACTAATCCCTAACTAAAATCTATATAAAACAAACAAAC		II			NA							OpenSea	ATGTTCATTGCTTCCGGTTTTGAGGACAGGATATTGTAGGGAACTTGATATGATCAATAA[CG]CTTGTCTGCCTTACACAGACCTTAGCCAGGGATCAGCCTAATCTTGAAGAATCATTCAAA	CGCTTGTCTGCCTTACACAGACCTTAGCCAGGGATCAGCCTAATCTTGAA	ZFC3H1	NM_144982	3'UTR	3'UTR						12:72003965-72004209	Gene_Associated_Cell_type_specific	ZFC3H1	ENST00000378743.3	3'UTR	ZFC3H1;ZFC3H1;ZFC3H1	ENST00000378743.3;ENST00000552994.1;ENST00000550963.1	3'UTR;3'UTR;3'UTR	chr12:72003900-72004130	3						TRUE		25	1.41194
cg02233071	chr21	36181046	+	cg02233071	95796938		ACCCTTTCCCAAACRTATCTCAAACTCATCTAACTAAAAATAACAACCTC		II			NA							OpenSea	ATGCAATTCCTCATTAGCACTGTCAGACGGTTCCCAGGGGAAACAGTTCACCCTGCACCA[CG]AGGCTGCTACCCTCAGCCAGATGAGTCTGAGACACGTCTGGGAAAGGGCTACGTATTTAG	CGAGGCTGCTACCCTCAGCCAGATGAGTCTGAGACACGTCTGGGAAAGGG	RUNX1;RUNX1	NM_001001890;NM_001754	Body;Body	Body		chr21:36181032-36181032		TRUE							RUNX1	ENST00000482318.1	3'UTR	chr21:36180925-36181295	3								25	0.29742
cg06528771	chr2	102513985	+	cg06528771	40641860		ATACCACCAAATTCCCAAAAATTTACTAATATCTACACTTACTCAATAAC		II			NA							OpenSea	ATTTCCTCAGTGCTGCCTCCTGGAAGCCCTGACTGTCCCCAGACTGTCATTTGCAGGGTA[CG]TCATTGAGTAAGTGTAGACACTAGTAAACTTCTGGGAACTTGGTGGCATTCTGGTCAATC	CGTCATTGAGTAAGTGTAGACACTAGTAAACTTCTGGGAACTTGGTGGCA				integenic																		chr2:102511026-102517429	6				25	1.13634
cg17381396	chr1	10527895	-	cg17381396	78771945		ACATAAACCACCRTACCTAACCCTCTTTCATCTTTATCTCTATATACAAC		II			NA							OpenSea	TGGGATTACAGGCATAAGCCACCGTGCCTGACCCTCTTTCATCTTTATCTCTGTGTGCAA[CG]GCTCTGTATTCTTCCATAGAAAAAGCCATTTAAACCCAATGTGTGGTCACACCTACAAGG	CATAAGCCACCGTGCCTGACCCTCTTTCATCTTTATCTCTGTGTGCAACG	DFFA;DFFA	NM_004401;NM_213566	Body;Body	Body								DFFA	ENST00000475098.1	TSS1500	DFFA;DFFA	ENST00000476658.1;ENST00000475098.1	3'UTR;TSS1500										25	0.192637
cg04731861	chr2	219085781	-	cg04731861	99605191		ACCCAAACCCTCAAAACAAAAATAATCAAACAAATTAATTTAATTCTTTC		II			NA						chr2:219081653-219082032	S_Shelf	TGGAAATTCTTACCCAGACCCTCAAAGCAAAAGTAATCAGACAAATTAATTTAATTCTTT[CG]TTAGTGTACACACCAAGAACCGTTTCATAACTGAGAAGCTAGGCCTGTCAACTTAGCTGG	CCCAGACCCTCAAAGCAAAAGTAATCAGACAAATTAATTTAATTCTTTCG	ARPC2;ARPC2	NM_152862;NM_005731	Body;Body	Body						2:219085674-219085784	Promoter_Associated_Cell_type_specific				ARPC2;ARPC2;ARPC2;ARPC2;ARPC2	ENST00000489598.1;ENST00000491780.1;ENST00000478612.1;ENST00000480062.1;ENST00000465395.1	5'UTR;5'UTR;5'UTR;5'UTR;5'UTR	chr2:219085780-219086030	3						TRUE		25	0.788227
cg15051463	chr12	81602112	+	cg15051463	97694903		AAAAATATAATAACAAATTCACAAATCCAACTCTATAAATCAAAACTCCC		II			NA							OpenSea	TTGTTTTAATGTAGTTTCTGGAACCACTGTAAAGGCAGAATGGCAGATTGCCAGATGCAG[CG]GGAGCTCTGATTTATAGAGCTGGACTTGTGAACTTGCCACCACATCTTCCTCTTAACCCT	CGGGAGCTCTGATTTATAGAGCTGGACTTGTGAACTTGCCACCACATCTT	ACSS3	NM_024560	Body	Body											ACSS3	ENST00000546664.1	3'UTR	chr12:81601980-81602270	3								25	1.01102
cg17268129	chr18	64266420	+	cg17268129	26637258		ATACAATAATAACATTAAACATTATACTAACCTAATCCATCTAACACCAC		II			NA							OpenSea	CTTTATTTTGTTGAGTTTATTCAGAGTATTTAATCATGAAAAGGTATTGTCAACATAAAA[CG]TGGTGCCAGATGGACTAGGTTAGCACAATGTTTAATGCTATTATTGCATATTTTGGGGAT	CGTGGTGCCAGATGGACTAGGTTAGCACAATGTTTAATGCTATTATTGCA	CDH19;CDH19;CDH19	NM_001271028;NM_021153;NR_073130	5'UTR;5'UTR;Body	5'UTR								CDH19;CDH19;CDH19	ENST00000454642.2;ENST00000540086.1;ENST00000262150.2	5'UTR;5'UTR;5'UTR	CDH19;CDH19;CDH19	ENST00000454642.2;ENST00000540086.1;ENST00000262150.2	5'UTR;5'UTR;5'UTR			chr18:64266293-64270126	3						25	0.0648046
cg11914285	chr11	46487448	-	cg11914285	56736295		TATCCATACTATATTCTATAAAAAACAACTAACATACTATACCAACCAAC		II			NA							OpenSea	AATTGTGCAACTGTCCATGCTATATTCTATAAAAAACAACTAGCATGCTGTGCCAACCAG[CG]ACAGTATCAGCAGCAAACAGATAAAGCCTTGGCCTTCAACCTCACTAAGGCTGACAAAGA	CGCTGGTTGGCACAGCATGCTAGTTGTTTTTTATAGAATATAGCATGGAC	AMBRA1;AMBRA1;AMBRA1;AMBRA1	NM_001300731;NM_001267783;NM_001267782;NM_017749	Body;Body;Body;Body	Body								AMBRA1	ENST00000314823.6	3'UTR	AMBRA1;AMBRA1	ENST00000529553.1;ENST00000314823.6	3'UTR;3'UTR	chr11:46487300-46487515	3								25	0.444762
cg08782592	chr18	3424673	+	cg08782592	61692233		ATCATTAACCATTAATAAATAACTCAAACTTCAACTACTCTCTCCTCCCC		II			NA							OpenSea	CCCAGGATAGTGGTTGCCACTGGATTAGAGGGTAGGAACTTTCAGCCCCACCCCCAGCCT[CG]GGGAGGAGAGAGTAGCTGAAGTTTGAGTTATTCACCAATGGCCAATGATGTAATCAATCA	CGGGGAGGAGAGAGTAGCTGAAGTTTGAGTTATTCACCAATGGCCAATGA	TGIF1;TGIF1	NM_174886;NM_001278686	5'UTR;5'UTR	5'UTR								snoU13;TGIF1	ENST00000459517.1;ENST00000401449.1	TSS1500;5'UTR	snoU13;TGIF1;TGIF1;TGIF1	ENST00000459517.1;ENST00000552383.1;ENST00000401449.1;ENST00000550958.1	TSS1500;5'UTR;5'UTR;5'UTR					chr18:3424222-3424843	3				25	0.129187
cg01130611	chr3	46885978	+	cg01130611	48666875		AAATTTTACTTACTCTAATACCTACACCTTTCAAATACTTAAAACTCCTC		II			NA						chr3:46887628-46887919	N_Shore	AAGTGCTCAATAAATATTAGTCACCCTTATTCCTTATTGTAGTTATAGTTGTTACCTTCA[CG]AGGAGCCTCAAGCATCTGAAAGGTGCAGGCACCAGAGCAAGCAAAATCTCCCAGCCACTA	CGAGGAGCCTCAAGCATCTGAAAGGTGCAGGCACCAGAGCAAGCAAAATC				integenic														chr3:46885925-46886195	3						TRUE		25	0.0210223
cg24288319	chr12	9271139	+	cg24288319	76795462		AACTTAACTAAAAAAATACATTTCTCTATCACATAAAAATCCCAACTAAC		II			NA							OpenSea	TTAAGGAAGGCAGAACCACAAACCAGGCACAGCCTGAGCCCTTGAGTCATCAAAAGTCTA[CG]CCAGTTGGGACCTTTATGTGACAGAGAAATGCATTCTCTTAGTTAAGCCATTGTATTTTG	CGCCAGTTGGGACCTTTATGTGACAGAGAAATGCATTCTCTTAGTTAAGC				integenic														chr12:9270640-9271170	3								25	1.33054
cg00855703	chr2	11674071	-	cg00855703	84635288		AATTATTACACCATACAAAATTAAACAATAAAAACCRCAAAATTTATAAC		II			rs11684917	0.060606						OpenSea	GTGTTCCTAAAAATTATTGCACCATGCAAGATTGGGCAATAAAAACCGCAGGGTTTATGA[CG]AATACAGGCTTAGGGCAACAGCTCTCAAAAACTTCATCAATGACACATTTTTTAAAAAGA	CGTCATAAACCCTGCGGTTTTTATTGCCCAATCTTGCATGGTGCAATAAT	GREB1	NM_014668	TSS200	TSS200								GREB1	ENST00000381486.2	TSS200	GREB1	ENST00000381486.2	TSS200	chr2:11673920-11674415	3								25	1.59972
cg14327711	chr5	57789847	+	cg14327711	76657315		AAACACCAACATATAATAAACTTCTACTTTTAATATAAAATATACTACCC		II			NA							OpenSea	AAAACCACTCAGGGTTGGGCAGGGACAGGATTTTTCTAACTCTTTTTCCTTTCATCACAA[CG]GGTAGTATATTTTATATTAAAAGCAGAAGCTCACTATATGCTGGTGTTTAATGCATTGGT	CGGGTAGTATATTTTATATTAAAAGCAGAAGCTCACTATATGCTGGTGTT	GAPT;GAPT;GAPT;GAPT	NM_152687;NM_001304431;NM_001304429;NM_001304428	5'UTR;5'UTR;5'UTR;5'UTR	5'UTR								GAPT;GAPT;GAPT	ENST00000396776.2;ENST00000513924.1;ENST00000318469.2	5'UTR;5'UTR;TSS1500	GAPT;GAPT;GAPT;GAPT;GAPT;GAPT	ENST00000502276.1;ENST00000511930.1;ENST00000513924.1;ENST00000515443.1;ENST00000318469.2;ENST00000511178.1	5'UTR;5'UTR;5'UTR;5'UTR;TSS1500;5'UTR										25	0.568204
cg05410694	chr10	77533575	-	cg05410694	81740966		CAACTAAAATTCTAACTCCTAATAAAACTTCCTCAACTATCCTAACCCAC		II			NA							OpenSea	TCTTCAAGATCCAGCTGAAATTCTAGCTCCTAATGGAGCTTCCTCAACTATCCTGGCCCA[CG]TTGAGTTCTTCCTGCTCTAATGCTCACATTACTTACCAGAGCTTTTATTTGGGCATTTAA	CGTGGGCCAGGATAGTTGAGGAAGCTCCATTAGGAGCTAGAATTTCAGCT	C10orf11;C10orf11	NM_001305581;NR_131178	Body;Body	Body		chr10:77533288-77533288																chr10:77532810-77533911	6				25	0.109957
cg17722763	chr16	4690769	+	cg17722763	49773176		TCCCCTCCTACAACCRAAAAACCACRAAAACAAAAATCAATAATATCATC		II			NA							OpenSea	CTGCTGGGGAAGCCCCTTGGGTGTGGTTTTTTGTGTGTGAACAGTGCCCATTGTCACTGG[CG]ATGACACCACTGACTCCTGTCCCCGTGGTCCCCCGGCTGCAGGAGGGGAGGTGCCCAGCA	CCCCTCCTGCAGCCGGGGGACCACGGGGACAGGAGTCAGTGGTGTCATCG	MGRN1;MGRN1;MGRN1;MGRN1;MGRN1	NR_102267;NM_001142291;NM_001142290;NM_001142289;NM_015246	Body;Body;Body;Body;Body	Body								RP11-709D24.6	ENST00000569678.1	TSS200	RP11-709D24.6	ENST00000569678.1	TSS200			chr16:4690115-4691314	6	chr16:4688562-4691110	3				25	0.0631112
cg25571095	chr6	35378846	-	cg25571095	76753548		CRTTCAAACCCAAACRATACCAAAACTATAACTAAACCTACAAATATAAC		II			NA							OpenSea	AGGTCCATCTGCGTTCAGACCCAGACGATGCCAGAGCTATGACTGGGCCTGCAGGTGTGG[CG]CCGAGGGGAGATCAGCCATGGAGCAGCCACAGGAGGAAGCCCCTGAGGTCCGGGAAGAGG	GTTCAGACCCAGACGATGCCAGAGCTATGACTGGGCCTGCAGGTGTGGCG	PPARD;PPARD;PPARD;PPARD;PPARD	NM_001171818;NM_177435;NM_006238;NM_001171820;NM_001171819	5'UTR;5'UTR;5'UTR;5'UTR;Body	5'UTR								PPARD;PPARD;PPARD	ENST00000444397.1;ENST00000337400.2;ENST00000540939.1	5'UTR;5'UTR;5'UTR	PPARD;PPARD;PPARD	ENST00000444397.1;ENST00000337400.2;ENST00000540939.1	5'UTR;5'UTR;5'UTR					chr6:35378730-35379129	3				25	0.758261
cg09040752	chr17	41003155	-	cg09040752	45762981		TAAAAAACAAAACCATATAAAATCTATAAAAATCACAACTATTCAAACCC		II			NA							OpenSea	GATTTGGAGGCTGGAAGACAAAACCATGTAAGGTCTGTGGAAATCACAGCTGTTCAGACC[CG]CCTCCAACCCCGGCCACCCCGCCCCCTTGCCCTAGCCTTCCTGTGTCCTTCCCACCCTTA	GGAAGACAAAACCATGTAAGGTCTGTGGAAATCACAGCTGTTCAGACCCG	AOC3	NM_003734	TSS200	TSS200								AOC3	ENST00000308423.1	TSS200	AOC3	ENST00000308423.1	TSS200	chr17:41002905-41003295	3					TRUE	TRUE		25	0.0586362
cg13878895	chr5	118626106	-	cg13878895	30718107		AAAAATCCAATTCTAAACTAATTCACTTATACAACTAACAAATAATAATC		II			NA							OpenSea	CTCTGCGGCTGGAGAATCCAGTTCTAAGCTGGTTCACTTATGCAGCTGGCAAGTGGTAGT[CG]CTCTAGGCAGGAAATCTCACTTCCTCAATATGTAAACCTCTTCACAGGTTTATTGGAGTG	AGAATCCAGTTCTAAGCTGGTTCACTTATGCAGCTGGCAAGTGGTAGTCG	TNFAIP8;TNFAIP8;TNFAIP8	NM_001286817;NM_001286815;NM_001077654	5'UTR;5'UTR;Body	5'UTR		chr5:118626064-118626064									TNFAIP8	ENST00000388882.5	5'UTR	chr5:118625680-118626235	3								25	1.0124
cg25065430	chr18	9758225	-	cg25065430	50696881		ATTTATTACCTCTTTCTTCRACCTCTCAATTCCCTTAACTTTTAACAATC		II			NA							OpenSea	TGAGAAACTGGATTTGTTGCCTCTTTCTTCGACCTCTCAGTTCCCTTGGCTTTTGGCAGT[CG]GTTTGCAAAATGACCTGCTCACCACGGAACCAGCTCATTCCAGTCAGAGTGGGATCAGCA	TTTGTTGCCTCTTTCTTCGACCTCTCAGTTCCCTTGGCTTTTGGCAGTCG	RAB31	NM_006868	Body	Body		chr18:9758210-9758210		TRUE										chr18:9758185-9758555	3								25	0.686186
cg07964297	chr13	35930854	-	cg07964297	63780938		ACAATCTTCTATAAACTCTATTCTTTTAATCTCTTATATTTCACCATTAC		II			NA							OpenSea	AACTGTATTTGACAGTCTTCTATGAACTCTATTCTTTTGATCTCTTGTGTTTCACCATTA[CG]TCTGACCTCACATCCTGCCATGCATCTTCTCAGCCCATGGCTCACTCCACCACAGCCACC	CAGTCTTCTATGAACTCTATTCTTTTGATCTCTTGTGTTTCACCATTACG	NBEA	NM_015678	Body	Body								NBEA	ENST00000402346.1	5'UTR	NBEA	ENST00000402346.1	5'UTR	chr13:35930800-35931010	3								25	1.65131
cg15233197	chr16	3748978	-	cg15233197	62770163		AAATAAATCTACCTAAACCAAATACCAAACACRCTAACTATACAATTTCC		II			rs8048452	0.2165						OpenSea	AACCATTAGAGGAATAAATCTGCCTGAACCAGATACCAAACACGCTAGCTGTACAATTTC[CG]TCTTTGTGTTTCTCCTACACCCTAAAGGAAAAACCACAAACCTCAATGTCAGGCTACAAG	CGGAAATTGTACAGCTAGCGTGTTTGGTATCTGGTTCAGGCAGATTTATT	TRAP1;TRAP1	NM_016292;NM_001272049	Body;Body	Body											TRAP1;TRAP1;TRAP1;TRAP1	ENST00000571804.1;ENST00000574941.1;ENST00000576106.1;ENST00000570403.1	3'UTR;3'UTR;3'UTR;3'UTR										25	1.23429
cg05346256	chr12	25959372	-	cg05346256	60664884		AAACATTTAATAATTTTTAACCATCCCCTAACCTTCCTAAACATCATAAC		II			NA							OpenSea	GTAGAGATCAGGAACATTTAGTGATTTTTGGCCATCCCCTGACCTTCCTAAACATCATAA[CG]TCACTGCATGCTGGGGGACTGACCTGCAAAGGGAGCTTGTCAACTTTGATGATCTAGAGA	AACATTTAGTGATTTTTGGCCATCCCCTGACCTTCCTAAACATCATAACG				integenic				TRUE				RP11-443N24.2	ENST00000536949.1	3'UTR	RP11-443N24.2	ENST00000536949.1	3'UTR	chr12:25959240-25959650	3						TRUE		25	1.1405
cg16088539	chr6	44044443	-	cg16088539	85665148	48726286	CTAACAATAAACCAAATCACAACAAAACCTAAAAACAACAACATACAACA	CTAACGATAAACCAAATCGCGACGAAACCTAAAAACAACAACGTACGACG	I	C	Grn	NA						chr6:44041014-44041468	S_Shelf	GCAGCTGACCCGCTGGCGGTGGGCCAGGTCGCGGCGGGGCCTGGAGGCAGCAACGTGCGG[CG]CGGCATGTCGCGGGCGCCGCGGCAGGGAAATGTGGGGGCGGGCCGGCGCGCCCCCTCCCC	CGCCGCACGTTGCTGCCTCCAGGCCCCGCCGCGACCTGGCCCACCGCCAG				integenic		chr6:44044328-44044328		TRUE	6:44152289-44152472	6:44044168-44044586	Unclassified_Cell_type_specific	RP5-1120P11.3	ENST00000455005.1	5'UTR	RP5-1120P11.3	ENST00000455005.1	5'UTR	chr6:44044240-44044975	3						TRUE		25	0.210517
cg25175108	chr7	127998214	-	cg25175108	32747919		TTATAATTCAAAACCAAATCTCAAAATTCCCRAACCTATAATCTTTCCTC		II			NA						chr7:128001346-128002066	N_Shelf	GAGTAAATAAATTGTGATTCAAAGCCAGGTCTCAAGATTCCCGAGCCTGTGGTCTTTCCT[CG]TACCACCAGCTTGTCCGTGTGCATGTTCTGAAAGGCTTTCTTGAACGAAGGTGGCATCTG	CGAGGAAAGACCACAGGCTCGGGAATCTTGAGACCTGGCTTTGAATCACA	PRRT4;PRRT4	NM_001174164;NM_001114726	Body;Body	Body																chr7:127998138-127998460	4	chr7:127996417-127998389	6				25	0.491555
cg04867115	chr2	20645320	-	cg04867115	55667587		TACTTTAACACTCATAAACCCCAACATATACAACTCCTAAAATTTACCCC		II			NA						chr2:20646428-20647988	N_Shore	CATGCTGTTAATACTTTAGCACTCATGAGCCCCAGCATATGCAGCTCCTAGAGTTTGCCC[CG]CTCCTTCCCACCTTCCTGCTTGTGTTCAGGCTGTTTCTCCTGCCCGGGAGCCCTCCCCGA	CGGGGCAAACTCTAGGAGCTGCATATGCTGGGGCTCATGAGTGCTAAAGT				integenic						2:20645136-20645367	Unclassified_Cell_type_specific							chr2:20644900-20645475	3						TRUE		25	0.154481
cg19700094	chr11	65685262	+	cg19700094	12662145		TCTCRAACAAATAACTTATACATCTAACACCRAACTTCAAACTAAACCAC		II			NA						chr11:65685100-65685364	Island	GGCTCACCTTGGCCACCTGAAGCTGGCCTTCAACCACGGCCCGGGCAATGCCAGCCCAGG[CG]TGGTCCAGCTTGAAGCCCGGTGCCAGATGCATAAGCCACTTGCCCGAGAGCACGTGGTGG	CTCGGGCAAGTGGCTTATGCATCTGGCACCGGGCTTCAAGCTGGACCACG	DRAP1;C11orf68;C11orf68	NM_006442;NM_001135635;NM_031450	TSS1500;Body;Body	TSS1500					11:65441684-65441992			C11orf68;DRAP1	ENST00000530188.1;ENST00000312515.2	1stExon;TSS1500	C11orf68;DRAP1;DRAP1	ENST00000530188.1;ENST00000312515.2;ENST00000525501.1	1stExon;TSS1500;TSS1500	chr11:65685040-65685870	3						TRUE		25	0.340193
cg27409651	chr11	61125001	+	cg27409651	20629192		ATATTAACTAAAAACAAAACCAATCCTATAACTTTACCCACTCACCTAAC		II			NA							OpenSea	GAAACCAACTCTGGTTTCAGGCATGGCAAATGCTTAAAGCCCTGAGCAGTTGCTCTTAAA[CG]CTAGGTGAGTGGGCAAAGCCACAGGACTGGCCCTGCTTTCAGCTAATATGTAGGCAGCAC	CGCTAGGTGAGTGGGCAAAGCCACAGGACTGGCCCTGCTTTCAGCTAATA	CYB561A3;CYB561A3;CYB561A3;CYB561A3	NM_001161452;NM_153611;NM_001300763;NM_001161454	TSS1500;5'UTR;5'UTR;5'UTR	TSS1500								CYBASC3;CYBASC3;CYBASC3;CYBASC3;CYBASC3;CYBASC3;CYBASC3;CYBASC3	ENST00000539890.1;ENST00000536915.1;ENST00000540317.1;ENST00000544118.1;ENST00000546151.1;ENST00000447532.2;ENST00000294072.3;ENST00000426130.2	TSS1500;TSS1500;3'UTR;5'UTR;5'UTR;5'UTR;5'UTR;5'UTR	CYBASC3;CYBASC3;CYBASC3;CYBASC3;CYBASC3;CYBASC3;CYBASC3;CYBASC3;CYBASC3;CYBASC3;CYBASC3;CYBASC3;CYBASC3;CYBASC3;CYBASC3;CYBASC3;CYBASC3;CYBASC3;CYBASC3;CYBASC3	ENST00000539890.1;ENST00000535177.1;ENST00000542361.1;ENST00000536915.1;ENST00000540317.1;ENST00000538263.1;ENST00000542411.1;ENST00000536687.1;ENST00000537364.1;ENST00000544118.1;ENST00000540755.1;ENST00000545361.1;ENST00000539128.1;ENST00000546151.1;ENST00000447532.2;ENST00000537680.1;ENST00000294072.3;ENST00000535152.1;ENST00000426130.2;ENST00000537074.1	TSS1500;TSS1500;TSS200;TSS1500;3'UTR;3'UTR;3'UTR;3'UTR;5'UTR;5'UTR;5'UTR;5'UTR;5'UTR;5'UTR;5'UTR;5'UTR;5'UTR;3'UTR;5'UTR;3'UTR			chr11:61124466-61125591	6	chr11:61123246-61125743	6				25	1.4824
cg06446824	chr1	2535440	+	cg06446824	98699266		ATAACAAACAAAAACTAAACCAAAAACCCCAAAAAACATCCTAACCACCC		II			NA						chr1:2537671-2537886	N_Shelf	GACGTCGTGTCTCTCCTCCTGGGGTACCGTGGCCTGTGCCGGGGATAGCAGTCACACGGG[CG]GGTGGCCAGGATGCCCCCTGGGGCTCCTGGCCCAGTCCCTGCCTGCTACCGGCCCACCCA	TAGCAGGCAGGGACTGGGCCAGGAGCCCCAGGGGGCATCCTGGCCACCCG	MMEL1	NM_033467	Body	Body						1:2535414-2535705	Unclassified_Cell_type_specific									chr1:2533441-2539501	6				TRUE		25	0.0414209
cg12059723	chr9	120698565	+	cg12059723	98701849		TCTACCCTATTTTTCACATCCTATAAACTTAAAAACTATCACAATTTACC		II			rs72761912	0.024245						OpenSea	AGTTGCCATTTGCTGATAGAACCCATGTGTACCCAAACCTACGGTCAAAAAATATGTCTA[CG]GCAAATTGTGATAGTTCCCAAGTTCACAGGATGTGAAAAACAGGGCAGATAAGAATCTAG	CGGCAAATTGTGATAGTTCCCAAGTTCACAGGATGTGAAAAACAGGGCAG				integenic														chr9:120698505-120698770	3								25	1.619
cg07838324	chr9	127048336	-	cg07838324	94767915		TCAACAAATCATTAAAACAACCAAAACTAAAACTCATAACTCCTAATCTC		II			NA							OpenSea	GCTGTGGTCACTCAGCAAGTCATTGGGGCAGCCAAGGCTGAAACTCATGACTCCTAGTCT[CG]TGAACGGTTCCCCCCTCCCTGCCCTCCCCCGCAGTCAGACTTTTTAAACACTGCCTTTTG	CGAGACTAGGAGTCATGAGTTTCAGCCTTGGCTGCCCCAATGACTTGCTG	NEK6;NEK6;NEK6;NEK6	NM_001166167;NM_001145001;NM_014397;NM_001166168	Body;5'UTR;5'UTR;5'UTR	Body				TRUE		9:127048176-127049288	Unclassified	NEK6;NEK6;NEK6;NEK6	ENST00000373603.1;ENST00000373600.3;ENST00000373601.4;ENST00000545174.1	5'UTR;5'UTR;5'UTR;5'UTR	NEK6;NEK6;NEK6;NEK6;NEK6;NEK6;NEK6;NEK6	ENST00000423785.1;ENST00000373603.1;ENST00000373600.3;ENST00000373601.4;ENST00000545174.1;ENST00000444973.1;ENST00000454453.1;ENST00000373596.1	TSS1500;5'UTR;5'UTR;5'UTR;5'UTR;5'UTR;5'UTR;5'UTR	chr9:127048245-127048610	3								25	1.36321
cg23928154	chr11	62997525	-	cg23928154	69720534		ATAAACAAACTAAAATAAATCTACTACTTAATATACAATCTTTCCAAAAC		II			NA							OpenSea	CACATTTTTTTGTAAACAAACTAAAATAAATCTGCTACTTGGTATGCAGTCTTTCCAGAA[CG]TGTAATCTGTGGGACTCAAAGGCAAAGTGCTTTTTCTTTTCTCTGTGAAAAGAACAGAAA	TAAACAAACTAAAATAAATCTGCTACTTGGTATGCAGTCTTTCCAGAACG	SLC22A25	NM_199352	TSS1500	TSS1500								SLC22A25;SLC22A10;SLC22A10	ENST00000306494.6;ENST00000535888.1;ENST00000525620.1	TSS1500;5'UTR;5'UTR	SLC22A25;SLC22A25;SLC22A25;SLC22A10;SLC22A10	ENST00000527057.1;ENST00000528239.1;ENST00000306494.6;ENST00000535888.1;ENST00000525620.1	TSS1500;TSS1500;TSS1500;5'UTR;5'UTR										25	0.574365
cg11549294	chr7	79245090	-	cg11549294	9803341		AACRCACAACTTAAAATATAACAATAACTCTATTATACTATCTAATACCC		II			NA							OpenSea	ATGTTACAGAAAACGCACAACTTAAAATATAACAATGACTCTGTTGTGCTATCTAATGCC[CG]TCAAAAGATGACTGCATCACCAATTCTGCAAAATTTTCTTCATTCTTGTCTTTTATTTCA	CGGGCATTAGATAGCACAACAGAGTCATTGTTATATTTTAAGTTGTGCGT				integenic														chr7:79244820-79245135	3								25	0.376304
cg00881257	chr9	137828892	-	cg00881257	26743836		ATAACAAATTCCTCTTTTAAATATTCCAAACTAAAAATTACRTAATTAAC		II			NA							OpenSea	CCTCATGGAGGGTGGCAGGTTCCTCTTTTAAGTGTTCCAGGCTAGGAGTTGCGTGGTTAA[CG]CTGGGGTAATACACACTCTGTATTTGCTACCACAGCCCCCCACCCCTAGAAGTCTCCCAA	TGGCAGGTTCCTCTTTTAAGTGTTCCAGGCTAGGAGTTGCGTGGTTAACG				integenic				TRUE				RP11-447M12.2	ENST00000417054.1	TSS200	RP11-447M12.2	ENST00000417054.1	TSS200	chr9:137828680-137829335	3								25	1.71198
cg16244977	chr15	78079336	+	cg16244977	88656476		AAACTAAATATCTACRAATATCCCACRAAAAACTCAACCTCAAATCCTAC		II			NA							OpenSea	AGATGGGAAGCACCCAGCCAGGCCTGGCACTTTCAGGGCACTCTGCACACTGGTCAGCCC[CG]CAGGACCTGAGGCTGAGCCTCTCGTGGGACACCCGCAGACACTCAGCTCCAACTGGGACA	AGCTGAGTGTCTGCGGGTGTCCCACGAGAGGCTCAGCCTCAGGTCCTGCG	LINGO1;LINGO1;LINGO1;LINGO1;LINGO1;LINGO1;LINGO1;LINGO1	NM_001301195;NM_001301195;NM_001301192;NM_001301191;NM_001301194;NM_001301189;NM_001301187;NM_001301186	1stExon;5'UTR;5'UTR;5'UTR;5'UTR;5'UTR;5'UTR;5'UTR	1stExon								CTD-2071N1.1;CTD-2071N1.1;LINGO1	ENST00000560453.1;ENST00000559749.1;ENST00000567605.1	TSS1500;TSS200;3'UTR	CTD-2071N1.1;LINGO1;CTD-2071N1.1;LINGO1;LINGO1;LINGO1;LINGO1;LINGO1;LINGO1;LINGO1;LINGO1	ENST00000560453.1;ENST00000561686.1;ENST00000559749.1;ENST00000561686.1;ENST00000566711.1;ENST00000562933.1;ENST00000563316.1;ENST00000570216.1;ENST00000567605.1;ENST00000568951.1;ENST00000564066.1	TSS1500;1stExon;TSS200;5'UTR;5'UTR;5'UTR;5'UTR;5'UTR;3'UTR;3'UTR;3'UTR	chr15:78079305-78079715	3								25	0.155335
cg11421506	chr9	139442701	-	cg11421506	96691560		ACAAAAATACATCTACTAACCTAAAACCTAAAAACCTTCTCCTACAAATC		II			NA						chr9:139439041-139441532	S_Shore	GTCCTGACACAACAGGAGTACATCTGCTGGCCTAGGGCCTGGAGACCTTCTCCTACAGGT[CG]GGAGGCAGCCCTGGGCAGCGGGCATTGCGGGGACTAAAGAGAAACAAGAGCAGGTTGTGT	CAGGAGTACATCTGCTGGCCTAGGGCCTGGAGACCTTCTCCTACAGGTCG	LINC01573	NR_121577	Body	Body								RP11-611D20.2;RP11-611D20.2	ENST00000429224.1;ENST00000450304.1	5'UTR;TSS1500	RP11-611D20.2;RP11-611D20.2	ENST00000429224.1;ENST00000450304.1	5'UTR;TSS1500			chr9:139432249-139447405	6						25	0.100319
cg14921858	chr12	104235497	+	cg14921858	77679490		CCACCCACTCACAAATCCTCCTAAATAAATTTAAACTAAAAATCRAAAAC		II			NA						chr12:104234273-104235327	S_Shore	CTCTGGCAGTCTAATTAATGGCAGTCTGGACCTCCCCTGGATCGTGGGGCCCCTCTGAGA[CG]TCCCCGATCCCCAGCTTAAATTTATCCAGGAGGACCTGTGAGTGGGTGGCTGGGCCGAGG	CGTCCCCGATCCCCAGCTTAAATTTATCCAGGAGGACCTGTGAGTGGGTG	NT5DC3	NM_001031701	TSS1500	TSS1500						12:104234647-104236083	Promoter_Associated	NT5DC3	ENST00000392876.3	TSS1500	NT5DC3	ENST00000392876.3	TSS1500	chr12:104234925-104236030	3								25	0.208792
cg07878017	chr6	98153362	+	cg07878017	34806581		CAAAAATAACTAAAAAACCCCAACCTACCCTTAATACTATAAAACCCAAC		II			NA							OpenSea	GTACACATTTCAAATGCTGTCCCTATGATCTTGACAGTGTGTTCTTGCAGTGATAGAGGG[CG]TTGGGCTTCACAGCACCAAGGGCAGGTTGGGGCTTTCCAGCCACCTCTGTGAATACCATG	AGAGGTGGCTGGAAAGCCCCAACCTGCCCTTGGTGCTGTGAAGCCCAACG	LOC101927314	NR_110757	Body	Body								RP1-104O17.1	ENST00000433637.1	5'UTR	RP1-104O17.1	ENST00000433637.1	5'UTR					chr6:98153210-98154323	6				25	0.0735555
cg02434051	chr19	54848878	-	cg02434051	71717161		TAAAAAAAACCATCRACCCCCTCCTTATACAAAATATATCTAATATAACC		II			NA							OpenSea	GGCCAGGGCGCTGGGGGAGGCCATCGGCCCCCTCCTTGTACAGAGTGTATCTGATGTAGC[CG]ACATCAGAGCCACACTGGAGGGTCAGATTCTCTCCGGGGGTCACGACAGGGCCCTGCAGG	CGGCTACATCAGATACACTCTGTACAAGGAGGGGGCCGATGGCCTCCCCC	LILRA4	NM_012276	Body	Body								AC008984.2	ENST00000507363.1	TSS1500	AC008984.2	ENST00000507363.1	TSS1500	chr19:54848725-54849635	3						TRUE		25	0.144013
cg01666088	chr8	134104479	+	cg01666088	64638836		ATACCTTAACCTCAATTAATCACTATAATTACTTCRAAATCAAAACCTAC		II			NA							OpenSea	TGATTGCGTGAGTGTGTCTCCATCTGTGGTTGTGTGTGTGGATATGTGTGCTTGGCCAGG[CG]CAGGCCCTGACTCCGAAGCAACTACAGTGACTAACTGAGGTCAAGGCACCTTACCATGTT	TGCCTTGACCTCAGTTAGTCACTGTAGTTGCTTCGGAGTCAGGGCCTGCG	TG;SLA;SLA;SLA;SLA	NM_003235;NM_001045557;NM_001282964;NM_001282965;NM_001045556	Body;Body;Body;5'UTR;5'UTR	Body		chr8:134103972-134103972						SLA;SLA;SLA	ENST00000524345.1;ENST00000518565.1;ENST00000338087.5	5'UTR;3'UTR;5'UTR	SLA;TG;SLA;SLA;SLA;SLA;SLA;SLA;SLA;SLA;SLA;SLA	ENST00000517932.1;ENST00000523756.1;ENST00000521823.1;ENST00000524345.1;ENST00000518565.1;ENST00000522119.1;ENST00000523610.1;ENST00000521302.1;ENST00000519747.1;ENST00000519341.1;ENST00000338087.5;ENST00000522946.1	3'UTR;3'UTR;3'UTR;5'UTR;3'UTR;5'UTR;5'UTR;5'UTR;5'UTR;5'UTR;5'UTR;3'UTR	chr8:134104265-134105330	3								25	0.132173
cg06355720	chr1	153333350	+	cg06355720	38605227		ACCTAACCTCCTAATTAATAACTATAACCRTAACCACCATAACTATAACC		II			NA							OpenSea	AGGCCTCGGGGAGGGCACCCCCTAAGACCACAGTGGCCAAGATCACAGTGGCCACGGCCA[CG]GCCACAGTCATGGTGGCCACGGCCACAGCCACTAATCAGGAGGCCAGGCCACCCTGCCTC	CGGCCACAGTCATGGTGGCCACGGCCACAGCCACTAATCAGGAGGCCAGG	S100A9	NM_002965	3'UTR	3'UTR								S100A9	ENST00000368738.3	3'UTR	S100A9	ENST00000368738.3	3'UTR	chr1:153332605-153333475	3						TRUE		25	0.211858
cg09767344	chr12	131464497	+	cg09767344	99778362		ATCAAAACAAAACCTAACTAAAAACTCTATAAAACTTAAACCTCTCTAAC		II			rs112483487	0.079488						OpenSea	GGGCAGATGCTACTGGAGGCAGAGAAGTGGAATAGAGACAACCAGAGCTCCAAAATGCAA[CG]CCAGAGAGGCCCAAGCTCCACAGAGCCTCCAGCCAGGCCCTGCCCTGACTTCCCCTTCAG	CGCCAGAGAGGCCCAAGCTCCACAGAGCCTCCAGCCAGGCCCTGCCCTGA	ADGRD1	NM_198827	Body	Body						12:131464381-131464710	Unclassified_Cell_type_specific				GPR133	ENST00000541143.1	5'UTR			chr12:131464015-131464815	6	chr12:131464014-131464863	6				25	1.41938
cg10254620	chr5	40672670	-	cg10254620	67744199		CACCAATTATAAAATTTAAACTTCTATTACAAAAATTCACTATACAACAC		II			NA							OpenSea	TCTCTCCTCCCCACCAGTTATGAGATTTGGACTTCTGTTGCAGGAGTTCACTATGCAACA[CG]GTTAAGTGACAGATTCTCTTGAGTCATGAGTTCCTCTTTTCAAACTTGAACAGTTTCCCA	ACCAGTTATGAGATTTGGACTTCTGTTGCAGGAGTTCACTATGCAACACG				integenic		chr5:40672647-40672647												chr5:40672600-40672990	3								25	0.520307
cg08092050	chr15	78734858	+	cg08092050	63643539		CTTTACTCTATAACATTTATAAAAAATAAAATCCATTCCCTTCATTAATC		II			NA						chr15:78730095-78731105	S_Shelf	TCCACCTCCATTCCACATTTTGATGCCTGCTAGGTTGAGAATGACTGTTGTAATGAGTAA[CG]ATTAATGAAGGGAATGGATTCTATCCCTCATAAATGTTACAGAGTAAAGATAGTTGAGAA	TTTACTCTGTAACATTTATGAGGGATAGAATCCATTCCCTTCATTAATCG	IREB2	NM_004136	Body	Body											IREB2;IREB2	ENST00000560840.1;ENST00000560454.1	5'UTR;5'UTR								TRUE		25	0.0501112
cg22504696	chr10	118956514	-	cg22504696	98662901		ATTAAATCCACACAAAATAAAAATCCTTTAAAAACCATTAAACTCTAACC		II			NA							OpenSea	TGGGACCAATAATTAGATCCACACAGGATAAAGGTCCTTTGGAAACCATTGAGCTCTGGC[CG]CATTAGTTACTATGGTTACTGTTACTATTATAGGTTACTACTATTATCACCTGTCCAGAA	CGGCCAGAGCTCAATGGTTTCCAAAGGACCTTTATCCTGTGTGGATCTAA	KCNK18	NM_181840	TSS1500	TSS1500								KCNK18	ENST00000334549.1	TSS1500	KCNK18	ENST00000334549.1	TSS1500	chr10:118956405-118956695	3								25	0.035009
cg12005407	chr3	183847005	+	cg12005407	2741934		CTTATAAAATTTAACAACACCRCCCCCCCTAAAAATAATTACTATACTAC		II			NA							OpenSea	CTGGAATGCTCTGTATCAACAGGGATCTGAAGAGTCTAACAATTGTTGGAGAGGTTGGAG[CG]CAGCACAGCAATTACCTCTAGGGGGGGCGGTGTTGCCAAACTCCACAAGCCACTCTGGCC	CGCAGCACAGCAATTACCTCTAGGGGGGGCGGTGTTGCCAAACTCCACAA				integenic						3:183846696-183847245	Unclassified_Cell_type_specific							chr3:183846880-183847130	3								25	0.218399
cg10728351	chr4	122628020	+	cg10728351	47644861		AATCTATCATAAAACCAATCTATAATATAATATAATTACACTCAATAACC		II			NA							OpenSea	CAGTCAGCTCTCTTCACACCCCTGCTGACTCATACCCCACCATCACCCACCCATAAGTGC[CG]GCTACTGAGTGCAACCACATCATACCACAGACTGGCTTTATGACAGATTTGAGGTCATGA	ATCTGTCATAAAGCCAGTCTGTGGTATGATGTGGTTGCACTCAGTAGCCG				integenic				TRUE										chr4:122627885-122628215	3						TRUE		25	0.942784
cg15319324	chr15	55731719	-	cg15319324	68708239		TTTCCTTTATCCTTCAACCATTCTAAATTCTTTTCTTCTTCTTTTAAATC		II			NA							OpenSea	AAACAACTTACTTTCCTTTATCCTTCAACCATTCTGGGTTCTTTTCTTCTTCTTTTAAAT[CG]CAAAGTTCAGCTATGTCAGTATTCATTGCTCTTCGTGCCTCAGCTTGTTTGTGTAGCCAC	TTCCTTTATCCTTCAACCATTCTGGGTTCTTTTCTTCTTCTTTTAAATCG	DYX1C1;DYX1C1;DYX1C1;DYX1C1-CCPG1	NM_001033560;NM_130810;NM_001033559;NR_037923	Body;Body;Body;Body	Body								DYX1C1-CCPG1	ENST00000565113.1	3'UTR	DYX1C1-CCPG1;DYX1C1-CCPG1;DYX1C1-CCPG1	ENST00000565113.1;ENST00000568310.1;ENST00000524160.1	3'UTR;3'UTR;3'UTR					chr15:55731565-55732495	6				25	0.250843
cg05840754	chr19	45619377	-	cg05840754	15789833		TTTCATCCAAACCTACCATTAACCTTACATACAACTACTATATATAAAAC		II			NA							OpenSea	TTGACTTCCGCTTTCATCCAAGCCTGCCATTGACCTTACATGCAGCTGCTGTGTGTGAGG[CG]CTGTGGCATGAGGGAAGGTGCGCCCAATCTGCCTTGTTCCTTCCGTCCCAAGAGACTTGG	CGCCTCACACACAGCAGCTGCATGTAAGGTCAATGGCAGGCTTGGATGAA	PPP1R37	NM_019121	Body	Body											PPP1R37	ENST00000544897.1	5'UTR	chr19:45619205-45619530	3								25	0.467504
cg14680491	chr12	208282	-	cg14680491	1748588		ACAAAAATACTTTAATATCAAACAAAACRAAAACCCAACCTACCTCAAAC		II			NA							OpenSea	AAGATTTCAGGGCAGAAATGCTTTAGTGTCAGGCAGGGCGGGGACCCAGCCTGCCTCAGG[CG]CTCTGATCTCCCTCTGCTCTGCCCGCAGGAATGAGACCGTGCTGCACCAGTTCTGCTGCC	CGCCTGAGGCAGGCTGGGTCCCCGCCCTGCCTGACACTAAAGCATTTCTG	IQSEC3;IQSEC3	NM_015232;NM_001170738	5'UTR;Body	5'UTR				TRUE				IQSEC3	ENST00000382841.2	5'UTR	IQSEC3	ENST00000382841.2	5'UTR	chr12:208105-208415	3								25	0.50297
cg16322565	chr3	119526221	+	cg16322565	9659129		ACATATCATAACATTAAAATAATAACCAATAACCTTATCCCCACATACAC		II			NA						chr3:119528920-119529159	N_Shelf	TCTGTTCCTGGAAAGCCCAGTGTCAACGCAGATGAGGAAGTCGGAGGTCCCCAAATCTGC[CG]TGTATGTGGGGACAAGGCCACTGGCTATCACTTCAATGTCATGACATGTGAAGGATGCAA	CATGTCATGACATTGAAGTGATAGCCAGTGGCCTTGTCCCCACATACACG	NR1I2;NR1I2;NR1I2	NM_033013;NM_003889;NM_022002	Body;Body;Body	Body						3:119526161-119526224	Unclassified_Cell_type_specific				NR1I2	ENST00000474090.1	5'UTR								TRUE		25	0.606359
cg19899972	chr1	61624321	+	cg19899972	4672473		AATTAACTCTATAATTACTATAAAACCACAATTTTAAAACATATATACAC		II			NA							OpenSea	GTTTCTATTTAACAGAGAATCTCAATGGAAGAGATTGATTTGAAAAGTTGAAGGAAAAAT[CG]TGCATACATGTTTCAAAACTGTGGTCTTACAGTAACCACAGAGTTAATTCTTGGTTGACT	CGTGCATACATGTTTCAAAACTGTGGTCTTACAGTAACCACAGAGTTAAT	NFIA;NFIA;NFIA;NFIA	NM_001145512;NM_001145511;NM_001134673;NM_005595	Body;Body;Body;Body	Body				TRUE							NFIA;NFIA	ENST00000476646.1;ENST00000479364.1	5'UTR;5'UTR	chr1:61624320-61624530	3						TRUE		25	1.25005
cg23229261	chr2	63284066	+	cg23229261	70664856	41729939	CAACACAAAACAAAACAAAATACAACTCTATACACAAAAAACTAAAAACA	CAACGCAAAACGAAACGAAATACGACTCTATACGCGAAAAACTAAAAACG	I	C	Grn	NA						chr2:63283936-63284147	Island	TTTCTTCCGCCCCAGCGGAGTGCGCTGGGGCGCGCCAGGGCTAGGCCCGCCGGAGGAGCG[CG]TCCCCAGCCTTCCGCGCACAGAGCCGCATCCCGCCCCGCCCTGCGCTGGACTGGTTCAAG	CAGCGCAGGGCGGGGCGGGATGCGGCTCTGTGCGCGGAAGGCTGGGGACG	OTX1	NM_014562	3'UTR	3'UTR				TRUE	2:63137299-63137651			OTX1	ENST00000366671.3	3'UTR	OTX1	ENST00000366671.3	3'UTR	chr2:63283840-63284815	3						TRUE		25	0.386515
cg20708125	chr1	42103274	+	cg20708125	24701535		CACAACTACACAAATAAATATATATCTATAATTTTACTTTTCACCATCCC		II			NA							OpenSea	ACCTTGGTCTGTTAGACTCTGGAGACTGCACTCTCAGCTGTGACACACACTTCCTCTCAA[CG]GGATGGTGAAAAGCAAAATCACAGACACACATCTATCTGTGTAGCTGTGACGGATGGAAA	CGGGATGGTGAAAAGCAAAATCACAGACACACATCTATCTGTGTAGCTGT	HIVEP3;HIVEP3	NM_001127714;NM_024503	5'UTR;5'UTR	5'UTR								HIVEP3;HIVEP3;HIVEP3	ENST00000247584.5;ENST00000372583.1;ENST00000372584.1	5'UTR;5'UTR;5'UTR	HIVEP3;HIVEP3;HIVEP3	ENST00000247584.5;ENST00000372583.1;ENST00000372584.1	5'UTR;5'UTR;5'UTR	chr1:42103085-42103355	3								25	0.277281
cg13038250	chr5	142388655	-	cg13038250	80618260		ATACCCTATAATTTATATCAAAAAACTACTCTCCCCCCCTAATATTTATC		II			rs6864372	0.124088						OpenSea	TCAGAATTGCAGTGCCCTGTGATTTGTATCAAAGAGCTACTCTCCCCCCCTGGTGTTTAT[CG]TCAGGATCGAACCCTGTGGTTCAGAGAGAATATGAAGTGTTACTTCTATACTAGATGCCA	TGCCCTGTGATTTGTATCAAAGAGCTACTCTCCCCCCCTGGTGTTTATCG	ARHGAP26;ARHGAP26	NM_001135608;NM_015071	Body;Body	Body		chr5:142388287-142388287				5:142388496-142389109	Unclassified	ARHGAP26	ENST00000418668.3	5'UTR	ARHGAP26;ARHGAP26;ARHGAP26	ENST00000418668.3;ENST00000469131.1;ENST00000469396.1	5'UTR;5'UTR;5'UTR	chr5:142388460-142389075	3								25	1.43385
cg00898013	chr13	113819073	-	cg00898013	28800138		CTTCTATAATACTAAATAAAACCCRCRAATTTATAATAAACAATTACCAC		II			NA							OpenSea	CATCCTCCTTCCTTCTGTAGTACTGGGTGAAGCCCGCGGATTTGTGATAAGCAGTTGCCA[CG]ACTCAGAAGGTGGTCCGCGTCTCCACGCTGGAGCAATGGCCATGCTAGAAAGTGCAGTTT	CGTGGCAACTGCTTATCACAAATCCGCGGGCTTCACCCAGTACTACAGAA	PROZ	NM_003891	Body	Body					13:112867074-112867155	13:113819051-113819392	Unclassified_Cell_type_specific				PROZ	ENST00000493630.1	5'UTR								TRUE		25	0.326713
cg07423489	chr1	46915458	-	cg07423489	60714532		ATACTAAAATAAAATCACAAAAACTAAATCCAACCCTTACTTAAAAAAAC		II			NA						chr1:46913786-46914343	S_Shore	AGGCAACCACAGTACTGGGGTGAGGTCACAGAAGCTGAGTCCAGCCCTTGCTTGGGGAGA[CG]GGTACAGGAAGTAGCAGGGGCAGGGAGGGAAGGGGTAGATGGAGAGTTGTCATCAGCACC	TACTGGGGTGAGGTCACAGAAGCTGAGTCCAGCCCTTGCTTGGGGAGACG	LINC01398	NR_121680	TSS200	TSS200								RP5-1109J22.2	ENST00000416581.1	TSS200	RP5-1109J22.2	ENST00000416581.1	TSS200	chr1:46915305-46915655	3								25	0.835834
cg13964439	chr9	90278260	-	cg13964439	94677327		CAATATAAAACTTAATAAATTTCCATAAAACAAACACCTTTAAATTCCAC		II			NA						chr9:90274453-90274813	S_Shelf	AGCACATAAACCAATATAAAGCTTAGTGGGTTTCCATAAGACAAACACCTTTGAATTCCA[CG]CAGGTCAAGAATAGAACTTTCCCAGCCACCCCAAAGGCCCCATGAACCTGGCCCAGCTGT	AATATAAAGCTTAGTGGGTTTCCATAAGACAAACACCTTTGAATTCCACG	DAPK1	NM_004938	Body	Body						9:90277815-90278653	Unclassified	DAPK1	ENST00000466188.1	5'UTR	DAPK1;DAPK1;DAPK1	ENST00000494010.1;ENST00000466188.1;ENST00000489291.1	5'UTR;5'UTR;3'UTR			chr9:90277408-90278861	6	chr9:90277537-90279250	6		TRUE		25	0.132202
cg12570810	chr12	92602951	+	cg12570810	54655986		TTAAAACAATATCTTACTATCACCCATACCCATACCATAATAAATAATAC		II			NA							OpenSea	AGAGGCTGAGGTTGGGGGATCGCTTGTGCCTGGGAGTTTAAGGGTGCAGTGGGCCATGAT[CG]CACCACTCACTATGGCATGGGCATGGGTGACAGCAAGACACTGTCTCAATAAATAAGTAA	CGCACCACTCACTATGGCATGGGCATGGGTGACAGCAAGACACTGTCTCA				integenic																chr12:92602348-92603056	6						25	0.00542748
cg12301578	chr17	73313904	-	cg12301578	68629987		AAAATTCCCAAAACRTAATCAATAATTTCTCTACATCAAAAACAACRAAC		II			NA							OpenSea	TGGTCTAGACCAGAGTTCCCAAAGCGTGGTCAGTGGTTTCTCTACATCAGAAACAGCGGG[CG]TGTCTGTGTCCTCAAAGGCAATGTCCGAGGATGTGGGGCGGGGTTTGCGATTCTGTATTG	CGCCCGCTGTTTCTGATGTAGAGAAACCACTGACCACGCTTTGGGAACTC				integenic				TRUE										chr17:73313785-73314075	3								25	0.382511
cg02575907	chr22	30105954	+	cg02575907	65708523		ATAACAAATATACACACATCACAAACATCTAATATACRATATACATACAC		II			rs74868247	0.02691						OpenSea	CTTTTGACTGAGGCTGAGCTTGCACAGGGCCTAATGGATGTGGAGTGAGCACCTGTAACA[CG]TGCATGTACACCGCACATTAGATGCCTGTGATGTGTGCACACTTGCCACATGTATGTTTC	CGTGCATGTACACCGCACATTAGATGCCTGTGATGTGTGCACACTTGCCA				integenic								RP1-76B20.11	ENST00000416352.1	3'UTR	RP1-76B20.11	ENST00000416352.1	3'UTR			chr22:30105892-30107788	6						25	0.0453678
cg03276353	chr12	118797641	+	cg03276353	80660256		ATCATCCTAATTTAAATATCTCTCRATATTAACCCAAAATAATTCTATTC		II			NA							OpenSea	TTTTGTAAGAGATCCACTAAAGGAGATTTAAGATTGGCACAAGCAATGCTAGGAACTATT[CG]AACAGAACTACCTTGGGCTAATACCGAGAGACACCCAAACTAGGATGATTGTGAATTGAT	CGAACAGAACTACCTTGGGCTAATACCGAGAGACACCCAAACTAGGATGA	TAOK3	NM_016281	5'UTR	5'UTR						12:118797308-118797691	Promoter_Associated	TAOK3;TAOK3;TAOK3	ENST00000419821.2;ENST00000359811.4;ENST00000392533.3	TSS200;5'UTR;5'UTR	TAOK3;TAOK3;TAOK3;TAOK3;TAOK3;TAOK3;TAOK3;TAOK3;TAOK3	ENST00000541186.1;ENST00000539872.1;ENST00000542902.1;ENST00000541786.1;ENST00000419821.2;ENST00000359811.4;ENST00000542532.1;ENST00000392533.3;ENST00000542692.1	TSS1500;TSS1500;TSS1500;TSS200;TSS200;5'UTR;5'UTR;5'UTR;3'UTR	chr12:118797240-118797675	3								25	1.28745
cg27609942	chr19	3555477	-	cg27609942	80792254		AAACTTATCCAACTATTATAATCAAAAAAACATTTAAAACCCTAAACTCC		II			rs72976635	0.046203					chr19:3556962-3558293	N_Shore	CGACTGTCAAAGAGCTTATCCAACTATTATGATCAAAGAGGCATTTGGGGCCCTGGGCTC[CG]CTCAGCAACCAATCCCAACGTAACCACAAAGGAAGGGACAGCCGGTCCCCTCCCTGTCTG	CGGAGCCCAGGGCCCCAAATGCCTCTTTGATCATAATAGTTGGATAAGCT	MFSD12;MFSD12	NM_174983;NM_001287529	Body;Body	Body																chr19:3555368-3558543	6	chr19:3554130-3559165	6				25	0.0584157
cg06825448	chr2	240884925	+	cg06825448	48730104	65658179	CAACCTAACCATACAAAATAAACTACAACCCTAACCAACTCAATAAAACA	CAACCTAACCATACGAAATAAACTACAACCCTAACCGACTCGATAAAACG	I	C	Grn	NA							OpenSea	CCCCTCGGGGGAAGAGCGGACACCCCAACCGGAACGCAGGCTGCACCGCGAGGCTCCCTG[CG]CCCCACCGAGCCGGTCAGGGCTGCAGTCTACCCCGTATGGCCAGGCTGGGAGGATCCTGG	CGCCCCACCGAGCCGGTCAGGGCTGCAGTCTACCCCGTATGGCCAGGCTG				integenic					2:240533355-240533599	2:240884431-240885050	Promoter_Associated_Cell_type_specific							chr2:240884465-240884955	3						TRUE		25	0.925192
cg04832165	chr9	91364475	-	cg04832165	87771337		AAATCATATTAACCAACTCTAACTCAAAAACCAAAATTCTTAATTATCCC		II			rs28617239	0.024201						OpenSea	ATATCTTCCCCAAGTCATGTTGACCAACTCTGACTCAAAGGCCAGGATTCTTGGTTGTCC[CG]AGGCCCTGTTTCCCCACTGTTGAGTTGACAAGCCCATGGGAATTTCCCAGGGGTATGTGT	CGGGACAACCAAGAATCCTGGCCTTTGAGTCAGAGTTGGTCAACATGACT				integenic		chr9:91364331-91364331												chr9:91364360-91364615	3								25	0.00781621
cg03494509	chr11	10518578	+	cg03494509	26759880		ACTAATAACCCCACRCCTAAAACACAAATAACAAAACCTAAAATACCATC		II			rs11042853	0.060364						OpenSea	TAGCGGCAGAGGCAGGAATGGATTCGCTGTGAGCTGGGTCAGGCTTGCTCCTGCCCTTCA[CG]ATGGTATCTTAGGTCCTGCCACCTGTGTTCCAGGCGTGGGGTCACCAGCCCCAAGAAGCT	CTGGTGACCCCACGCCTGGAACACAGGTGGCAGGACCTAAGATACCATCG	AMPD3;AMPD3;AMPD3;AMPD3;AMPD3	NM_001172431;NM_000480;NM_001025390;NM_001025389;NM_001172430	Body;Body;Body;Body;Body	Body								AMPD3	ENST00000530864.1	TSS1500	AMPD3;AMPD3	ENST00000534047.1;ENST00000530864.1	3'UTR;TSS1500	chr11:10518425-10518815	3								25	0.248541
cg14500964	chr11	66618606	-	cg14500964	5604878		AAACCCATATAATACTACAATAAATACTTAATACRACTAAAATCRACCAC		II			NA							OpenSea	GCTCTTCGGCCAAGCCCATGTAGTACTGCAGTGAGTACTTGGTGCGGCTGGGGTCGGCCA[CG]TCGCCCGTGTATGAGATGGCAGCCTCCACCACGCCTCCGGCACTTCCTGCCGCCTCCATG	AGCCCATGTAGTACTGCAGTGAGTACTTGGTGCGGCTGGGGTCGGCCACG	PC;PC;PC	NM_022172;NM_000920;NM_001040716	Body;Body;Body	Body								PC;PC	ENST00000528224.1;ENST00000529047.1	TSS1500;TSS1500	PC;PC;PC	ENST00000528224.1;ENST00000529047.1;ENST00000530259.1	TSS1500;TSS1500;3'UTR	chr11:66618185-66618715	3								25	0.0253844
cg23260554	chr1	2934497	-	cg23260554	9726541		TATCACATAAACTATAACTCTTAAACCCACTAAATCTTCTCAATAACCAC		II			NA							OpenSea	AACCAGTAGAATGTCACATAGGCTGTGGCTCTTAAACCCACTGGATCTTCTCAGTGGCCA[CG]TGGTGCCAGCCCCAGACAGTGGCCAGGCCTCCTTGGTGGTAGGGTCTTCAGGGTCCTTCC	CGTGGCCACTGAGAAGATCCAGTGGGTTTAAGAGCCACAGCCTATGTGAC				integenic						1:2934344-2934621	Unclassified_Cell_type_specific									chr1:2933183-2938716	6				TRUE		25	0.0443696
cg03557265	chr17	14651102	+	cg03557265	19670581		TACAAAATAAATTTCCTCCTCTAAAACATAAATCTCATTATAACATATAC		II			NA							OpenSea	TTAGAACACGGGCTATATATTTTGTGGACGTTGCATTACACAGCTTATTTCTCATCATGA[CG]TACATGCTATAATGAGATCCATGTTTCAGAGGAGGAAACTCATTCTGCAATGGTTAGTAT	GCAGAATGAGTTTCCTCCTCTGAAACATGGATCTCATTATAGCATGTACG				integenic		chr17:14650830-14650830												chr17:14650905-14651190	3								25	1.14537
cg10655144	chr6	132931736	+	cg10655144	58773160		ATAATAAAAAATATCTCTAACCAACAAAATTCAAATTCTTTTATCACAAC		II			NA							OpenSea	TTCCCTTCCTTTTTCTTGATTCTGTCATTCTTCCTGACCGACGGGGAAGAAAAGTCACCT[CG]TTGTGATAAAAGAACCTGAATTTTGCTGGTTAGAGACACTTCTTATTACCAAGTCACAGG	TAATAAGAAGTGTCTCTAACCAGCAAAATTCAGGTTCTTTTATCACAACG	TAAR3	NR_028511	TSS1500	TSS1500								TAAR3	ENST00000466706.1	TSS1500	TAAR3	ENST00000466706.1	TSS1500								TRUE		25	0.96081
cg04480106	chr5	72934606	+	cg04480106	3742368		AAACRTAATACACTTCCTATCAAAACAACACATAAAATAATAATTCATTC		II			rs2703640	0.427416						OpenSea	GTTGAATACCACTGAACTTATGGAACATTTAAAATTGCACAGTATTTAGAAAATACTAAT[CG]AATGAATCACCACCTCATGTGTTGTTTTGATAGGAAGTGTATCACGTCTCAATAATTTCC	CGAATGAATCACCACCTCATGTGTTGTTTTGATAGGAAGTGTATCACGTC	RGNEF	NM_001080479	5'UTR	5'UTR		chr5:72934554-72934554		TRUE				RP11-428C6.1	ENST00000296794.6	5'UTR	RP11-428C6.1;RP11-428C6.1	ENST00000296794.6;ENST00000509848.1	5'UTR;5'UTR	chr5:72934500-72934950	3						TRUE		25	1.4474
cg14813279	chr11	74733684	+	cg14813279	25781107		ATTCTTAACCTAAACCTAAACAACTCTTTAAATTCCAAATATTCAAAACC		II			NA							OpenSea	AGTGACAGAACTAGGCCTGGAATGAGCTCTCCTGATCCAGACTCTAGAGTCAGCATTTCA[CG]GTTCTGAACATCTGGAATCCAAAGAGCTGTCCAGGTTTAGGTTAAGAACAGTTCCACACA	CGGTTCTGAACATCTGGAATCCAAAGAGCTGTCCAGGTTTAGGTTAAGAA				integenic						11:74733252-74734729	Unclassified							chr11:74733300-74733775	3								25	0.169826
cg13258453	chr6	25180502	-	cg13258453	26768161		AAAATTAAACTTTATATTTTATAACCTCAAAAACACCAAAAACACAACCC		II			NA							OpenSea	GCGAGGAAGAGGAGATTGAGCTTTGTATTTTATGACCTCAAAGGCACCAGAGACACAGCC[CG]GGGTCTGCCCACGTTGTGGAGTATGTTAAAAGAGAGCGAGATTCCCATCACTGAATCATT	AGATTGAGCTTTGTATTTTATGACCTCAAAGGCACCAGAGACACAGCCCG				integenic				TRUE				CMAHP	ENST00000377993.1	5'UTR	CMAHP	ENST00000377993.1	5'UTR	chr6:25180465-25180755	3						TRUE		25	0.346708
cg13933729	chr9	35076434	+	cg13933729	84734419		AACACTCAAAACCAAACCAAACACATACTAACAAACAAATACCTACAAAC		II			NA						chr9:35079628-35080213	N_Shelf	CAGGGGAGGCATCAGAAGTGGGAAGAGAAGCTCAGGTGAGCAAGGGGAACCTCACCTCCC[CG]TCTGTAGGCACCTGCTTGCTAGTATGTGCTTGGTCTGGCTCTGAGTGCCACAATGAAGGG	GCACTCAGAGCCAGACCAAGCACATACTAGCAAGCAGGTGCCTACAGACG	FANCG	NM_004629	Body	Body								FANCG;FANCG	ENST00000476212.1;ENST00000378643.3	3'UTR;ExonBnd	FANCG;FANCG;FANCG;FANCG;FANCG	ENST00000425676.1;ENST00000476212.1;ENST00000481254.1;ENST00000474894.1;ENST00000425676.1	3'UTR;3'UTR;TSS1500;3'UTR;ExonBnd								TRUE		25	0.0051239
cg08393937	chr5	78277492	-	cg08393937	60750219		AAAATTCAACCCAACTCCTCTATTTCACAAATATAAAAATAATAACCAAC		II			NA						chr5:78280317-78281300	N_Shelf	AGACAAAGTCTAGAGTTCAGCCCAACTCCTCTGTTTCACAGATGTGGAAATGATGGCCAG[CG]AGGTCACAGTCTGACCAGCCAAGACCAAAACCTACATCTCAGTTCCTAACCAGTCCTCTT	CGCTGGCCATCATTTCCACATCTGTGAAACAGAGGAGTTGGGCTGAACTC	ARSB;ARSB	NM_000046;NM_198709	Body;Body	Body						5:78277164-78277511	Unclassified							chr5:78277045-78277555	3						TRUE		25	0.271165
cg12420118	chr6	138836115	-	cg12420118	83744352		CAACAACAACAAAAATCTTATTATACTAAATTCACCCTTCTTCTAAAAAC		II			rs117250003	0.021267						OpenSea	GTCTCACACAGCAACAACAACAAAAATCTTATTGTACTGAATTCACCCTTCTTCTGAGGA[CG]TAAGATTAAAAAAAAAAAGTGTCTACATGATGAGATACCACGACAGATCTGATAACTGTG	CGTCCTCAGAAGAAGGGTGAATTCAGTACAATAAGATTTTTGTTGTTGTT	NHSL1	NM_020464	Body	Body		chr6:138836081-138836081												chr6:138835980-138836330	3								25	0.665711
cg22407408	chr17	45148368	+	cg22407408	70663944		CCATTCCAAAATATATCAAAAAAACATATAATTTCTTCATCCCAACTCCC		II			NA							OpenSea	ATAGTTTGCCTGAAATTCTTTGAGCCAAAGACCTGAGGCCATTTGGTCCAGGGGAAGATG[CG]GGAGTTGGGATGAAGAAACCATATGTTTCTTTGACATATTTTGGAATGGCCCTGCAAAGC	CGGGAGTTGGGATGAAGAAACCATATGTTTCTTTGACATATTTTGGAATG				integenic								RP11-156P1.3	ENST00000573341.1	3'UTR	RP11-156P1.3	ENST00000573341.1	3'UTR	chr17:45148180-45148635	3								25	0.921658
cg11305940	chr13	46202047	+	cg11305940	6662946		ATCTATTTATTCTTCTTATATTTCTAAACCTATAAATAATCCCTAACCTC		II			NA							OpenSea	CTTATGTGTCTTCAAGCTCTTTGCCTCATCCAGCCATAAGAAGTTGTACCCCAGGGTAAC[CG]AGGCTAGGGATTATCTACAGGCCCAGAAATATAAGAAGAACAAACAGATCAGCACATTGC	TCTGTTTGTTCTTCTTATATTTCTGGGCCTGTAGATAATCCCTAGCCTCG				integenic				TRUE																	TRUE		25	0.177529
cg26734888	chr19	37825307	+	cg26734888	82631889	96607454	ACAAATTTCTCTATAAACCAATAAAATCTACTAACCACAAAAACATCACA	ACAAATTTCTCTATAAACCAATAAAATCTACTAACCGCGAAAACATCGCG	I	A	Red	NA						chr19:37825101-37825756	Island	GCGCACACTGGCCACCCGCAGAGCACCGGGACCACATTTTGCAGAATCCTTCGGCAGTCC[CG]CGATGCCTTCGCGGTCAGCAGATCTCATTGGTTTACAGAGAAACTTGTCAACGTCACTTG	ACAAGTTTCTCTGTAAACCAATGAGATCTGCTGACCGCGAAGGCATCGCG	HKR1	NM_181786	TSS1500	TSS1500					19:42516880-42517585	19:37825305-37826089	Promoter_Associated	HKR1;HKR1;HKR1;HKR1;HKR1	ENST00000414402.2;ENST00000392153.3;ENST00000542144.1;ENST00000324411.3;ENST00000544914.1	TSS1500;TSS1500;TSS1500;TSS1500;5'UTR	HKR1;HKR1;HKR1;HKR1;HKR1	ENST00000414402.2;ENST00000392153.3;ENST00000542144.1;ENST00000324411.3;ENST00000544914.1	TSS1500;TSS1500;TSS1500;TSS1500;5'UTR	chr19:37825160-37825335	3						TRUE		25	0.387353
cg06232874	chr19	52265175	-	cg06232874	42656593		ACAAAAACCCCRAAATAACAATAAACTACATATTCAAAAAATCAAAACCC		II			NA							OpenSea	GAACAGAGAAGGCAGAAGCCCCGAGATGACAATGAGCTGCATGTTCAAGGAATCAGAGCC[CG]TTATGGGTGGAGCCCAGTGTGTCCCACGAGAGTGCAGAGATGAGGTCTGAGGAATGCACA	CGGGCTCTGATTCCTTGAACATGCAGCTCATTGTCATCTCGGGGCTTCTG	FPR2;FPR2	NM_001462;NM_001005738	TSS1500;5'UTR	TSS1500		chr19:52265086-52265086						FPR2	ENST00000340023.4	5'UTR	FPR2	ENST00000340023.4	5'UTR										25	0.297037
cg12189405	chr15	42637186	-	cg12189405	9728127		CTATTTCCTAAACTATTCTATAATTATTTCTCTTACTTCACAAACCTACC		II			NA							OpenSea	TTCCTTCAGCACTATTTCCTGGACTGTTCTGTGATTGTTTCTCTTGCTTCACAAACCTGC[CG]TATAAAGGATGTGGTAATCCCTGGAGGTGAACTTGCAAAATAGACTCCAGGGCTGCCAGA	CGGCAGGTTTGTGAAGCAAGAGAAACAATCACAGAACAGTCCAGGAAATA	GANC	NM_198141	Body	Body											GANC;GANC	ENST00000567596.1;ENST00000566690.1	5'UTR;5'UTR	chr15:42637040-42637295	3								25	0.917759
cg17875595	chr2	69085258	-	cg17875595	6772524		TAAATAACCTCTAAAAATATACCTTCTTCACTATAACTCAATTTCTTCAC		II			NA							OpenSea	TTCTGCCTGGTTGAATGACCTCTAAGAGTATGCCTTCTTCACTGTGACTCAATTTCTTCA[CG]TATAAACTGGGGATGATGATTTTGGGGTGTTACTACTGTTTTTAGCATTGGCAGACATGG	CGTGAAGAAATTGAGTCACAGTGAAGAAGGCATACTCTTAGAGGTCATTC				integenic		chr2:69085194-69085194		TRUE										chr2:69085085-69085535	3								25	0.315866
cg02985250	chr10	80714322	+	cg02985250	88660128		CAAACACTTATATTTCCTTCAAACTCATCCTAAATACCRTCTACTCTACC		II			NA							OpenSea	TTACGTCCTGTGGTGGGGCAGGGAAAACCACCATCTCCGCCATGCTTTCCCTGACCCCCT[CG]GCAGAGCAGACGGCATTTAGGATGAGCTTGAAGGAAATATAAGTGTCTGTCAAGTGGGTG	CGGCAGAGCAGACGGCATTTAGGATGAGCTTGAAGGAAATATAAGTGTCT	LOC283050;LOC283050;LOC283050	NR_024431;NR_024429;NR_015429	Body;Body;Body	Body				TRUE				RP11-202P11.1	ENST00000456353.1	3'UTR	RP11-202P11.1;RP11-202P11.1	ENST00000428862.1;ENST00000456353.1	3'UTR;3'UTR	chr10:80714120-80714395	3						TRUE		25	0.0894789
cg03720511	chr17	4436362	+	cg03720511	37732229		CCACAAAACRAACTATTACACRTCTCTACTATCTTCTACACAACTTAAAC		II			NA						chr17:4439300-4439705	N_Shelf	GTCGGCTGTCTCCTTCGCCACGGGGGCCCTGGGCATGTGGATCCCGCTCTACCTGCACCG[CG]CCCAAGTTGTGCAGAAGACAGCAGAGACGTGCAACAGCCCGCCCTGTGGGGCCAAGGACA	CACAGGGCGGGCTGTTGCACGTCTCTGCTGTCTTCTGCACAACTTGGGCG	SPNS2	NM_001124758	Body	Body					17:4383095-4383384						SPNS2;SPNS2;SPNS2;SPNS2;SPNS2;SPNS2	ENST00000571668.1;ENST00000573106.1;ENST00000573990.1;ENST00000570641.1;ENST00000576635.1;ENST00000571386.1	TSS1500;TSS1500;TSS1500;TSS1500;TSS200;1stExon			chr17:4433011-4449390	6	chr17:4433052-4442897	6				25	0.0803732
cg15951740	chr12	46660255	-	cg15951740	97658344		TCAAAAAAAAATACAATAAATACTTACTATTCCTTCTTCCTATTCCTTCC		II			NA						chr12:46661054-46663408	N_Shore	TTATATTACAGTCAAAGAAGAGTGCAATAAGTACTTGCTGTTCCTTCTTCCTGTTCCTTC[CG]CTGGCCTTCTTCCCTCAATTATGGAAATAGCTGATCCCTTTTCATCATTCGGGTCTGAGG	CAAAGAAGAGTGCAATAAGTACTTGCTGTTCCTTCTTCCTGTTCCTTCCG	SLC38A1;SLC38A1;SLC38A1;SLC38A1;SLC38A1;SLC38A1;SLC38A1	NM_001278389;NM_001278389;NM_001278390;NM_001278388;NM_001278387;NM_001077484;NM_030674	1stExon;5'UTR;5'UTR;5'UTR;5'UTR;5'UTR;5'UTR	1stExon								SLC38A1;SLC38A1;SLC38A1;SLC38A1;SLC38A1;SLC38A1	ENST00000552197.1;ENST00000549633.1;ENST00000549049.1;ENST00000439706.1;ENST00000398637.4;ENST00000546893.1	5'UTR;3'UTR;5'UTR;5'UTR;5'UTR;5'UTR	SLC38A1;SLC38A1;SLC38A1;SLC38A1;SLC38A1;SLC38A1;SLC38A1;SLC38A1	ENST00000552197.1;ENST00000549633.1;ENST00000551506.1;ENST00000549049.1;ENST00000439706.1;ENST00000398637.4;ENST00000546893.1;ENST00000550173.1	5'UTR;3'UTR;3'UTR;5'UTR;5'UTR;5'UTR;5'UTR;5'UTR	chr12:46660200-46660570	3								25	0.582763
cg10329694	chr17	3592947	-	cg10329694	45650122		CTATCCTTAACRTCCATCACATTACTTCTAAATAAAAACCATAAACAACC		II			NA							OpenSea	TCAGGAAAGATCTGTCCTTGACGTCCATCACATTGCTTCTGGGTGGAGGCCATGGGCAGC[CG]AGAAATGAAGTAAGACTTGATGTTTCCCGGCCTGGCCAGGAGTCACTCGGTCCCTCACCA	CGGCTGCCCATGGCCTCCACCCAGAAGCAATGTGATGGACGTCAAGGACA	P2RX5;P2RX5	NM_175080;NM_002561	Body;Body	Body					17:3539558-3540017			P2RX5;RP11-48B14.2	ENST00000550772.1;ENST00000552276.1	3'UTR;3'UTR	P2RX5;RP11-48B14.2	ENST00000550772.1;ENST00000552276.1	3'UTR;3'UTR	chr17:3592825-3593055	3						TRUE		25	0.263721
cg08398132	chr2	8557381	-	cg08398132	35803537		TATTATTACCCTCCCTAATACATCTATTACCAAAAAACTTATACTCCAAC		II			NA							OpenSea	TTCAACTTTTCTATTGTTACCCTCCCTAATACATCTGTTGCCAAAGAACTTGTACTCCAA[CG]CCAAAATCTTACTTAATAGAAAATTAATCAGTCTTTAACCTTTCCTAACTTCATGTGGGT	ATTGTTACCCTCCCTAATACATCTGTTGCCAAAGAACTTGTACTCCAACG				integenic				TRUE																	TRUE		25	0.320348
cg03532030	chr2	242824433	-	cg03532030	87778534	14719257	AAACTATAACATACTTAATAATACTATAAACCCAAAATATTTATAAATCA	AAACTATAACGTACTTAATAATACTATAAACCCAAAATATTTATAAATCG	I	A	Red	NA						chr2:242823446-242823970	S_Shore	AGCCCCAGGCCAAGGCTGTGGCGTGCTTGGTGGTGCTGTAGGCCCAAGATGTTTATGGGT[CG]AGGGTCCCCGGGGCCGGGATTCTGATCCCTGGTGAGAGGTGGCTGGGAGGAAGTCCAGAC	AGGCTGTGGCGTGCTTGGTGGTGCTGTAGGCCCAAGATGTTTATGGGTCG				integenic			RDMR	TRUE	2:242473027-242473403			AC131097.3	ENST00000430555.1	5'UTR	AC131097.3;AC131097.3;AC131097.3;AC131097.3	ENST00000430555.1;ENST00000415434.1;ENST00000457686.1;ENST00000429947.1	5'UTR;5'UTR;5'UTR;5'UTR	chr2:242824205-242824835	3						TRUE		25	1.10108
cg05173749	chr5	71452580	-	cg05173749	6637915		TAAAATTTAAAAACTCAAACATAATTCTTCTAATTCCAACTTCTATTACC		II			rs74650724	0.015625						OpenSea	CCAGGACTTGGTAAGATTTAGGGACTCAAACATGATTCTTCTGGTTCCAGCTTCTGTTGC[CG]TGCACAATATGGGAAGCAGTGTTTCCTCTGACCCACACAGGGACACAGAGCAAGACCAAA	CGGCAACAGAAGCTGGAACCAGAAGAATCATGTTTGAGTCCCTAAATCTT	MAP1B	NM_005909	Body	Body				TRUE							MAP1B	ENST00000513526.2	3'UTR								TRUE		25	0.0402698
cg07839906	chr7	143655754	+	cg07839906	83708250		AAAAAAATAAAACCAATTCCTTCTTATTCCATATCTACCTCTTCATAAAC		II			NA							OpenSea	ATGCCTCCTGCCTCATTTGTTTCCTACTTTCCCTTATTGTGAACACTGCAATAAAAAGAA[CG]CTTATGAAGAGGCAGACATGGAATAAGAAGGAATTGGTTCTATTTTTTTTTTACAATGTA	CGCTTATGAAGAGGCAGACATGGAATAAGAAGGAATTGGTTCTATTTTTT	OR2F1	NM_012369	TSS1500	TSS1500				TRUE				OR2F1;RP4-669B10.3	ENST00000392899.1;ENST00000466281.1	TSS1500;5'UTR	OR2F1;RP4-669B10.3;RP4-669B10.3	ENST00000392899.1;ENST00000466281.1;ENST00000470988.1	TSS1500;5'UTR;TSS1500								TRUE		25	0.266489
cg04539301	chr10	96990923	+	cg04539301	20707582		TAACTTAAACTCAAAAACCTAACAAAAACRCCCCCTTAACRAACACATAC		II			NA							OpenSea	CTGAATCTGGCTGCCATTGTGACTCTGCCGCGCACGCGCAGCTCCATCCCCTTTGAGGCG[CG]CATGTGCTCGCCAAGGGGGCGCTTCTGTCAGGCCTCTGAGCCCAAGCCAAGCCATCGCAT	GGCTTGGGCTCAGAGGCCTGACAGAAGCGCCCCCTTGGCGAGCACATGCG				integenic					10:96980408-96980971			RP11-310E22.4	ENST00000451737.1	TSS200	RP11-310E22.4	ENST00000451737.1	TSS200	chr10:96990080-96991010	3								25	0.907014
cg20103054	chr2	218620242	+	cg20103054	91786551		TTTATTAATCCTAAAATATCACTATATAATTTACTACTTCCTCTACCTAC		II			rs73990282	0.031565					chr2:218621279-218621498	N_Shore	TCCAGGGGCTCCCAACAAGACACCTGCACCCCCTCCACCTTCTACCCCTACCCCATCACC[CG]CAGGCAGAGGAAGCAGCAAACCACATAGTGACATTTCAGGACTAACAAAAAGCCCTCCAG	TTGTTAGTCCTGAAATGTCACTATGTGGTTTGCTGCTTCCTCTGCCTGCG	DIRC3	NR_026597	Body	Body				TRUE		2:218620199-218620312	Unclassified_Cell_type_specific				DIRC3	ENST00000486365.1	3'UTR	chr2:218619885-218620495	3						TRUE		25	1.56334
cg16990771	chr5	124338755	-	cg16990771	91602465		AATAAATTCAAAATCTAAATCATCAACCAAATTTCTTAACACTAACTACC		II			NA							OpenSea	AGAGAGAAGAGGGTAAGTTCAAAATCTGAGTCATCAACCAAATTTCTTGACACTGACTGC[CG]CAGCCATTAGTGCTAAATAGATTTGAACCACTACCACCAGCCATAAAGGACAGATACAAC	CGGCAGTCAGTGTCAAGAAATTTGGTTGATGACTCAGATTTTGAACTTAC				integenic														chr5:124338480-124338970	3								25	0.0870467
cg22928497	chr10	62282026	-	cg22928497	97657933		CCTCCRTTTAACCAAATATTTCCAATTTTATACTTAATTTCAATACTCAC		II			NA							OpenSea	ACCCACAAGCGCCTCCGTTTAGCCAGGTGTTTCCAATTTTATGCTTAGTTTCAATGCTCA[CG]CTGGGGTTGTTTCCTGCTGACACAGGATGACATAATGGCTCTGACACAAAGGGACTGCTA	CTCCGTTTAGCCAGGTGTTTCCAATTTTATGCTTAGTTTCAATGCTCACG	ANK3;ANK3	NM_001204404;NM_001204403	Body;Body	Body								ANK3	ENST00000510382.1	3'UTR	ANK3	ENST00000510382.1	3'UTR	chr10:62281800-62282175	3								25	0.841504
cg06087988	chr2	46567260	-	cg06087988	61777127		AATTATTCCTATATACACACAACTTTTCCCAACTAAACTAAAAAATCCAC		II			rs4035887	0.296549						OpenSea	CAGTTCATTATGATTATTCCTGTGTACACACAGCTTTTCCCAGCTGGGCTGGGGAGTCCA[CG]TGTCCTCCGGTTACGTAAGGAGCTGGGTTATCTGGAGCCCCAGATGGGCTGCTTAGTAAT	CGTGGACTCCCCAGCCCAGCTGGGAAAAGCTGTGTGTACACAGGAATAAT	EPAS1	NM_001430	Body	Body								EPAS1	ENST00000467888.1	5'UTR	EPAS1;EPAS1;EPAS1	ENST00000475822.1;ENST00000460015.1;ENST00000467888.1	5'UTR;5'UTR;5'UTR	chr2:46567140-46567835	3								25	1.08215
cg03779368	chr14	104492560	-	cg03779368	45680864		ACTAAACAAAATTCCTAAATAAATTCCTAAATCATATAATACCCTACCTC		II			NA							OpenSea	GAATGCTGCATGCTGGACAGGATTCCTGGGTGGATTCCTGGGTCATATGGTGCCCTGCCT[CG]GCTTACAGCTAGGGGAGCCAAGGCCCAGGACAGGGAGGGACTTGCTTTGTCACAATAGCC	CTGGACAGGATTCCTGGGTGGATTCCTGGGTCATATGGTGCCCTGCCTCG	TDRD9	NM_153046	Body	Body														chr14:104492445-104492695	3								25	0.0474085
cg19325791	chr17	46560683	+	cg19325791	6659182		CAAAAACTTCRAAAAACAACTACTTTAAATCTAAAAAAATTCATTCCACC		II			NA							OpenSea	GAGGAGCTGATGCTCCTTGATGAGGAGCCTAGCTGCACAGAAGATGAAAAGCTGTCTTTG[CG]GTGGAATGAATTCCCCCAGACCCAAAGCAGCTGCTCCTCGAAGTCTCTGAAAACAAAAAT	CGGTGGAATGAATTCCCCCAGACCCAAAGCAGCTGCTCCTCGAAGTCTCT				integenic				TRUE										chr17:46560365-46560715	3						TRUE		25	0.372362
cg00150631	chr7	98106355	+	cg00150631	22602942		ATTCATAATTACRATAACATATCCAACCATCTAATTCATTATCTCCAAAC		II			NA							OpenSea	CAGGAGTTTCTCAGAAGAAATTCTAGCTGGATGAGCATTTAAGGAAGGAGATGAAGTCAG[CG]TTTGGAGACAATGAATTAGATGGCTGGATATGTCACCGCAATCATGAATAATAAATGAGC	TTCATGATTGCGGTGACATATCCAGCCATCTAATTCATTGTCTCCAAACG				integenic														chr7:98105985-98106390	3								25	0.514843
cg16837873	chr2	149289536	-	cg16837873	62754856		AAAACAAAATAATACCACCCTCTAACATCCCATAATAACATTAAAAATCC		II			rs73965510	0.027905						OpenSea	CAGACAGGCTTAAGGCAGGATAGTGCCACCCTCTGACATCCCATGGTAACATTAAAAATC[CG]TATAAGGGGAGTTCTAACATTTTCCTCCTAAGCTCAGTGGATTGACTTAGGCTTCCCTGG	CGGATTTTTAATGTTACCATGGGATGTCAGAGGGTGGCACTATCCTGCCT				integenic														chr2:149289265-149289615	3								25	0.109718
cg26661623	chr17	7019262	+	cg26661623	96808215		ATATTTTCTTTCCCRAACTATTATTAACRCAAATATAAACAATCAACCAC		II			NA							OpenSea	AAAGAAAAGAAAAGGTCTTCATGGTCCTACGAGGAAGACTGGCTTCCATGAAGCAAGGAA[CG]TGGCTGACTGTCTACACTTGCGCTAACAATAGCTCGGGAAAGAAAACACAGTTTTTGTGC	CGTGGCTGACTGTCTACACTTGCGCTAACAATAGCTCGGGAAAGAAAACA	ASGR2;ASGR2;ASGR2	NM_001181;NM_080912;NM_080913	TSS1500;TSS1500;TSS1500	TSS1500								ASGR2;ASGR2;ASGR2	ENST00000355035.5;ENST00000380952.2;ENST00000254850.7	TSS1500;TSS1500;TSS1500	ASGR2;ASGR2;ASGR2;ASGR2;ASGR2;ASGR2	ENST00000355035.5;ENST00000380952.2;ENST00000254850.7;ENST00000576487.1;ENST00000450034.3;ENST00000574868.1	TSS1500;TSS1500;TSS1500;TSS1500;TSS1500;TSS1500	chr17:7019225-7019615	3					TRUE	TRUE		25	0.548006
cg01706263	chr8	10893100	+	cg01706263	34797135		TCATACAAAACAAAATATTTCAAATCTCCAAATTCTTCAACRAAAACTTC		II			NA							OpenSea	CCCAGTGGCCTAAGAGCAAGTTCTGCTCTGCAGCTGAACTTCAAGAACCCAGCTGCATCT[CG]AAGTTCTCGCTGAAGAATTTGGAGACCTGAAATATCCTGTTTTGCATGAATAAGCATTTC	CATGCAAAACAGGATATTTCAGGTCTCCAAATTCTTCAGCGAGAACTTCG	MIR598;XKR6	NR_030328;NM_173683	TSS1500;Body	TSS1500								MIR598	ENST00000384868.1	TSS1500	MIR598	ENST00000384868.1	TSS1500								TRUE		25	0.33998
cg22031032	chr2	12217292	+	cg22031032	78660972		ACTAACAAATAACCCCCAAATCTTACTAATTTCCAATAATAAAATTATAC		II			NA							OpenSea	TGAAGAAGAAAATGGGAACAGAGCCAGGGCCGACTGTGATGTGCATGTAGGGTGAATGAA[CG]TACAACTTTATTATTGGAAATCAGTAAGATTTGGGGGTCATTTGTTAGCTTAGTGTTACC	CGTACAACTTTATTATTGGAAATCAGTAAGATTTGGGGGTCATTTGTTAG	LOC100506457;LOC100506457;LOC100506457	NR_110198;NR_110197;NR_110196	Body;Body;Body	Body								AC096559.1;AC096559.1;AC096559.1;AC096559.1	ENST00000438292.1;ENST00000451644.1;ENST00000450916.1;ENST00000412294.1	5'UTR;5'UTR;5'UTR;5'UTR	AC096559.1;AC096559.1;AC096559.1;AC096559.1	ENST00000438292.1;ENST00000451644.1;ENST00000450916.1;ENST00000412294.1	5'UTR;5'UTR;5'UTR;5'UTR	chr2:12217020-12217295	3								25	0.048216
cg13496662	chr19	45416369	-	cg13496662	37621567	45757102	TAAAACTAAACAAAAAACACCCTCCCCACCAACTACCAAAATCACTAACA	TAAAACTAAACGAAAAACACCCTCCCCACCAACTACCAAAATCACTAACG	I	A	Red	NA						chr19:45411720-45412600	S_Shelf	CAACCTAGAGTCTGAGGCTAGGCGGAGGACACCCTCCCCACCAGCTGCCAGGGTCACTGG[CG]GTCAAAGGCAGCTGGTGGGGAAGGCATTGGACTCCAGCCTTGGGGGACGGATGTAGTGAT	CGCCAGTGACCCTGGCAGCTGGTGGGGAGGGTGTCCTCCGCCTAGCCTCA				integenic														chr19:45415985-45416515	3						TRUE		25	0.357033
cg13136947	chr11	114251247	-	cg13136947	29688893		AAAACTAAACCCCTAAATACAATAAAACAAAAACACRTTCTCATCTAAAC		II			NA							OpenSea	AGGGACCAAAGGAGGCTGGACCCCTGGATGCAGTAAAACAGAAGCACGTTCTCATCTGAG[CG]TTCTGCTATTGCTATGCTCTCCAAAAAGAGGTATACACAACTTTATCTTTGATTTATGCT	CGCTCAGATGAGAACGTGCTTCTGTTTTACTGCATCCAGGGGTCCAGCCT	LOC101928940	NR_120567	TSS1500	TSS1500								RP11-64D24.4	ENST00000534904.1	TSS1500	RP11-64D24.4	ENST00000534904.1	TSS1500										25	0.362366
cg20489946	chr13	52731078	-	cg20489946	89632391		CTCTAAATCAAATATTATAATCTAAAAAATCTCTCATAATCCCTACCAAC		II			NA						chr13:52733378-52733861	N_Shelf	CTGAGCACCAACTCTGAGTCAGATGTTATAATCTGAAAAATCTCTCATAGTCCCTGCCAA[CG]TGGACATCCCATGCAGAGATAACCATAAACCTCAACAAATGTAGGCTATTTAAGCTGAAG	TCTGAGTCAGATGTTATAATCTGAAAAATCTCTCATAGTCCCTGCCAACG	NEK3;NEK3;NEK3;NEK3	NM_001146099;NM_152720;NM_002498;NR_027415	5'UTR;5'UTR;5'UTR;Body	5'UTR								NEK3;NEK3;NEK3;NEK3;NEK3;NEK3	ENST00000400357.2;ENST00000400357.2;ENST00000378101.2;ENST00000547422.1;ENST00000339406.3;ENST00000452082.2	1stExon;5'UTR;5'UTR;5'UTR;5'UTR;5'UTR	NEK3;NEK3;NEK3;NEK3;NEK3;NEK3;NEK3;NEK3;NEK3;NEK3	ENST00000452082.2;ENST00000400357.2;ENST00000378101.2;ENST00000550841.1;ENST00000547422.1;ENST00000258597.5;ENST00000551355.1;ENST00000548127.1;ENST00000452082.2;ENST00000552973.1	1stExon;5'UTR;5'UTR;5'UTR;5'UTR;5'UTR;5'UTR;5'UTR;5'UTR;3'UTR	chr13:52730905-52731595	3						TRUE		25	0.355033
cg23655126	chr22	38967436	-	cg23655126	80726353		TTTCRCTCTAAAACCTCACCTAAATAATTATAAAAACTTTTAAACAACTC		II			NA						chr22:38966412-38966728	S_Shore	TGGTGAAAGGCTTTCGCTCTGAGGCCTCACCTAAATAATTATGGGAACTTTTGAGCAACT[CG]TTAGGTGAAGACATCAACAGTCTACAGAAGAGCTGCAAAGAGCACAGCAAGATGATTTAG	CGAGTTGCTCAAAAGTTCCCATAATTATTTAGGTGAGGCCTCAGAGCGAA	DMC1;DMC1	NM_007068;NR_103474	TSS1500;TSS1500	TSS1500								DMC1;DMC1;DMC1	ENST00000366173.3;ENST00000464842.1;ENST00000216024.2	TSS1500;TSS1500;TSS1500	DMC1;DMC1;DMC1;DMC1	ENST00000439567.1;ENST00000366173.3;ENST00000464842.1;ENST00000216024.2	TSS1500;TSS1500;TSS1500;TSS1500			chr22:38965398-38967682	6						25	0.846451
cg15788625	chr19	16482633	+	cg15788625	11697544		TAATATATTTTCTACAACRAACCRAAAATCAAAATCAATCAAAACTCACC		II			NA							OpenSea	TAAAAAAAAAATCTGTTTCTCTCTTTGCAAATCAACAACTTTTACCTAGAAACTCTTCAG[CG]GTGAGCTCTGACTGATCTTGATCTCCGGTCCGTTGCAGAAAATATACCATTGTTTACCTG	CGGTGAGCTCTGACTGATCTTGATCTCCGGTCCGTTGCAGAAAATATACC	EPS15L1;EPS15L1;EPS15L1;EPS15L1;EPS15L1	NR_047665;NM_001258374;NR_047666;NM_021235;NM_001258375	Body;Body;Body;Body;Body	Body		chr19:16482225-16482225				19:16481970-16483442	Unclassified							chr19:16482400-16482775	3								25	1.61095
cg11776255	chr17	32548316	+	cg11776255	58717898		ACAAAATACAATCAAAAAACCCATAAACTTATTAAACTTCAAATCCTTTC		II			NA							OpenSea	TTGGGATGTGAGTAATGATTGAATCCTTCTTGGGGTTAGCATGCCGCAATAAGGTTTCCG[CG]AAAGGATCTGAAGTTTAATAAGCTCATGGGCTCTCTGACTGCATTTTGTTTGTTCTACAT	CAAAATGCAGTCAGAGAGCCCATGAGCTTATTAAACTTCAGATCCTTTCG				integenic		chr17:32547805-32547805												chr17:32548140-32548370	3								25	1.40035
cg23542454	chr5	16626959	-	cg23542454	97652948		CCTATAACTTTATATTATATAACACAAACTCTCTAAATCTCRATAACCTC		II			NA							OpenSea	AAGCATAGTAGCCTGTGACTTTGTGTTATGTGACACAGACTCTCTGGGTCTCGGTGACCT[CG]TCTTTAAAACAATTAACATTTAACCCTCGAGACTGCTGTGGGAATTACTTGGAATAACCG	CGAGGTCACCGAGACCCAGAGAGTCTGTGTCACATAACACAAAGTCACAG	LOC101929524	NR_109946	Body	Body								RP11-260E18.1	ENST00000499131.1	5'UTR	RP11-260E18.1	ENST00000499131.1	5'UTR	chr5:16626660-16626990	3								25	0.342015
cg04237522	chr4	81127819	-	cg04237522	80627136		AAATAAAATCACAAAATCATACAAACATCAAACCAAATTAATCCCACRAC		II			NA						chr4:81128229-81128691	N_Shore	AGCTGAGGAGGAAATGAGGTCACAGGGTCATGCAAACATCAAGCCAAGTTGGTCCCACGA[CG]TCCAGGGAGGTGGCCAGGCTTCCAGTGCCGGAACCGTAGGTCCTAAAGACGGGAAATTGA	AATGAGGTCACAGGGTCATGCAAACATCAAGCCAAGTTGGTCCCACGACG				integenic			RDMR											chr4:81127620-81127895	3						TRUE		25	0.079887
cg11246262	chr2	31363219	-	cg11246262	42735589		CAAACAAAAACTACAACACAAAAATCCATTACTCAACRCTTTATAATACC		II			NA						chr2:31360321-31361821	S_Shore	GCTGTTGGCTCCAGGCAGAAGCTGCAGCACAGGAGTCCATTGCTCAGCGCTTTGTAATGC[CG]CTTCTGAGTAACAGATGGCAGACAGTTACACAAGAACACCGCCAAGCTTTTGAGATGGTG	CGGCATTACAAAGCGCTGAGCAATGGACTCCTGTGCTGCAGCTTCTGCCT				integenic											GALNT14;GALNT14	ENST00000464038.1;ENST00000485468.1	3'UTR;3'UTR	chr2:31362565-31363395	3								25	0.291018
cg05264184	chr2	241859894	+	cg05264184	76700587		ACTATACAAATACCAACTTTATACCAATACTAAACAAAACACTAAACCCC		II			rs74000117	0.030192					chr2:241858187-241858535	S_Shore	CTGACTTGTCCCCGCACCTGCCCGGGAGCCCTGTGGGGTGGCCTGGCCAGTCCTGACTCG[CG]GGGCCCAGTGCTCTGCCCAGCACTGGCACAAAGCTGGCACCTGCACAGCAGAGGAAAGCA	CGGGGCCCAGTGCTCTGCCCAGCACTGGCACAAAGCTGGCACCTGCACAG				integenic														chr2:241859745-241860195	3								25	0.0986499
cg02543462	chr2	113885116	+	cg02543462	84691258		RAACCCAAAATTATAATTTATAAAAAAATAATCACTCACCCAAACTAAAC		II			rs4252003	0.010638						OpenSea	TCTCTTTTTGGAAATGCGAGGAGGGTATTTCCGCTTCTCGCAGTGGGGCAGGGTGGCAGA[CG]CCTAGCTTGGGTGAGTGACTATTTCTTTATAAACCACAACTCTGGGCCCGCAATGGCAGT	CGCCTAGCTTGGGTGAGTGACTATTTCTTTATAAACCACAACTCTGGGCC	IL1RN;IL1RN;IL1RN;IL1RN	NM_173842;NM_173843;NM_173841;NM_000577	TSS200;5'UTR;Body;Body	TSS200								IL1RN;IL1RN;IL1RN	ENST00000409930.3;ENST00000409052.1;ENST00000361779.3	TSS200;5'UTR;5'UTR	IL1RN;IL1RN;IL1RN;IL1RN;IL1RN	ENST00000409930.3;ENST00000472292.1;ENST00000409052.1;ENST00000361779.3;ENST00000486167.1	TSS200;TSS200;5'UTR;5'UTR;5'UTR	chr2:113884965-113885150	3						TRUE		25	1.38488
cg01036958	chr1	170502945	-	cg01036958	58656860		AAACCTAAACTTCAAAACCCACTATAATATAAAAACCAAATCRCTAATCC		II			NA							OpenSea	GAGGATGGTGAGGACCTGAACTTCAAGGCCCACTGTAGTGTGGAAACCAAATCGCTAGTC[CG]TGACCACCTCGAGGACGGAAAATATCTTAACCTCCTTGTATACCCGTAGCTAAACACAGT	CGGACTAGCGATTTGGTTTCCACACTACAGTGGGCCTTGAAGTTCAGGTC	LOC101928650;GORAB;GORAB;GORAB	NR_125958;NR_027397;NM_001146039;NM_152281	TSS1500;Body;Body;Body	TSS1500								RP11-576I22.2;GORAB	ENST00000456083.1;ENST00000498166.1	TSS1500;5'UTR	RP11-576I22.2;GORAB;GORAB	ENST00000456083.1;ENST00000498166.1;ENST00000464798.1	TSS1500;5'UTR;5'UTR					chr1:170499492-170504319	6				25	0.454924
cg26016712	chr1	28098981	+	cg26016712	88618166		AACCAACRAAATTAATTCRCCTTACTAAAATTTAACTACAAAACCCAAAC		II			NA						chr1:28099628-28100031	N_Shore	AGAGATTTAGACGAGAATGAATTTTAGAGAAGTAGCGAGGTGAGGAGAGAGTCAGCTTAG[CG]TTTGGGTTTTGCAGTCAAATTTCAGCAAGGCGAACTAACCTCGCTGGTCTTAATTTTCTC	ACCAGCGAGGTTAGTTCGCCTTGCTGAAATTTGACTGCAAAACCCAAACG	STX12	NM_177424	TSS1500	TSS1500						1:28098844-28100571	Promoter_Associated	STX12;STX12	ENST00000373943.4;ENST00000468761.1	TSS1500;TSS1500	STX12;STX12;STX12	ENST00000373943.4;ENST00000440806.1;ENST00000468761.1	TSS1500;TSS1500;TSS1500	chr1:28098645-28099050	3								25	0.533478
cg00180073	chr20	46356451	+	cg00180073	17686107		AACAATATTATAACATCTAAACACTAATCACCCAATACCTATAATAAAAC		II			rs11905856	0.107664						OpenSea	CGGCGCAGGGAACCTCTCCTCCTGGGTTTGTGGGCACAGGTCACGTATCACTCAGGGTGG[CG]TCTTATCACAGGCACTGGGTGACTAGTGCTTAGATGTCACAACACTGCTGCACAGATGGA	GCAGTGTTGTGACATCTAAGCACTAGTCACCCAGTGCCTGTGATAAGACG	SULF2;SULF2;SULF2	NM_018837;NM_001161841;NM_198596	Body;Body;Body	Body		chr20:46356086-46356086				20:46356066-46357053	Promoter_Associated	SULF2	ENST00000478766.1	3'UTR	SULF2;SULF2;SULF2	ENST00000474450.1;ENST00000478766.1;ENST00000463221.1	3'UTR;3'UTR;3'UTR	chr20:46356265-46356655	3								25	1.49198
cg16402415	chr15	57021851	+	cg16402415	88619422		TAAAAAATTTCTTCTTAATAACTTCCAATTTTATAACTAAAACTTTTCCC		II			NA						chr15:57025347-57026150	N_Shelf	AAGAGAATGATTTGAAGATGGCTTATGACTGATATTAGTTCAGAGTATACTTTCATTGTA[CG]GGAAAAGCTTCAGTTACAAAACTGGAAGTTACCAAGAAGAAATTCCTCATGCAACTAGGA	CGGGAAAAGCTTCAGTTACAAAACTGGAAGTTACCAAGAAGAAATTCCTC	ZNF280D;ZNF280D;ZNF280D	NM_001002844;NM_001002843;NM_017661	5'UTR;5'UTR;5'UTR	5'UTR								ZNF280D;ZNF280D;ZNF280D;ZNF280D;ZNF280D	ENST00000396245.1;ENST00000559237.1;ENST00000559000.1;ENST00000558320.1;ENST00000267807.7	5'UTR;5'UTR;5'UTR;5'UTR;5'UTR	ZNF280D;ZNF280D;ZNF280D;ZNF280D;ZNF280D;ZNF280D;ZNF280D	ENST00000396245.1;ENST00000559237.1;ENST00000559000.1;ENST00000558320.1;ENST00000558002.1;ENST00000559352.1;ENST00000267807.7	5'UTR;5'UTR;5'UTR;5'UTR;5'UTR;5'UTR;5'UTR	chr15:57021720-57022075	3						TRUE		25	1.13328
cg26571490	chr2	3352606	+	cg26571490	76705843		CTACCTTCTATAACAACRAAATCTAATCTCCTCCTACACAATCRAAAACC		II			NA							OpenSea	CTATTAACCCTTCCCAGCCACCACTCCCCAGGAGAGCTGGAGCTCCAGAGTGAGGGATGG[CG]GCTTCCGACTGTGCAGGAGGAGACCAGACTCCGTTGTCACAGAAGGCAGGGGCAGGGCTG	CGGCTTCCGACTGTGCAGGAGGAGACCAGACTCCGTTGTCACAGAAGGCA	TSSC1	NM_003310	Body	Body		chr2:3352595-3352595									TSSC1	ENST00000463662.1	3'UTR	chr2:3352465-3353515	3								25	0.128825
cg11726250	chr20	61924405	-	cg11726250	76602464		CTACCCTACTATACAATAAAATCCTTCRTACTAAAATCTTTATAATCCCC		II			NA						chr20:61927194-61927482	N_Shelf	CTGGTGGGACCCTGCCCTGCTGTGCAGTGGGGTCCTTCGTGCTGGGATCTTTGTGGTCCC[CG]TTCTTGGAGAGATGCCCGGGGCGGCAGACAGGAAGGGTGGAGGGCAAAGGGAGGGGAGGA	CGGGGACCACAAAGATCCCAGCACGAAGGACCCCACTGCACAGCAGGGCA	COL20A1	NM_020882	TSS200	TSS200						20:61924317-61924927	Unclassified_Cell_type_specific	COL20A1	ENST00000326996.6	TSS200	COL20A1;COL20A1	ENST00000326996.6;ENST00000479501.1	TSS200;TSS200	chr20:61923205-61927595	3						TRUE		25	0.49497
cg22488642	chr11	3253778	-	cg22488642	95754498		TATAAAACCCTTTAAAAACCACTTCTTTCCATCTATACCTCRAAAAAACC		II			NA						chr11:3253768-3254066	Island	ACACCAAGCCCTGTAGGGCCCTTTAGGGACCACTTCTTTCCATCTGTGCCTCGGAGGGGC[CG]GCTGAGAGCCGGGCTACCGGCGGAACTTGTCCTTGCAGCAAAAATGTGTTTTTCTCTCCG	CGGCCCCTCCGAGGCACAGATGGAAAGAAGTGGTCCCTAAAGGGCCCTAC	MRGPRE	NM_001039165	TSS200	TSS200					11:3210354-3210737			AC109309.4;MRGPRE	ENST00000418995.2;ENST00000436689.1	5'UTR;TSS200	AC109309.4;MRGPRE	ENST00000418995.2;ENST00000436689.1	5'UTR;TSS200	chr11:3253065-3254055	3								25	0.152255
cg09922947	chr19	34050176	+	cg09922947	5792449		ATACAAAAATATACACACATATAAATCCATACACAAAAACCAACATACAC		II			NA							OpenSea	CTCTGTATATGTTTGTGTGTGTGTACTTAGTGTGCGCTTTCATGTGTGTTCATGCCTGTG[CG]TGCATGCTGGCTTCTGTGCATGGATTTACATGTGTGTATATCTCTGTATATGTTTGTGTA	TACAGAGATATACACACATGTAAATCCATGCACAGAAGCCAGCATGCACG				integenic																chr19:34049636-34050428	5						25	0.361937
cg07383553	chr6	44888526	-	cg07383553	17638864		CCTTCTCAAAATAACATCACTTTATCTTTAATACTTCATCTCATCTCAAC		II			NA							OpenSea	CAATTAAAAGTCCTTCTCAAAATGGCATCACTTTATCTTTGATGCTTCATCTCATCTCAA[CG]TACTCCAGATCCAGTTCCTCATCTTTGCCTGAACAGCCATGCTACTTTCATACATCTATT	CTTCTCAAAATGGCATCACTTTATCTTTGATGCTTCATCTCATCTCAACG	SUPT3H;SUPT3H;SUPT3H	NM_001261823;NM_181356;NM_003599	Body;Body;Body	Body																		chr6:44888475-44890033	6				25	0.284293
cg04772751	chr6	34176036	+	cg04772751	15767252		ATAATAACTAACTCACATAACTATAAACAAAAACCCTAATTTCTCACCAC		II			NA							OpenSea	TCTGGGGAGACCCAGCCACCAGGTCATGAGGAGGCCCACACAGCCCTAGGGAGAGGCACA[CG]TGGTGAGAAACTAGGGCCTCTGCCTACAGCCATGTGAGTCAGCCACCATGTAAGTGGCTC	CGTGGTGAGAAACTAGGGCCTCTGCCTACAGCCATGTGAGTCAGCCACCA				integenic														chr6:34175885-34176130	3								25	0.177742
cg15508761	chr6	143141425	-	cg15508761	47715180		CTATACRAAAACTAATTAATTATCCTTATCACCACTACTTTACCAAACTC		II			NA							OpenSea	TCAGGAAGCAGCTGTACGAAGACTGATTAATTGTCCTTATCACCACTACTTTACCAGGCT[CG]CTCTCTCTTCTCTCTCTCTCTCTCTCTCTCTCTGTATCCTCACCACCTCCCCTCCCTCTC	TGTACGAAGACTGATTAATTGTCCTTATCACCACTACTTTACCAGGCTCG	HIVEP2	NM_006734	5'UTR	5'UTR		chr6:143141084-143141084		TRUE		6:143141085-143141454	Unclassified	HIVEP2;HIVEP2;HIVEP2	ENST00000367604.1;ENST00000367603.2;ENST00000474532.1	5'UTR;5'UTR;3'UTR	HIVEP2;HIVEP2;HIVEP2	ENST00000367604.1;ENST00000367603.2;ENST00000474532.1	5'UTR;5'UTR;3'UTR	chr6:143140720-143141490	3								25	1.29123
cg10241823	chr17	841205	+	cg10241823	20602150		TATACCAAAAACAAAAACCTTCTAAATTCTTCTTCAACRACRACCCCTAC		II			NA							OpenSea	CAGCAGCCACGAGGGAAGAAAAACGCTGCGCCCAGCGGAAAGGCCACAGGAGCCACGGGG[CG]CAGGGGCCGTCGCTGAAGAAGAACCCAGAAGGCTTCTGCTTTTGGTACAAGGACAGGAAG	GTACCAAAAGCAGAAGCCTTCTGGGTTCTTCTTCAGCGACGGCCCCTGCG	NXN	NM_022463	Body	Body					17:787891-787968						NXN	ENST00000575171.1	3'UTR	chr17:840845-841315	3						TRUE		25	0.549164
cg18781781	chr2	133280556	+	cg18781781	3640449		CACCTACAACAAACTCTTCAAAAAACTCTACCCTATATAAAATAAACCTC		II			NA							OpenSea	GCCACAACAGTGTATGCCTCCCCTTGGCATGTGCATGTGGCTACTGGAAGCCCTGGGGGA[CG]AGGCCCACCCCATACAGGGCAGAGCCCTCTGAAGAGCCTGCTGCAGGTGGCTCTGCCACC	ACCTGCAGCAGGCTCTTCAGAGGGCTCTGCCCTGTATGGGGTGGGCCTCG	GPR39	NM_001508	Body	Body								7SK;AC104405.1	ENST00000363848.1;ENST00000408215.1	TSS1500;TSS1500	7SK;AC104405.1	ENST00000363848.1;ENST00000408215.1	TSS1500;TSS1500	chr2:133280520-133280770	3								25	0.222063
cg23514375	chr13	114129039	+	cg23514375	31759580		CATTCTACAAATCACTAAAAAATACRATCTTTCCATCTTTCCATTACCTC		II			NA							OpenSea	ACCACGGAGAGAGGACCCTGCCCTGCGGTGACAGGGCATGAGGTGACAAGATGGCAGAGA[CG]AGGTAATGGAAAGATGGAAAGACCGCATTTCTCAGTGACTTGCAGAATGGCAGTCGCCCT	CGAGGTAATGGAAAGATGGAAAGACCGCATTTCTCAGTGACTTGCAGAAT	DCUN1D2	NM_001014283	Body	Body				TRUE	13:113176984-113177097			DCUN1D2-AS2;DCUN1D2-AS2;DCUN1D2	ENST00000414992.1;ENST00000453584.1;ENST00000332592.3	5'UTR;TSS1500;5'UTR	DCUN1D2-AS2;DCUN1D2-AS2;DCUN1D2	ENST00000414992.1;ENST00000453584.1;ENST00000332592.3	5'UTR;TSS1500;5'UTR								TRUE		25	0.259013
cg27359279	chr16	88603234	+	cg27359279	33616136		CATACACAACAATACAAATAATAAACAAACTTAAAAAATCCRTACCTCCC		II			NA						chr16:88599610-88601530	S_Shore	AGGCAAGCAGCCTTTTCCTCACAGACACCCCTTCTGTTGAAGACCAGGTGATAGCGGGGA[CG]GGAGGCACGGACCCCTCAAGTCTGCTCATCATTTGCATTGTTGTGCATGAATTTGCGTGG	CGGGAGGCACGGACCCCTCAAGTCTGCTCATCATTTGCATTGTTGTGCAT				integenic						16:88603003-88603237	Unclassified_Cell_type_specific							chr16:88602900-88603295	3						TRUE		25	0.0456104
cg14215970	chr9	124132919	+	cg14215970	5662567		CATAACAAAACRCCATTTTCTTCCCTCTAACTCCTCAACCCAAAAAAAAC		II			NA						chr9:124132057-124133095	Island	CCGAGGCAAAAGTGCAAGTGAAGAAAAGTCGCCTTGCCGGGCAGAGGTACGGGACCAAGG[CG]CCTCCTCTGGGCTGAGGAGTTAGAGGGAAGAAAATGGCGCCCTGTCATGAGGGCGCGAGG	CGCCTCCTCTGGGCTGAGGAGTTAGAGGGAAGAAAATGGCGCCCTGTCAT	STOM;STOM	NM_198194;NM_004099	TSS1500;TSS1500	TSS1500					9:123171879-123172910	9:124132010-124133088	Promoter_Associated	STOM;STOM;STOM	ENST00000286713.2;ENST00000538954.1;ENST00000347359.2	TSS1500;TSS1500;TSS1500	STOM;STOM;STOM	ENST00000286713.2;ENST00000538954.1;ENST00000347359.2	TSS1500;TSS1500;TSS1500			chr9:124131746-124133153	6	chr9:124126231-124136263	6		TRUE		25	0.822945
cg07850988	chr6	157025112	-	cg07850988	55760277		TACACATTTCTAATTCTATCACATTTCCAACAATTATAAATATTTCTACC		II			NA							OpenSea	CATAGACTGGTTGCACATTTCTGATTCTATCACATTTCCAGCAATTGTAAATGTTTCTAC[CG]CTGGGACAGGAGGATGTTACATTGGTTTATTATTGGAAGAAAGGACAATATAACAGGGAG	GCACATTTCTGATTCTATCACATTTCCAGCAATTGTAAATGTTTCTACCG				integenic														chr6:157024900-157025315	3								25	0.730056
cg14110548	chr19	36393696	-	cg14110548	41678977		CTTCCCTTCTAAAAAATCCATTCTACTTCAAAACCTAAATCCTTAAAAAC		II			NA						chr19:36389545-36389967	S_Shelf	TCCCTGCACCCCTTCCCTTCTGGGAGATCCATTCTGCTTCAGGGCCTGGGTCCTTGGGGG[CG]GAAGGGGGTGAGACAGGGAGTTCTGGAGGGGCTGCCTGTTAGCGTCCCCTTCTCATGGCT	CGCCCCCAAGGACCCAGGCCCTGAAGCAGAATGGATCTCCCAGAAGGGAA	HCST;HCST	NM_001007469;NM_014266	Body;Body	Body						19:36392896-36393768	Promoter_Associated_Cell_type_specific	NFKBID	ENST00000352614.2	TSS1500	NFKBID	ENST00000352614.2	TSS1500			chr19:36391952-36393813	6	chr19:36392633-36395346	6		TRUE		25	0.695346
cg07271394	chr16	54973762	+	cg07271394	46782270		AAATAAATACTTTCTAATAAACTCCRCRCACAAAACTCTCCTAACAAACC		II			NA						chr16:54970301-54972846	S_Shore	GAGGAGGCCAGGCCGGGCAGGGCGTCCCGGCCACGCCCCGTCCCCAACGCGCTGATGGAT[CG]GCTTGTCAGGAGAGCTCTGTGCGCGGAGCCCATCAGAAAGCACTTACCTCGCTAAACTGA	CGGCTTGTCAGGAGAGCTCTGTGCGCGGAGCCCATCAGAAAGCACTTACC				integenic					16:53530884-53531315			CTD-3032H12.1;CTD-3032H12.2	ENST00000559802.1;ENST00000560487.1	TSS1500;5'UTR	CTD-3032H12.1;CTD-3032H12.2	ENST00000559802.1;ENST00000560487.1	TSS1500;5'UTR	chr16:54973385-54974175	3						TRUE		25	0.319511
cg18604842	chr22	21987190	+	cg18604842	63663544		RAAATAAAATCRCTAAAAACAATCCTATCTCCRATCATCTTTAAATCTAC		II			NA						chr22:21982786-21984484	S_Shelf	TTCTGGGCTGGGGTGAAAGCCAGGTTGCCCAGGGTTTGGGAGGAGGGCGGGTCGAGCACA[CG]CAGATCCAAAGATGATCGGAGACAGGATTGTCCTCAGCGATTCCACCCCGATGACTCTGG	CGCAGATCCAAAGATGATCGGAGACAGGATTGTCCTCAGCGATTCCACCC	CCDC116	NM_152612	5'UTR	5'UTR					22:20316846-20317341	22:21986824-21987293	Unclassified_Cell_type_specific	CCDC116	ENST00000292779.3	5'UTR	CCDC116;CCDC116	ENST00000425975.1;ENST00000292779.3	5'UTR;5'UTR			chr22:21986608-21989935	6	chr22:21986192-21988715	6	TRUE	TRUE		25	0.176027
cg22870572	chr2	174221027	-	cg22870572	56722209		AAATAACTCTTAACTTATACTAACTTATTAAAACTCAACCTATATTTCTC		II			rs4972554	0.136331					chr2:174219533-174220368	S_Shore	GTTTGCCTGGTAAATAACTCTTGGCTTGTGCTGACTTGTTAAAGCTCAGCCTGTATTTCT[CG]GACAGCTTCCAATAGAATGCCGCCTTTGAGGCTGTCTGGGGCCTCTGACTGCTTGCAGGT	AATAACTCTTGGCTTGTGCTGACTTGTTAAAGCTCAGCCTGTATTTCTCG	CDCA7;CDCA7	NM_031942;NM_145810	Body;Body	Body						2:174220934-174221125	Promoter_Associated	AC092573.3	ENST00000437243.1	TSS200	AC092573.3;CDCA7;CDCA7	ENST00000437243.1;ENST00000496441.1;ENST00000467411.1	TSS200;5'UTR;5'UTR	chr2:174220825-174221355	3								25	0.982751
cg08551019	chr9	4147699	-	cg08551019	2601121		TAAAAAACAATAACTCCCTTCAAAAAAAACTACTAATAAAATCAACCAAC		II			NA							OpenSea	CAAATGCAGAGTAAGAAACAATGACTCCCTTCAAGGGGAACTGCTGGTGAAGTCAGCCAG[CG]CTGGCCAGCGCGAACAATACTTGGGCAGGTCATTAACTTGCCTGGGTCAGAGCAGGTGGG	AAGAAACAATGACTCCCTTCAAGGGGAACTGCTGGTGAAGTCAGCCAGCG	GLIS3;GLIS3	NM_152629;NM_001042413	5'UTR;Body	5'UTR				TRUE				GLIS3	ENST00000324333.10	5'UTR	GLIS3;GLIS3;GLIS3;GLIS3;GLIS3	ENST00000478315.1;ENST00000498258.1;ENST00000324333.10;ENST00000490709.1;ENST00000478844.1	TSS200;3'UTR;5'UTR;3'UTR;5'UTR	chr9:4147540-4147775	3								25	0.619096
cg02526551	chr1	224031795	+	cg02526551	33716288		TTAAAATCAAACTAACACTTCAATATTACTCAACTACTACCTTTAATAAC		II			NA						chr1:224033085-224034263	N_Shore	TACTATTATCCCCATTTTACAGATGATGAAACTGAGGGACAAGTTTTTTTTAAGTGGCTA[CG]TCACTAAAGGTAGTAGCTGAGCAATACTGAAGTGTTAGTCTGACTTCAAAGCTGGTGTAA	CGTCACTAAAGGTAGTAGCTGAGCAATACTGAAGTGTTAGTCTGACTTCA	TP53BP2;TP53BP2	NM_001031685;NM_005426	Body;5'UTR	Body								TP53BP2	ENST00000391878.2	5'UTR	TP53BP2;TP53BP2	ENST00000391878.2;ENST00000472180.1	5'UTR;3'UTR	chr1:224031660-224032030	3						TRUE		25	0.120878
cg24850470	chr15	36821665	+	cg24850470	44805253		CTACAATCTATAAAATAACAAATAAAAATCCTTTCCTACCCTAAAAACTC		II			NA							OpenSea	GAAATCTGATAGCAGTGATAACCTCTAAGACAGTAGACAAGAAAAGACAAGGGTGAGAAG[CG]AGTCCTCAGGGCAGGAAAGGACTTTCACTTGTTACTCTATAGACTGCAGTATCAAGTGGA	TGCAGTCTATAGAGTAACAAGTGAAAGTCCTTTCCTGCCCTGAGGACTCG				integenic																chr15:36821595-36822134	5	chr15:36821522-36822356	6				25	0.0227322
cg08589600	chr5	126649737	+	cg08589600	18736589		AAATAACTAAAAAACAATCCCTAAAATAACCTATTCCRCCAAAAAATAAC		II			NA							OpenSea	GGGAGATGCCTTGAAGATGAAGTGGAAAGTTGGCCAACCAAGGGCGGCCCTGAGCTGAAG[CG]CCACCTCCTGGCGGAATAGGTCACTTCAGGGATTGTTTCTCAGTTACCCAGGCTGCCTGC	CGCCACCTCCTGGCGGAATAGGTCACTTCAGGGATTGTTTCTCAGTTACC	MEGF10;MEGF10;MEGF10;MEGF10	NM_001256545;NM_001308121;NM_032446;NM_001308119	5'UTR;5'UTR;5'UTR;5'UTR	5'UTR						5:126649074-126650347	Unclassified	MEGF10;MEGF10;MEGF10;MEGF10	ENST00000503335.2;ENST00000508365.1;ENST00000418761.2;ENST00000274473.6	5'UTR;5'UTR;5'UTR;5'UTR	MEGF10;MEGF10;MEGF10;MEGF10	ENST00000503335.2;ENST00000508365.1;ENST00000418761.2;ENST00000274473.6	5'UTR;5'UTR;5'UTR;5'UTR	chr5:126649600-126649855	3								25	0.378037
cg03713860	chr17	58623972	+	cg03713860	20788884		ACCAAAAAAACCAATCAACCTTTCTATCCCTAAAATTTTAATTTTAAATC		II			NA							OpenSea	CAGATGCTGATCACTAGCAGGATGAAACAGCTCTAAGCATTTTTTGGTCCTTAGATCACA[CG]ACTCAAAATTAAAATTCCAGGGATAGAAAGGCTGATTGGCTCTCTTGGTCACATGTCCAC	CCAAGAGAGCCAATCAGCCTTTCTATCCCTGGAATTTTAATTTTGAGTCG				integenic								RP11-15E18.1;RP11-15E18.1	ENST00000559739.1;ENST00000558027.1	5'UTR;5'UTR	RP11-15E18.1;RP11-15E18.1	ENST00000559739.1;ENST00000558027.1	5'UTR;5'UTR	chr17:58623785-58624215	3								25	0.0281438
cg09726055	chr8	104306487	-	cg09726055	98727909		TTATTCCTCAAACTACTAATATCTCAACATCAAATCAATAACCACAAACC		II			NA							OpenSea	TCTACTGCTGTTTGTTCCTCAAACTGCTAATGTCTCAGCATCAGGTCAGTGGCCACAAGC[CG]GCCTATCCCCCAGTATGTGTACAGGGCCCAGGCAGGAGTACAAAGGAGGACACCATGCTA	TGTTCCTCAAACTGCTAATGTCTCAGCATCAGGTCAGTGGCCACAAGCCG				integenic											RP11-318M2.2;RP11-318M2.2	ENST00000521383.1;ENST00000522856.1	3'UTR;3'UTR	chr8:104306245-104306635	3								25	0.972814
cg17864777	chr5	55777806	-	cg17864777	97765858		AATCTTCAACTATTTATATACTCTACACCAAAAAACRCTATCATCAACCC		II			NA						chr5:55776604-55777233	S_Shore	GGGTCCAGGCAGATCTTCAGCTGTTTGTATACTCTGCACCAGGAGGCGCTATCATCAGCC[CG]GACCCCTACTCCACAGGACTGAGGAGACCACAATTCTTCCCTCCAGGCAGAATCGTGGAC	CGGGCTGATGATAGCGCCTCCTGGTGCAGAGTATACAAACAGCTGAAGAT	LOC102467147	NR_104664	TSS1500	TSS1500						5:55777326-55778175	Unclassified	CTC-236F12.4	ENST00000506836.1	TSS1500	CTC-236F12.4;CTC-236F12.4	ENST00000511661.1;ENST00000506836.1	TSS200;TSS1500	chr5:55775405-55778035	3								25	0.509055
cg00797699	chr17	937665	+	cg00797699	54626951		ACRAATTTTATCCATCTAAACRTAATACCTAATAAATACACAAATAACCC		II			NA						chr17:934417-935088	S_Shelf	CAGCCAAGAAAGCAGAGATGTCCATCAACAGGAGGCAGACAAGCATTTGTGCATTTGGCA[CG]GGTCACTTGTGCACCTACTAGGCACCACGCCCAGATGGACAAAACCCGCACAAAATCCCA	CGGGTCACTTGTGCACCTACTAGGCACCACGCCCAGATGGACAAAACCCG	ABR;ABR;ABR;ABR	NM_001092;NM_001159746;NM_001282149;NM_021962	Body;Body;Body;Body	Body											ABR;ABR	ENST00000571022.1;ENST00000574257.1	3'UTR;3'UTR										25	0.0729131
cg25310867	chr11	78004709	-	cg25310867	69652834		ATTTACACCATTTCATCCTACATACCACTATAATCAATTTAACRACAAAC		II			NA							OpenSea	AGATTAAGCCAATTTGCACCATTTCATCCTACATGCCACTGTGATCAGTTTAGCGACAAG[CG]TTATGTTCCAAGCCAGCTCAGAGTCATTAAGATTCAACTCCAGGACCTTTGTTTTGTGTT	CGCTTGTCGCTAAACTGATCACAGTGGCATGTAGGATGAAATGGTGCAAA	GAB2;GAB2	NM_012296;NM_080491	5'UTR;Body	5'UTR								GAB2;GAB2	ENST00000340149.2;ENST00000526030.1	5'UTR;3'UTR	GAB2;GAB2;GAB2;GAB2;GAB2	ENST00000340149.2;ENST00000526030.1;ENST00000534823.1;ENST00000530915.1;ENST00000528886.1	5'UTR;3'UTR;3'UTR;5'UTR;5'UTR	chr11:78004680-78004890	3								25	0.392165
cg00168459	chr10	52134715	-	cg00168459	74618215		CCCTTAACCACAACCTTTCATACTCTATATTTTACTTATTTAATACCTTC		II			NA							OpenSea	CAACTGAATGTCCCTTGACCACAACCTTTCATACTCTGTATTTTACTTGTTTAATGCCTT[CG]CAGCCCGAGGCAGGTGAAAAGTAAGATAATCTAGGATTGAGGATGGGGATAACAGAATTT	CCTTGACCACAACCTTTCATACTCTGTATTTTACTTGTTTAATGCCTTCG	SGMS1	NM_147156	5'UTR	5'UTR								SGMS1	ENST00000361781.2	5'UTR	SGMS1	ENST00000361781.2	5'UTR			chr10:52134440-52135423	6	chr10:52134526-52135512	6				25	0.403537
cg27278668	chr10	6452060	-	cg27278668	7729907	95682420	TCAACCCTTTTACCCTCTAAACTACTCACTACTCAACAAATATCTCCACA	TCAACCCTTTTACCCTCTAAACTACTCACTACTCAACGAATATCTCCACG	I	C	Grn	NA							OpenSea	AAGGAGTGCAAGTCAGCCCTTTTACCCTCTGGGCTACTCACTGCTCAACGAATGTCTCCA[CG]CTCTTCCTGTTGCATTCAATAGCCATTACTTACCACTGACAAGAAATCCTAGGCTTCCTT	TCAGCCCTTTTACCCTCTGGGCTACTCACTGCTCAACGAATGTCTCCACG				integenic				TRUE		10:6451954-6452632	Unclassified_Cell_type_specific							chr10:6451940-6452210	3						TRUE		25	0.479314
cg22879161	chr12	89703393	+	cg22879161	89758832		AATCTTAATAACTTAAAAACTAACAAATCTTCTCCACCACATCCTTTACC		II			NA							OpenSea	CCAAGTGTTCCAGGGAGAGACTGCTCCAGCAGGATGACTGGAAGCAGAGCAACAGCCAAT[CG]GCAAAGGATGTGGTGGAGAAGATCTGTCAGTCTCTAAGTCACTAAGATTTGGGAGCCACT	CGGCAAAGGATGTGGTGGAGAAGATCTGTCAGTCTCTAAGTCACTAAGAT				integenic								RP11-13A1.3	ENST00000549278.1	TSS200	RP11-13A1.3	ENST00000549278.1	TSS200	chr12:89703220-89703475	3								25	0.502467
cg08292559	chr17	5337554	-	cg08292559	78612969		ACAACAACTTTTCCTCTAATACRAAACTCTAAAAACAAACTAAATCCAAC		II			NA							OpenSea	GCTGAATAACAGCAGCAGCTTTTCCTCTGATGCGGAGCTCTGGGAGCAGACTGGGTCCAA[CG]TCAGGGAGATGCTAGTTGGGGTGGCTGGGAAAGCAGCACACCAGAGAGCTGCGCCGTCCA	CAGCAGCTTTTCCTCTGATGCGGAGCTCTGGGAGCAGACTGGGTCCAACG	C1QBP	NM_001212	Body	Body								CTC-524C5.2	ENST00000575890.1	TSS1500	CTC-524C5.2;C1QBP;C1QBP	ENST00000575890.1;ENST00000573421.1;ENST00000573204.1	TSS1500;TSS1500;TSS200					chr17:5331759-5337839	6				25	0.0394658
cg17863784	chr2	37899951	+	cg17863784	11605286		CTAAAACTAATATCTCTCRACAAAACCAAAATATCCRAAAAATTCTCCRC		II			NA						chr2:37898142-37899830	S_Shore	GACGCTGGGGGCCTGGCCTCTGCCCTGAGACTCTCGGGTTGGATGGAAATCCTGGCACAA[CG]CGGAGAACCTCCCGGATACCTTGGCTTTGCCGAGAGATATCAGCTTCAGGTCATCACCGC	CGCGGAGAACCTCCCGGATACCTTGGCTTTGCCGAGAGATATCAGCTTCA	CDC42EP3;CDC42EP3;CDC42EP3;CDC42EP3	NM_001270437;NM_001270438;NM_006449;NM_001270436	TSS1500;TSS1500;TSS1500;TSS1500	TSS1500					2:37751647-37753552			CDC42EP3	ENST00000295324.3	TSS1500	CDC42EP3;CDC42EP3;CDC42EP3	ENST00000295324.3;ENST00000457889.1;ENST00000453555.1	TSS1500;TSS1500;5'UTR	chr2:37898965-37900095	3								25	0.558983
cg15996947	chr14	50780115	+	cg15996947	27635852		ACAAATACTTCACTATACTAAACACCTACTAACCTTATCTCRTATAATCC		II			NA						chr14:50778680-50779544	S_Shore	AGACCCTCCTCAGTGAACTAGGAATGATAGCAGTGTCTCCCTAGTCTTAGGGCCGTTGAG[CG]GATTACACGAGATAAGGTCAGCAGGTGTTTAGCACAGTGAAGCATTTGCTACGTGATGAC	CAAATGCTTCACTGTGCTAAACACCTGCTGACCTTATCTCGTGTAATCCG	ATP5S;ATP5S;L2HGDH;ATP5S	NM_001003805;NM_015684;NM_024884;NM_001003803	Body;Body;TSS1500;Body	Body								L2HGDH;L2HGDH;L2HGDH;L2HGDH;L2HGDH;L2HGDH;L2HGDH;ATP5S	ENST00000556393.1;ENST00000555610.1;ENST00000261699.4;ENST00000555423.1;ENST00000421284.3;ENST00000557131.1;ENST00000267436.4;ENST00000554438.1	TSS1500;TSS1500;TSS1500;TSS1500;TSS1500;TSS1500;TSS1500;5'UTR	L2HGDH;L2HGDH;L2HGDH;L2HGDH;L2HGDH;L2HGDH;L2HGDH;ATP5S;ATP5S;ATP5S	ENST00000556393.1;ENST00000555610.1;ENST00000261699.4;ENST00000555423.1;ENST00000421284.3;ENST00000557131.1;ENST00000267436.4;ENST00000554438.1;ENST00000557421.1;ENST00000555939.1	TSS1500;TSS1500;TSS1500;TSS1500;TSS1500;TSS1500;TSS1500;5'UTR;5'UTR;5'UTR			chr14:50780044-50780204	3	chr14:50777985-50781381	6	TRUE	TRUE		25	0.0155348
cg02645491	chr13	99643239	+	cg02645491	84690444		RTACTCTTAAACTAAATTATATATTCCTTATTTCCCAAACCTTATACAAC		II			NA							OpenSea	GATTCATGCATTAAATTCCTTCCTTGCTAATCACTCAGCAAGCATTTCTTAACCACAGAG[CG]CTGCACAAGGTTTGGGAAATAAGGAACACACAATCTAGTTCAAGAGTACGATGTCTGAAA	CGCTGCACAAGGTTTGGGAAATAAGGAACACACAATCTAGTTCAAGAGTA	DOCK9;DOCK9	NM_015296;NM_001130049	Body;Body	Body								DOCK9;DOCK9	ENST00000376453.3;ENST00000400220.4	5'UTR;5'UTR	DOCK9;DOCK9;DOCK9	ENST00000376453.3;ENST00000400220.4;ENST00000479769.1	5'UTR;5'UTR;3'UTR	chr13:99643080-99643310	3								25	0.274155
cg14312334	chr12	120242156	+	cg14312334	2695587	78683532	CTACACTACAAAAAATATAATACTCAACTCTAACTCACCTAACTAACCCA	CTACACTACGAAAAATATAATACTCGACTCTAACTCGCCTAACTAACCCG	I	C	Grn	NA						chr12:120241921-120242233	Island	GCTCCCGGGGGTGTCCCCCGCCAGAAACGTTACCATGGTTGCAAGCTGAGGCGTCCGTGG[CG]GGCCAGCCAGGCGAGTTAGAGCCGAGCATCACATCCCCCGCAGTGCAGGCTGCATGCTCC	CGGGCCAGCCAGGCGAGTTAGAGCCGAGCATCACATCCCCCGCAGTGCAG	CIT	NM_007174	Body	Body				TRUE	12:118726305-118726580	12:120241254-120242709	Unclassified_Cell_type_specific				CIT;CIT;CIT;CIT;CIT;CIT	ENST00000539413.1;ENST00000392520.2;ENST00000488203.1;ENST00000545913.1;ENST00000539413.1;ENST00000545913.1	3'UTR;TSS1500;TSS1500;1stExon;1stExon;3'UTR			chr12:120242010-120242729	6	chr12:120241104-120242629	6		TRUE		25	0.507384
cg08528417	chr7	1740507	+	cg08528417	48642273		TCTTAAAAAAACATTTCACAAATAAAAACATCCACACRACCAAAAACCCC		II			NA							OpenSea	TGTCCTGGTATCTTACCAAGCTTTCATTTGAATTTCGCTGGCGAGTAATACAGTTGAGCA[CG]GGGTTTTTGGCCGTGTGGATGCCCTCATTTGTGAAATGCCTTTTCAAGATCTCTGCTCAT	CGGGGTTTTTGGCCGTGTGGATGCCCTCATTTGTGAAATGCCTTTTCAAG				integenic					7:1706716-1707034			ELFN1	ENST00000424383.2	5'UTR	ELFN1	ENST00000424383.2	5'UTR								TRUE		25	0.106781
cg01201120	chr17	1987136	+	cg01201120	95612964		AAAACTATACTTACCCTAATCTATATAATTTCATAACCTTACACTTCCTC		II			NA							OpenSea	ACTGAGGTCAAAAGAGGGTCAGAGAAGCTTGTCTGAGGTTGGCTCAGCTCTCACAGTAAA[CG]AGGAAGTGCAAGGTTATGAAATTACACAGACCAGGGTAAGCACAGTTTCCCAGAGGCCAC	CGAGGAAGTGCAAGGTTATGAAATTACACAGACCAGGGTAAGCACAGTTT	SMG6;SMG6;SMG6;SMG6	NM_001282326;NM_001256828;NM_001256827;NM_017575	Body;Body;Body;Body	Body		chr17:1986889-1986889				17:1986865-1987220	Unclassified_Cell_type_specific				SMG6	ENST00000575338.1	3'UTR	chr17:1986900-1987255	3								25	0.157789
cg10097215	chr6	132834914	-	cg10097215	2617185		CTTAACCTTTACCTATATTAAAACAACACTATTTTCTAAAATAATTACCC		II			NA						chr6:132833798-132834349	S_Shore	AGATAGATTGGCTTAGCCTTTGCCTATATTAAGGCAACACTATTTTCTAAAATGATTACC[CG]GATAGGTGATATCAAAAGTCCAGACGCACTTAGGTGGAAAAAAACAAAACCCAGGATAGA	CGGGTAATCATTTTAGAAAATAGTGTTGCCTTAATATAGGCAAAGGCTAA	STX7	NM_003569	TSS1500	TSS1500						6:132833293-132835074	Promoter_Associated	STX7;STX7;STX7	ENST00000448348.2;ENST00000475879.1;ENST00000367937.4	TSS1500;TSS1500;TSS1500	STX7;STX7;STX7	ENST00000448348.2;ENST00000475879.1;ENST00000367937.4	TSS1500;TSS1500;TSS1500					chr6:132831692-132835536	6		TRUE		25	0.159571
cg07228987	chr16	31408900	+	cg07228987	2646407		AAACCCAAAAACATATTCACRACCTCAAAACRAACTACAAAAACAAACAC		II			NA							OpenSea	CGCTTAGCTTCCAGTCCAGACCTTCCCCGCAAATGAGTGTGTGCTGTGAGTGAGACCCCG[CG]TGTCTGCCCTTGCAGTCCGCCCTGAGGCCGTGAACATGTCCTTGGGCCTGACCCTGGCAG	GGCCCAAGGACATGTTCACGGCCTCAGGGCGGACTGCAAGGGCAGACACG	ITGAD	NM_005353	Body	Body								ITGAD	ENST00000389202.2	ExonBnd	ITGAD;ITGAD	ENST00000389202.2;ENST00000444228.2	ExonBnd;5'UTR			chr16:31408591-31409364	6				TRUE		25	0.145138
cg10769201	chr2	98794267	+	cg10769201	6653177		CTATCAAATATAAATTCAAATATACCACAAAACTTCCTAAAAACACATTC		II			NA							OpenSea	TGTGAAGTTGGAGTCAGAAGTTAGTCTCTGACTCTTTCAAAACCCTTGCGAGGATTGGTT[CG]AATGTGTTTTTAGGAAGTTCTGTGGTACACTTGAATTTATACTTGATAGAGGGCTCTTAA	TATCAAGTATAAATTCAAGTGTACCACAGAACTTCCTAAAAACACATTCG	VWA3B	NM_144992	Body	Body				TRUE							VWA3B;VWA3B;VWA3B	ENST00000409460.1;ENST00000432242.1;ENST00000422503.2	5'UTR;3'UTR;3'UTR								TRUE		25	0.238627
cg18974926	chr1	109939800	+	cg18974926	26808129		ATTAAACTACRCAAAAACAAAAATATATCCTCTCTAAATCAATACTTTCC		II			NA						chr1:109940074-109940894	N_Shore	TATTAAAACACGGTGACCAGATCGCTGCTTCGGGCCTCCTGAACTCCCGCCTCTCCCACC[CG]GAAAGTACTGACCCAGAGAGGACACACCTTTGCTTCTGCGCAGCCCAACTTCTGCAAGCG	TTGGGCTGCGCAGAAGCAAAGGTGTGTCCTCTCTGGGTCAGTACTTTCCG	SORT1	NM_002959	Body	Body					1:109741310-109741384	1:109939564-109940959	Unclassified_Cell_type_specific				SORT1	ENST00000471996.1	3'UTR	chr1:109939480-109940135	3						TRUE		25	0.941161
cg05725531	chr6	46097441	-	cg05725531	73701579		CRACCACCTAAACTACCAAATACACATTAACTAAATAACAAAAAACCATC		II			rs9296478	0.013867					chr6:46097694-46097953	N_Shore	TGCTTTCTCCGCGGCCACCTAAGCTGCCAGGTGCACATTAACTAAGTGGCAGAAGGCCAT[CG]GCTTGGCAATTGCCTGAGGCCTTTCCGGGACTCGCTGGTTTTTAGGTTCCATGAAGGGCA	GGCCACCTAAGCTGCCAGGTGCACATTAACTAAGTGGCAGAAGGCCATCG	ENPP4	NM_014936	TSS1500	TSS1500					6:46205223-46206082	6:46096970-46098760	Promoter_Associated	ENPP4;ENPP4;RP1-8B1.4;RP1-8B1.4;RP1-8B1.4	ENST00000321037.3;ENST00000371401.1;ENST00000437249.1;ENST00000444038.1;ENST00000437249.1	TSS1500;TSS1500;1stExon;TSS200;3'UTR	ENPP4;ENPP4;RP1-8B1.4;RP1-8B1.4;RP1-8B1.4	ENST00000321037.3;ENST00000371401.1;ENST00000437249.1;ENST00000444038.1;ENST00000437249.1	TSS1500;TSS1500;1stExon;TSS200;3'UTR	chr6:46096940-46097490	3						TRUE		25	0.0233739
cg08500811	chr1	235120401	-	cg08500811	89805312		TCATTTACATATATAATATTCRAAACACACTAACACATTCTTCCCTTTTC		II			NA							OpenSea	ACTTTGCTGACTCATTTGCATATATGGTGTTCGAAACACACTGGCACATTCTTCCCTTTT[CG]CATGAAGCCCAGACGTCCTTGATTAACTGGAGACTAAAATAAGATCTCAAGGTGGAGCGA	CATTTGCATATATGGTGTTCGAAACACACTGGCACATTCTTCCCTTTTCG				integenic		chr1:235120162-235120162												chr1:235120185-235120495	3								25	1.63468
cg04998805	chr12	15115389	-	cg04998805	23664539		CTAAAAAACAATTTTTAAACAACCAAATCACATTCATACTATATATTCCC		II			NA							OpenSea	GTTTAAACCATCTGAGGAACAGTTTTTAAGCAGCCAAGTCACATTCATGCTGTATATTCC[CG]TAGCTGTTACCAATAATAAATGCTTATTTAGGTTAATATTTCAATATTCAGTATTTACAC	CGGGAATATACAGCATGAATGTGACTTGGCTGCTTAAAAACTGTTCCTCA	ARHGDIB	NM_001175	TSS1500	TSS1500						12:15115282-15115406	Promoter_Associated	ARHGDIB;ARHGDIB	ENST00000541546.1;ENST00000228945.4	TSS1500;TSS1500	ARHGDIB;ARHGDIB;ARHGDIB;ARHGDIB;ARHGDIB	ENST00000541380.1;ENST00000535676.1;ENST00000541546.1;ENST00000228945.4;ENST00000542276.1	TSS1500;TSS1500;TSS1500;TSS1500;TSS1500	chr12:15115160-15115430	3								25	1.14566
cg07320140	chr16	75150611	-	cg07320140	45798245		ACAATAACCCCTCCAAAAAAACAACTCCCAAATTACAAACCTAAACAATC		II			NA						chr16:75148398-75148864	S_Shore	GCCTTCTGGGAGCAGTAGCCCCTCCAGGGGAACAGCTCCCAGGTTGCAGACCTGAGCAGT[CG]GGCCATAGCCAGGCACTGGCCAGAGGGTGTGAGCACTGGGTGGCAGGGTGACCAGTCAGC	CAGTAGCCCCTCCAGGGGAACAGCTCCCAGGTTGCAGACCTGAGCAGTCG	LDHD;LDHD	NM_153486;NM_194436	1stExon;1stExon	1stExon								LDHD;LDHD	ENST00000300051.4;ENST00000450168.2	1stExon;1stExon	LDHD;LDHD;LDHD;LDHD	ENST00000568164.1;ENST00000569876.1;ENST00000300051.4;ENST00000450168.2	TSS1500;1stExon;1stExon;1stExon	chr16:75150560-75150830	3						TRUE		25	0.671983
cg24029091	chr7	132649982	-	cg24029091	45732178		ACCTAAAAATCCATTTCCCTTTCTAATATAATAAATCAAATCCATTACAC		II			NA							OpenSea	TTTGACCACGTGCCTAAAAGTCCATTTCCCTTTCTAATGTAATAAATCAAATCCATTACA[CG]TTAAAAACAAAGAACAACAACAAAACTAAATTTGCTAAATTGTGCCCAAAATAAGATCAC	CGTGTAATGGATTTGATTTATTACATTAGAAAGGGAAATGGACTTTTAGG	CHCHD3	NM_017812	Body	Body								CHCHD3	ENST00000476546.1	3'UTR	CHCHD3;CHCHD3;CHCHD3	ENST00000476546.1;ENST00000496427.1;ENST00000466644.1	3'UTR;3'UTR;3'UTR			chr7:132649735-132650060	4						25	1.7101
cg10599444	chr14	23305941	-	cg10599444	16640874		ACCRACAACRATCTAAAAATTCAAATTCAATACCTACCRAAAACAAAAAC		II			NA						chr14:23305893-23307013	Island	TTTAACTCCAAGCCGACAGCGGTCTAGGAATTCAAGTTCAGTGCCTACCGAAGACAAAGG[CG]CCCCGAGGGAGTGGCGGTGCGACCCCAGGGCGTGGGCCCGGCCGCGGAGCCCACACTGCC	CCGACAGCGGTCTAGGAATTCAAGTTCAGTGCCTACCGAAGACAAAGGCG	MMP14;MMP14	NM_004995;NM_004995	5'UTR;1stExon	5'UTR					14:22375734-22376842	14:23304670-23307026	Gene_Associated	MMP14;MMP14;MMP14;MMP14	ENST00000311852.6;ENST00000311852.6;ENST00000548162.1;ENST00000548162.1	5'UTR;1stExon;1stExon;5'UTR	MMP14;MMP14;MMP14;MMP14;MMP14;MMP14;MMP14;MMP14;MMP14	ENST00000548761.1;ENST00000311852.6;ENST00000311852.6;ENST00000547074.1;ENST00000547074.1;ENST00000548162.1;ENST00000547279.1;ENST00000547279.1;ENST00000548162.1	TSS1500;5'UTR;1stExon;1stExon;5'UTR;1stExon;5'UTR;1stExon;5'UTR	chr14:23305425-23306295	3					TRUE	TRUE		25	0.0236299
cg23012886	chr10	127383747	-	cg23012886	36693162		AAAAACCATAACCAACTAAAATATCTTTATAAATTCCTCTAAACACAATC		II			NA							OpenSea	TCTTTAAGCAGGAAGGCCATGACCAGCTAAAGTGTCTTTATGGGTTCCTCTAAACACAGT[CG]TGAAATTTTCAAAGCTTCCACCCTCAGGAATCAGACTCAAAAGAAATAAATTGTGTGTGT	CGACTGTGTTTAGAGGAACCCATAAAGACACTTTAGCTGGTCATGGCCTT	LOC283038	NR_033848	Body	Body				TRUE				RP11-383C5.3;RP11-383C5.3	ENST00000415305.1;ENST00000449693.1	5'UTR;5'UTR	RP11-383C5.3;RP11-383C5.3	ENST00000415305.1;ENST00000449693.1	5'UTR;5'UTR	chr10:127383480-127383775	3								25	1.05424
cg03971616	chr17	66447934	+	cg03971616	7810123		TCAAAAAAATCATTAACTAACTTCTTCCTAAATACAAAAATACTTTCCTC		II			NA							OpenSea	TCTTGCTGTGCTCCCTGGATCTCTTTCCTGCTGAAAACCATCTGGACATCAGTATTATGA[CG]AGGAAAGTACTTCTGTACTCAGGAAGAAGTTAGTTAATGACCCTCCTGAGCACAAAGGTT	CGAGGAAAGTACTTCTGTACTCAGGAAGAAGTTAGTTAATGACCCTCCTG	WIPI1;PRKAR1A	NM_017983;NM_001278433	Body;5'UTR	Body								WIPI1	ENST00000546360.1	5'UTR	WIPI1	ENST00000546360.1	5'UTR					chr17:66447593-66448514	3				25	0.340822
cg02768583	chr22	31003227	-	cg02768583	43791262		TTACAAACATAAAAAATTAATCAATAACAAAAAACTACRTCTCTCRAAAC		II			NA							OpenSea	TTAGCCGTGCATTGCAGGCATGGAGGATTAATCAGTGACAGGAAGCTGCGTCTCTCGGAG[CG]GTGACCAGCTGTGGTCAGGAGAGCCTCAGCAGGGCCAGCCCCAGGAGTCTTTCCCGATTC	CGCTCCGAGAGACGCAGCTTCCTGTCACTGATTAATCCTCCATGCCTGCA	TCN2;TCN2;TCN2;TCN2;PES1;PES1	NM_000355;NM_001184726;NM_000355;NM_001184726;NM_001282328;NM_001282327	5'UTR;5'UTR;1stExon;1stExon;TSS1500;TSS1500	5'UTR						22:31002585-31003500	Unclassified_Cell_type_specific	TCN2;TCN2;PES1;PES1;TCN2;TCN2;PES1;TCN2;TCN2	ENST00000215838.3;ENST00000215838.3;ENST00000492986.1;ENST00000402281.1;ENST00000405742.3;ENST00000405742.3;ENST00000405677.1;ENST00000407817.3;ENST00000407817.3	5'UTR;1stExon;TSS200;TSS200;5'UTR;1stExon;TSS1500;5'UTR;1stExon	TCN2;TCN2;TCN2;TCN2;PES1;PES1;TCN2;TCN2;PES1;TCN2;TCN2;PES1;TCN2;TCN2;MTMR3	ENST00000215838.3;ENST00000215838.3;ENST00000423350.1;ENST00000423350.1;ENST00000492986.1;ENST00000467368.1;ENST00000450638.1;ENST00000450638.1;ENST00000402281.1;ENST00000405742.3;ENST00000405742.3;ENST00000405677.1;ENST00000407817.3;ENST00000407817.3;ENST00000464734.1	5'UTR;1stExon;5'UTR;1stExon;TSS200;TSS1500;5'UTR;1stExon;TSS200;5'UTR;1stExon;TSS1500;5'UTR;1stExon;5'UTR	chr22:31002465-31003555	3								25	0.763418
cg27275403	chr10	64380765	-	cg27275403	19727976		TCAATCTTTCATTTATTCCACTAACATCTATAATCAATTTCTTCATCCTC		II			NA							OpenSea	GGAAGAGCTTCTCAATCTTTCATTTATTCCACTAGCATCTGTAGTCAGTTTCTTCATCCT[CG]TGCCATGTATCCACGTGCCTGGCACTGTGCTGGGGACTGAGACCTGCGTACAAGTTATGT	CAATCTTTCATTTATTCCACTAGCATCTGTAGTCAGTTTCTTCATCCTCG	ZNF365;ZNF365	NM_199451;NM_199452	Body;5'UTR	Body								ZNF365	ENST00000395251.1	5'UTR	ZNF365	ENST00000395251.1	5'UTR			chr10:64379926-64381039	6						25	0.161017
cg20636352	chr2	200468832	-	cg20636352	50669101		AAAAAACAACAATTTAATAACTACRATTAAAAACAAAACCRCCTCCCACC		II			NA						chr2:200468551-200468958	Island	GGAGCGGAGGGAGGGAGCAGCAATTTGGTGGCTGCGATTGGAGACAAGGCCGCCTCCCAC[CG]CGCCTCCCGGGAGCCCCCGGCGCGCACCCCGCCCGCTCGTGGCCGCGGCCGGTCCCTTTA	GGGAGCAGCAATTTGGTGGCTGCGATTGGAGACAAGGCCGCCTCCCACCG				integenic					2:200176690-200177249									chr2:200468420-200469135	3						TRUE		25	0.552621
cg15616400	chr1	16062894	+	cg15616400	89608131		AAACACRACACAAACCCTATAATAATAACRTTTAAACTATCTATAACCTC		II			NA							OpenSea	AGGACCCTTACCCTCTAGACATGGCCTCGGTCCCCTGCAAACCCCAGCCCCGTAGCCCTG[CG]AGGTTACAGACAGCCTAAACGCCACCACCACAGGGCCTGTGCCGTGCCCCTGACCCGGGC	GGCACGGCACAGGCCCTGTGGTGGTGGCGTTTAGGCTGTCTGTAACCTCG	SLC25A34;SLC25A34	NM_207348;NM_207348	5'UTR;1stExon	5'UTR								SLC25A34;SLC25A34;RP11-288I21.1	ENST00000294454.5;ENST00000489568.1;ENST00000453804.1	TSS200;TSS1500;3'UTR	SLC25A34;SLC25A34;RP11-288I21.1	ENST00000294454.5;ENST00000489568.1;ENST00000453804.1	TSS200;TSS1500;3'UTR	chr1:16062505-16063195	3					TRUE	TRUE		25	0.144091
cg20832531	chr10	29924796	+	cg20832531	25635836		CTAATAATCTAAAAACCCTAACACCCAAAAACATACCACTAAAAAACCCC		II			NA							OpenSea	AGTATAAACCACAAACCCCATAAGACTTGGGCTGGAGTACAGCAAAAGCTGTGTGCTGCG[CG]GGGCCTCCCAGTGGTATGCCTCTGGGTGTCAGGGTTCTCAGACCACCAGCTGCTTCGGCC	CGGGGCCTCCCAGTGGTATGCCTCTGGGTGTCAGGGTTCTCAGACCACCA	SVIL;SVIL	NM_021738;NM_003174	TSS1500;5'UTR	TSS1500		chr10:29924706-29924706				10:29924573-29925006	Unclassified_Cell_type_specific	SVIL;SVIL;SVIL	ENST00000355867.4;ENST00000375398.2;ENST00000375400.3	TSS1500;5'UTR;5'UTR	SVIL;SVIL;SVIL;SVIL	ENST00000355867.4;ENST00000375398.2;ENST00000375400.3;ENST00000483758.1	TSS1500;5'UTR;5'UTR;3'UTR	chr10:29924620-29924975	3								25	0.112596
cg05848579	chr16	1308103	+	cg05848579	7717221	2786501	TATAAAAACCAATATAATATTCCACATTACAAAAATAATTTTCCACTACA	TATAAAAACCGATATAATATTCCGCGTTACAAAAATAATTTTCCACTACG	I	A	Red	NA						chr16:1308004-1308308	Island	CCCCCCTCCGCCCCCAGTGCACCTGCCGCCGCCATACCCGCTGAAGGAGGTGGAAGTCCC[CG]TAGTGGAAAACCACCTTTGCAACGCGGAATATCACACCGGCCTCCATACGGGCCACAGCT	TATGGAGGCCGGTGTGATATTCCGCGTTGCAAAGGTGGTTTTCCACTACG	TPSD1	NM_012217	Body	Body					16:1247984-1248237	16:1307952-1308234	Unclassified_Cell_type_specific							chr16:1307685-1308195	3						TRUE		25	0.00712204
cg04208064	chr10	100184532	+	cg04208064	78687212		AAAAAACACTTTCACTAAAACACCAAATTCTTCTACTTTATAAAAATCCC		II			NA							OpenSea	GCTGCAGAAGCTGGGAGGGTATGGGGTGGGCATGGGGTAGCCATGCAGGGGGCGGCCTCA[CG]GGATCTCTATAAAGCAGAAGAACTTGGTGTTCTAGTGAAAGTGCTCCTTAGGACACCCTG	CGGGATCTCTATAAAGCAGAAGAACTTGGTGTTCTAGTGAAAGTGCTCCT	HPS1	NM_000195	Body	Body								HPS1	ENST00000467246.1	3'UTR	HPS1;HPS1;HPS1;HPS1	ENST00000497527.1;ENST00000467246.1;ENST00000478087.1;ENST00000470095.1	3'UTR;3'UTR;3'UTR;3'UTR	chr10:100184405-100184615	3								25	0.136718
cg04043077	chr10	34910486	-	cg04043077	83735968		TTAACACTAAAACATAACRTATTTATACATTCCTAACATTTCAAAAACAC		II			NA							OpenSea	GTTTCCAACTTTTAACACTGGAACATGACGTATTTGTACATTCCTAGCATTTCAAGAACA[CG]CCTGGAAACCCCTAAGACAGAACCCAAACCCCACAGTTTACTGCACAAACTGAAAGAAAG	TAACACTGGAACATGACGTATTTGTACATTCCTAGCATTTCAAGAACACG	PARD3;PARD3;PARD3;PARD3;PARD3;PARD3;PARD3;PARD3;PARD3;PARD3;PARD3	NM_001184786;NM_001184791;NM_019619;NM_001184789;NM_001184790;NM_001184788;NM_001184787;NM_001184785;NM_001184794;NM_001184793;NM_001184792	Body;Body;Body;Body;Body;Body;Body;Body;Body;Body;Body	Body														chr10:34910320-34910650	3								25	0.0444373
cg00598446	chr9	80464087	+	cg00598446	5674367		AAAACCTTTAAAAATCATCAATTATCCTCTTCCACRATTAAATAATCRAC		II			NA							OpenSea	TGTGAATGAGAACACATGAGTCACAGGACAGCACCCCCTGCTCCAGCCGACAGCAAAGGA[CG]TCGATTATTTAACCGTGGAAGAGGATAACTGATGACTCCCAAAGGTTTTCCAGAAAGCAA	AAACCTTTGGGAGTCATCAGTTATCCTCTTCCACGGTTAAATAATCGACG	GNAQ	NM_002072	Body	Body														chr9:80463920-80464155	3								25	1.32312
cg21221767	chr14	65673646	+	cg21221767	75764137		CTCTCAATTTTATTTAATCTATTTCCCTCACTTACRCTTTAATAAAAACC		II			NA							OpenSea	GTGTATAGACTTGCACAAGGATAGTATGGCCCTATAGCCCCTCCTCTTAACTGCACTATA[CG]GCCTCTACTAAAGCGTAAGTGAGGGAAATAGACCAAACAAAACTGAGAGTTTGTGGGTGG	CGGCCTCTACTAAAGCGTAAGTGAGGGAAATAGACCAAACAAAACTGAGA				integenic				TRUE		14:65673184-65673691	Unclassified_Cell_type_specific							chr14:65673520-65673770	3						TRUE		25	0.246908
cg02049629	chr6	28662065	+	cg02049629	98702105		AACAAATCTAAAATAATTACACRACCAAAACCRACAACTACTTTTCCATC		II			NA							OpenSea	CTGCAGCATTCTCCCTCCTCCTCCCTACCCCGCCTCCTCTCTTTCAGATCAGAGCTTCGG[CG]ATGGAAAAGCAGCTGTCGGTCCTGGCCGTGTAACCACCCCAGATTTGCCAGACACACGCT	GCAAATCTGGGGTGGTTACACGGCCAGGACCGACAGCTGCTTTTCCATCG				integenic					6:28769514-28770073									chr6:28661905-28662255	3						TRUE		25	0.973343
cg24715412	chr4	184922571	+	cg24715412	61698235		ACRTAATCAAATACTCCATCAATACTTCTTAAATAACAAACTTTCTTACC		II			NA							OpenSea	GTCAGTCTCAGTTTATTCCACTCGGGGAGATCCTCTGCTTGGCCATCTCAGCAATGAACT[CG]GCAAGAAAGCCTGTCACCCAAGAAGCACTGATGGAGCACCTGACCACGTGCTTCCCAGGT	CGGCAAGAAAGCCTGTCACCCAAGAAGCACTGATGGAGCACCTGACCACG	STOX2	NM_020225	Body	Body					4:185159527-185159660						STOX2	ENST00000513034.1	1stExon	chr4:184922265-184922715	3						TRUE		25	0.0372367
cg10744178	chr15	77255996	+	cg10744178	90700129		ATCCAACCATTACTAATCTCTCAAACAAACAAAAATTCATTCAATCATTC		II			NA							OpenSea	TGTTCTTAAAGCTGTTGACCAGGGACAGAATAGGGGCTTGATGTGTAGTGAGGGAAGAAA[CG]AATGACTGAATGAACTCCTGTCTGCTTGAGAGACTAGCAATGGCTGGACAGAGGCTGGAA	CGAATGACTGAATGAACTCCTGTCTGCTTGAGAGACTAGCAATGGCTGGA				integenic																chr15:77255939-77256861	6	chr15:77255909-77256369	6				25	0.229305
cg06629279	chr1	205684130	-	cg06629279	61764845		TTACTCCTAATATTTATTTCTACTTTTACCTAACRCTCTCAAAACATCTC		II			NA							OpenSea	AGCTTTCCCCGTTGCTCCTGATATTTATTTCTGCTTTTGCCTAACGCTCTCAAAGCATCT[CG]TAAACTGAAGTTTAAAGAAAAGCACGATTCCCATCCCCAACCAGTACTTGAAAATCCACT	CGAGATGCTTTGAGAGCGTTAGGCAAAAGCAGAAATAAATATCAGGAGCA	NUCKS1	NM_022731	3'UTR	3'UTR				TRUE				NUCKS1	ENST00000367142.4	3'UTR	NUCKS1	ENST00000367142.4	3'UTR					chr1:205682743-205685968	6				25	0.021903
cg08685263	chr20	11282585	+	cg08685263	46796530		CAAAAACTTCTTCATTCTAACTCATTCTTTACTTCAAAACTAAAAAACCC		II			NA							OpenSea	TGACCGAACCAACTGTGGGGCTGGCTGGGCCCTGGGTGGAGGGAAGAGAGAGGAGCTGAT[CG]GGTTTCCCAGCTTTGAAGTAAAGAATGAGCCAGAATGAAGAAGCTCCTGATCAAAGGCTG	CGGGTTTCCCAGCTTTGAAGTAAAGAATGAGCCAGAATGAAGAAGCTCCT				integenic				TRUE				RP4-734C18.1	ENST00000444792.1	TSS1500	RP4-734C18.1	ENST00000444792.1	TSS1500										25	0.211723
cg02991753	chr4	119961172	-	cg02991753	39792106		CCCAAACCTACCTCCTACTAATTAAAAAACTTTAAACAAAAAATTCAATC		II			NA							OpenSea	TGCCTCTGAGTCCCAGGCCTGCCTCCTGCTGGTTGGGAGACTTTAAACAAAGGATTCAGT[CG]CCCTGTGCTTCAATACCTCAGCTGTGAAACGAAGACAATAATAGGTGTACCTCACAAGTT	CCAGGCCTGCCTCCTGCTGGTTGGGAGACTTTAAACAAAGGATTCAGTCG	SYNPO2	NM_133477	Body	Body				TRUE										chr4:119961000-119961290	3						TRUE		25	0.219797
cg01901822	chr9	71121303	+	cg01901822	94674444		AACAACCTTCAAAACCAAATAAATTCAAAACAACTTAAAACTACCACRAC		II			NA							OpenSea	GGACCTCACTTCTGCTTTCTGTACTTCACTTTTCTTTTTCTGTTCATAAATGTTATCTGA[CG]TCGTGGCAGCTCCAAGTTGCTCTGAACCTATCTGGTTCTGAAGGCTGCCTGATTCAAGAA	CGTCGTGGCAGCTCCAAGTTGCTCTGAACCTATCTGGTTCTGAAGGCTGC	PGM5	NM_021965	Body	Body								PGM5	ENST00000377314.1	3'UTR	PGM5;PGM5	ENST00000496758.1;ENST00000377314.1	5'UTR;3'UTR	chr9:71120940-71121455	3								25	1.28023
cg25116200	chr5	156698854	+	cg25116200	29759911		CTCTCAAATACACCTACTAAAACTCACAAAAAAAACCATACATCTACTAC		II			NA							OpenSea	GGAGCTGAGTTCCACGTGCTCCGATCTGGTGGCCAGACCTGAAGCCCTCCTCTTTGTTTC[CG]TAGCAGATGCATGGCTTCCCTTGTGAGTTTTAGCAGGTGCATCTGAGAGGCAGCTCCTCT	TCTCAGATGCACCTGCTAAAACTCACAAGGGAAGCCATGCATCTGCTACG	CYFIP2;CYFIP2;CYFIP2	NM_001037333;NM_014376;NM_001037332	5'UTR;5'UTR;5'UTR	5'UTR						5:156698593-156699236	Promoter_Associated	CYFIP2;CYFIP2;CYFIP2;CYFIP2;CYFIP2;CYFIP2	ENST00000318218.6;ENST00000442283.2;ENST00000522463.1;ENST00000521420.1;ENST00000347377.6;ENST00000377576.3	5'UTR;5'UTR;5'UTR;5'UTR;5'UTR;5'UTR	CYFIP2;CYFIP2;CYFIP2;CYFIP2;CYFIP2;CYFIP2;CYFIP2;CYFIP2;CYFIP2;CYFIP2;CYFIP2;CYFIP2	ENST00000523969.1;ENST00000520759.1;ENST00000442283.2;ENST00000522463.1;ENST00000522637.1;ENST00000519002.1;ENST00000519252.1;ENST00000520419.1;ENST00000347377.6;ENST00000522423.1;ENST00000519153.1;ENST00000377576.3	5'UTR;5'UTR;5'UTR;5'UTR;5'UTR;5'UTR;5'UTR;5'UTR;5'UTR;5'UTR;5'UTR;5'UTR	chr5:156698820-156699150	3						TRUE		25	1.53195
cg04214459	chr1	198637612	+	cg04214459	52746233		AAATACTTAACAAAATTAAAACACTCAATTTATATACAAATCCATAACAC		II			rs74677706	0.020851						OpenSea	AGATAGATAAAGAAGAGAGGGAAGGGCATAACACAAAGGAACAGGAAGTATTAAAATGTG[CG]TGTTATGGACTTGCATACAAATTGAGTGCTTTAATTTTGCCAAGCATCTTTCATAACACT	GATGCTTGGCAAAATTAAAGCACTCAATTTGTATGCAAGTCCATAACACG	PTPRC;PTPRC;PTPRC;PTPRC	NM_080922;NM_002838;NM_080923;NM_080921	Body;Body;Body;Body	Body				TRUE				RP11-553K8.5;PTPRC	ENST00000566394.1;ENST00000529828.1	TSS1500;5'UTR	RP11-553K8.5;PTPRC;PTPRC;PTPRC	ENST00000566394.1;ENST00000462363.2;ENST00000529828.1;ENST00000391970.3	TSS1500;5'UTR;5'UTR;5'UTR	chr1:198637520-198637830	3						TRUE		25	0.819293
cg16927415	chr4	146764848	+	cg16927415	28627522		ACTTATAATTATCAAACAACACTTACRCAAACTCCRAAATAAATACATTC		II			rs988163	0.399958						OpenSea	GCCCTCAGAAACCTCCATAGATCATGCTAGTGGGGTCCTGCCCAGATCCTCCCTCTGGCA[CG]AATGCACCTACCCCGGAGTTTGCGTAAGTGTTGCCTGATAACTATAAGTGAGAACCGCTG	CTTATAGTTATCAGGCAACACTTACGCAAACTCCGGGGTAGGTGCATTCG	ZNF827;ZNF827	NM_001306215;NM_178835	Body;Body	Body											ZNF827	ENST00000509940.1	3'UTR	chr4:146764825-146765110	3								25	1.4047
cg17207944	chr2	160655270	-	cg17207944	30677292		CATTCTTTTTCTTTCACRATCAAACCACATTTAAAAAATACTAACCAATC		II			NA						chr2:160654229-160654631	S_Shore	CGGTTCTCTGTCATTCTTTTTCTTTCACGATCAAACCACATTTAAAAAGTACTGGCCAGT[CG]TTTTGTAGAATGTCCCTCAGTTTCATTTTGTCTGACATTTCCTTCTAATTGGATTCAGGT	CGACTGGCCAGTACTTTTTAAATGTGGTTTGATCGTGAAAGAAAAAGAAT	CD302;CD302;CD302;LY75-CD302;LY75-CD302	NM_001198764;NM_001198763;NM_014880;NM_001198760;NM_001198759	TSS1500;TSS1500;TSS1500;Body;Body	TSS1500								CD302	ENST00000480212.1	TSS1500	CD302	ENST00000480212.1	TSS1500	chr2:160654925-160655370	3								25	0.444671
cg10786691	chr4	113239537	+	cg10786691	18750870		TATCTATATCACCTTCAATAAATAACTCAACTTTTCTAAAATAAACACTC		II			NA							OpenSea	TTAAATCTTTGCATCAGTCCTATGAGGAAGTGGTGTTAACTCCATTTAAAGATGAAGAAA[CG]AGTGTTCATTTCAGAAAAGCTGAGCTACTTATTGAAGGTGACACAGATAGTGAGTGTCAA	CGAGTGTTCATTTCAGAAAAGCTGAGCTACTTATTGAAGGTGACACAGAT	ALPK1;ALPK1;ALPK1	NM_001102406;NM_025144;NM_001253884	5'UTR;5'UTR;5'UTR	5'UTR								ALPK1;ALPK1;ALPK1	ENST00000458497.1;ENST00000309610.6;ENST00000504176.2	5'UTR;5'UTR;5'UTR	ALPK1;ALPK1;ALPK1;ALPK1;ALPK1;ALPK1;ALPK1;ALPK1;ALPK1;ALPK1;ALPK1	ENST00000458497.1;ENST00000505176.1;ENST00000309610.6;ENST00000502366.1;ENST00000509722.1;ENST00000504176.2;ENST00000505127.1;ENST00000509688.1;ENST00000426472.2;ENST00000515330.1;ENST00000515106.1	5'UTR;5'UTR;5'UTR;5'UTR;5'UTR;5'UTR;5'UTR;5'UTR;5'UTR;5'UTR;5'UTR	chr4:113239520-113239690	3								25	1.17565
cg26105232	chr10	6105656	-	cg26105232	42762173		AACAAAATTCTCTTAAATTCCACAACAAATATAACTTCCTCTCTAAAAAC		II			NA							OpenSea	TGTCAAAATATGACAAGATTCTCTTAAATTCCACAGCAGGTATAACTTCCTCTCTAGGAA[CG]TTTCTCACTCTGCGGGCAAGTGCTCCAGTAGAAACTCCTAGTACTCCCACCAAAGTCACG	CGTTCCTAGAGAGGAAGTTATACCTGCTGTGGAATTTAAGAGAATCTTGT	IL2RA	NM_000417	TSS1500	TSS1500								IL2RA;IL2RA;IL2RA;IL2RA	ENST00000256876.6;ENST00000379954.1;ENST00000379959.3;ENST00000397240.2	TSS1500;TSS1500;TSS1500;TSS1500	IL2RA;IL2RA;IL2RA;IL2RA	ENST00000256876.6;ENST00000379954.1;ENST00000379959.3;ENST00000397240.2	TSS1500;TSS1500;TSS1500;TSS1500							TRUE	TRUE		25	0.873595
cg02251680	chr12	32638839	+	cg02251680	39733572		TTCTATTTCATAAATCTTCTTCTAACAATAATACAAACTCAAAAAACTAC		II			NA							OpenSea	TCTAGAGCTCTCTCAGTACATTTTGAAACACCTTCGTGGAATTTTGAAATGCGTTGCTTG[CG]TAGTTCCTTGAGCCTGCATCACTGCCAGAAGAAGACTTATGAAACAGAACTCTGTACTTC	TCTGTTTCATAAGTCTTCTTCTGGCAGTGATGCAGGCTCAAGGAACTACG	FGD4	NM_001304481	TSS200	TSS200								FGD4	ENST00000531134.1	TSS200	FGD4;FGD4	ENST00000531134.1;ENST00000550091.1	TSS200;5'UTR	chr12:32638740-32638975	3								25	1.87053
cg11149849	chr17	1064017	+	cg11149849	68770901		TCTTCAACAAAAAATAACAACACCTCCATTAACCTAAATATAAACTCCTC		II			NA						chr17:1063942-1064304	Island	CGAGCGCGTACGAGGCTCTGGGGAGGGAGGCGGCGCAGATGACTCAGCCAGGGCCACCCC[CG]AGGAGCTCACATTCAGGTTAATGGAGGTGTTGCCATTCTCTGTTGAAGAAGTGGGGGAGG	CTTCAACAGAGAATGGCAACACCTCCATTAACCTGAATGTGAGCTCCTCG	ABR;ABR	NM_021962;NM_001159746	Body;5'UTR	Body					17:1010693-1011035			ABR;ABR	ENST00000382259.2;ENST00000544583.2	5'UTR;5'UTR	ABR;ABR;ABR;ABR	ENST00000382259.2;ENST00000574266.1;ENST00000544583.2;ENST00000575934.1	5'UTR;5'UTR;5'UTR;5'UTR	chr17:1063840-1064130	3						TRUE		25	0.253875
cg09853741	chr7	96746180	+	cg09853741	1631271		ATATTATCCTTTCCTATCACACRTTTAATTCTTCAACAAATCCTAATAAC		II			NA						chr7:96746767-96747190	N_Shore	AGAGAGATTGTGGTAGAGTACATGGGGCGAAATGGTTGATTTCTGCATTTTTGTTGGTGA[CG]CCATCAGGATTTGCTGAAGAACCAAACGTGTGACAGGAAAGGACAACACAAGGAGCTGCC	CGCCATCAGGATTTGCTGAAGAACCAAACGTGTGACAGGAAAGGACAACA	SDHAF3;SDHAF3	NM_020186;NM_020186	5'UTR;1stExon	5'UTR								ACN9;ACN9;ACN9	ENST00000360382.4;ENST00000432641.2;ENST00000432641.2	TSS1500;5'UTR;1stExon	ACN9;ACN9;ACN9;ACN9	ENST00000489852.1;ENST00000360382.4;ENST00000432641.2;ENST00000432641.2	TSS1500;TSS1500;5'UTR;1stExon					chr7:96745327-96750152	6				25	0.284968
cg13085403	chr1	232901128	-	cg13085403	59623962		TACAAAAACAACACCTACTCTTTTAAATCACTTAATAAACACCAATTAAC		II			NA							OpenSea	AAGTTGACCTTTGCAGAAGCAGCACCTACTCTTTTAGGTCACTTAATGAGCACCAATTAA[CG]AATGACTTTACTTTGAACCTCTAGGAAATTAACTAATGGAAACAGGACATTGTGACCTCA	GCAGAAGCAGCACCTACTCTTTTAGGTCACTTAATGAGCACCAATTAACG				integenic				TRUE										chr1:232901105-232901630	3						TRUE		25	0.117516
cg04102894	chr7	1000210	+	cg04102894	21735873	37623259	AAAAACTACTAAATTCTTATTTAAACACAAAAAAAACAACCTTCAAAACA	AAAAACTACTAAATTCTTATTTAAACACGAAAAAAACGACCTTCAAAACG	I	A	Red	NA							OpenSea	TGGCGGGTGCGGTCACACGCAGGACGTGCCGTTCACGTGAGCCCTGTGCATGCAAGTTCT[CG]TTCTGAAGGCCGTTTCTCTCGTGTTTAAATAAGAATCCAGCAGCTCTTCCTGCTTGGCTG	AAGAGCTGCTGGATTCTTATTTAAACACGAGAGAAACGGCCTTCAGAACG				integenic					7:966520-966876									chr7:1000000-1000310	3						TRUE		25	0.358185
cg14525755	chr12	132671672	+	cg14525755	61651112	9720297	TACCTAAATTCATACACAACCCCACAAAATAAAACCTAAACACCCTCACA	TACCTAAATTCATACACGACCCCACAAAATAAAACCTAAACACCCTCACG	I	A	Red	NA						chr12:132673993-132675241	N_Shelf	ATCTCAGACCCCCGAGCTACCGGGCCAGGCTGCCTTCTGCATCCGTGGAGCCCCAGTGCC[CG]TGAGGGTGTCCAGGCCTCACCCTGTGGGGCCGTGCATGAATCCAGGCATGGAGGAAGTGT	TGCCTGGATTCATGCACGGCCCCACAGGGTGAGGCCTGGACACCCTCACG				integenic					12:131237426-131237626	12:132670187-132671695	Unclassified_Cell_type_specific	RP13-977J11.2	ENST00000538731.1	3'UTR	RP13-977J11.2	ENST00000538731.1	3'UTR	chr12:132671380-132671835	3						TRUE		25	0.585464
cg11992251	chr17	78070747	+	cg11992251	69724144		CCRTACAATAAATCTATCCCCAAACAAAAAACTAACACAATTCAACAACC		II			rs58526201	0.375456						OpenSea	TCTCCCAGGCTCCCCAGCCTGCCTCTCGGCCCTTACAGCCTCAGCCCTGCCCTTGGCACA[CG]GCTGCTGAACTGTGCCAGTCTCCTGCCTGGGGACAGACCCACTGCACGGGGAGCCCCAGA	CGGCTGCTGAACTGTGCCAGTCTCCTGCCTGGGGACAGACCCACTGCACG	CCDC40	NM_017950	Body	Body											CCDC40;CCDC40	ENST00000574799.1;ENST00000572253.1	5'UTR;5'UTR	chr17:78070540-78070835	3								25	0.092621
cg25230327	chr8	82042993	+	cg25230327	8611876		TAATCATAATCAAACTAAACCAATTATACCATTCTATTCTTTACACTTTC		II			NA							OpenSea	GAAGCCCCAACAACAGATTTCTGTTGCTGTTTACTGGTTACCACTAGCTGGAAGAGAAGG[CG]AAAGTGTAAAGAACAGAATGGCATAATTGGCTTAGTCTGACTATGACCATTGCGGGGATG	GGTCATAGTCAGACTAAGCCAATTATGCCATTCTGTTCTTTACACTTTCG				integenic		chr8:82042673-82042673		TRUE										chr8:82042445-82043210	3						TRUE		25	1.59722
cg03482059	chr1	55800010	-	cg03482059	36698134		AACCCTAAAACTAAATCTAAAAAAACACAACCCAACCTAATACAAAAATC		II			NA							OpenSea	CTTGTGGGAGGAGCCCTAGGGCTGGGTCTGAGGAGGCACAGCCCAGCCTGATGCAGGAGT[CG]TGGGAGGAAGATGAGGTCAGTGCCAGGAAGTAGAGTTGTGTTGGAGGCTGGGAGGGAGGT	GCCCTAGGGCTGGGTCTGAGGAGGCACAGCCCAGCCTGATGCAGGAGTCG				integenic														chr1:55799900-55800130	3								25	0.33835
cg09973850	chr3	194881441	+	cg09973850	24809206		AAAACCAACCTAATCTAACTAATAAAACACAAAAAAACCRTACCTATCCC		II			rs11707112	0.213047						OpenSea	GTGGAGACTTCCCCTAACAGTGAGAGGATCCTGACCCCAGAGGAGTTGTTTTGAGGCCCA[CG]GGACAGGCACGGTCCCCCTGTGCTCCACCAGCCAGACCAGGCTGGCTTCTCGCACTGGAG	CGGGACAGGCACGGTCCCCCTGTGCTCCACCAGCCAGACCAGGCTGGCTT	XXYLT1;XXYLT1	NM_001308069;NM_152531	Body;Body	Body		chr3:194881062-194881062									XXYLT1;XXYLT1	ENST00000418940.1;ENST00000491138.1	3'UTR;3'UTR	chr3:194880920-194881655	3								25	0.759661
cg23991274	chr4	71860600	-	cg23991274	98788103		ATAAAAAACAAACTAAACCATACCTATCACTTTACAAAATACACACCAAC		II			NA						chr4:71859158-71859884	S_Shore	TGTTAACTCAGATGGGGGGCAGACTAGGCCATGCCTGTCACTTTGCAAGATACACACCAA[CG]TCCGATTCTTCTGTATCTCCAACCACAGGAAACCTACCCCTGAAACTTCCTGTTTTGATA	TGGGGGGCAGACTAGGCCATGCCTGTCACTTTGCAAGATACACACCAACG	DCK	NM_000788	Body	Body						4:71860425-71860762	Promoter_Associated	MOB1B	ENST00000511449.1	5'UTR	DCK;MOB1B	ENST00000503359.1;ENST00000511449.1	3'UTR;5'UTR	chr4:71860465-71860715	3						TRUE		25	1.48904
cg23832994	chr9	131661880	+	cg23832994	91765344		CTTTTATAATAAACTATATCACTTAACRTAATATCCTCAAAACTCACCAC		II			rs73669990	0.059899						OpenSea	TAAAATGGACACCTTAAAAAAAAAAGCCTTAACAAAAGGACATTCTCATATGTGTTAGAA[CG]TGGTGAGCCTTGAGGACATTACGTTAAGTGATACAGCCCATCACAAAAGGACAAATACCT	CGTGGTGAGCCTTGAGGACATTACGTTAAGTGATACAGCCCATCACAAAA	LRRC8A;LRRC8A;LRRC8A	NM_019594;NM_001127245;NM_001127244	5'UTR;5'UTR;5'UTR	5'UTR								LRRC8A;LRRC8A;LRRC8A	ENST00000372600.4;ENST00000372599.3;ENST00000259324.5	5'UTR;5'UTR;5'UTR	LRRC8A;LRRC8A;LRRC8A	ENST00000372600.4;ENST00000372599.3;ENST00000259324.5	5'UTR;5'UTR;5'UTR	chr9:131661860-131662170	3								25	0.281593
cg15074889	chr12	93958225	+	cg15074889	99767290		ATTCATCAAATCAACAAACATACATAAATACTTACAATATTCCAAACCTC		II			NA							OpenSea	TCTCTCTCACTAGAACTAGACCTCTTTAAGAGGAAGGCTGAGTCCCCCTAGTGGGTTCTA[CG]AGGCCTGGAACATTGTAAGTACTCATGCATGTTTGTTGACTTGATGAATCTCTCTCATGC	CGAGGCCTGGAACATTGTAAGTACTCATGCATGTTTGTTGACTTGATGAA				integenic						12:93957460-93958941	Unclassified	RP11-887P2.1;RP11-887P2.1	ENST00000499137.2;ENST00000500986.1	3'UTR;3'UTR	RP11-887P2.1;RP11-887P2.1;RP11-887P2.1	ENST00000499137.2;ENST00000500986.1;ENST00000547845.1	3'UTR;3'UTR;3'UTR	chr12:93958080-93958330	3								25	0.158886
cg14773500	chr1	174753905	+	cg14773500	16670920		TACAAAAACTTATAAAACATATAAAAACCTAATACCAAATAAACACCCAC		II			NA							OpenSea	AAAATGAGTGTAAAGGAAGGCAGCCTAGAAATGGGGGTAAGGGTAGTGTGTGGAGAGCAA[CG]TGGGTGTTTACCTGGTACTAGGCTTTTACATGTTCTACAAGCCCTTGCATGGTTGAGGAA	CGTGGGTGTTTACCTGGTACTAGGCTTTTACATGTTCTACAAGCCCTTGC	RABGAP1L	NM_014857	Body	Body								RABGAP1L	ENST00000367686.3	5'UTR	RABGAP1L	ENST00000367686.3	5'UTR										25	0.0505926
cg15033658	chr7	56031826	+	cg15033658	46689209		CATTTCAAAAAACCCCACAACRCTTTAACAAATACATTCTAAAACCRAAC		II			NA						chr7:56032046-56032903	N_Shore	CCTCAAGAGATCTCCGGCCTCAGCCTCCCAAAGTGCTGGGATGACAGGCGTGAGCTATTG[CG]TCCGGCCCCAGAATGCACTTGTTAAAGCGTTGTGGGGCTTTTTGAAATGACAATATATTC	ATTTCAAAAAGCCCCACAACGCTTTAACAAGTGCATTCTGGGGCCGGACG	GBAS;GBAS	NM_001483;NM_001202469	TSS1500;TSS1500	TSS1500						7:56031767-56033269	Promoter_Associated	GBAS;GBAS	ENST00000322090.3;ENST00000487370.1	TSS1500;TSS1500	GBAS;GBAS;GBAS;GBAS;GBAS;GBAS;GBAS	ENST00000322090.3;ENST00000470036.1;ENST00000456204.1;ENST00000437587.1;ENST00000487370.1;ENST00000472404.1;ENST00000446692.1	TSS1500;TSS1500;TSS1500;TSS1500;TSS1500;TSS1500;5'UTR					chr7:56030993-56035340	6				25	0.263392
cg16598244	chr1	225671862	-	cg16598244	34623264		CTATCCAAAACAAATTCRATTCTTTCRTTAAATTATTCCCTATACTACCC		II			NA							OpenSea	CAGTTAGTTAGCTGTCCAAGGCAGGTTCGGTTCTTTCGTTGGATTGTTCCCTGTGCTGCC[CG]TGGGGCCATTCACAGAAGGGAGCTACGACGGAGGGAGGCTCGCAGCCCCGCCAGCTGACA	CGGGCAGCACAGGGAACAATCCAACGAAAGAACCGAACCTGCCTTGGACA				integenic					1:223738452-223738640									chr1:225671780-225672195	3						TRUE		25	0.054411
cg13749815	chr15	76632420	+	cg13749815	50609974		CATCTATTCRCCTTACTCRAAAAAAACTATACATTTTCRTTCTTTCTCTC		II			NA						chr15:76632262-76635515	Island	GAGCTCCCGCGCCCTGCTTGAGCTCGGGAGAGATCGCTGCGGGGCAGTCCGGCCCGGGAG[CG]AGAGAAAGAACGAAAATGCACAGCTCTCTCCGAGTAAGGCGAACAGATGGAGAGGAAGAC	ATCTGTTCGCCTTACTCGGAGAGAGCTGTGCATTTTCGTTCTTTCTCTCG	ISL2	NM_145805	Body	Body			DMR		15:74419192-74419517	15:76632373-76632445	Promoter_Associated	RP11-685G9.2	ENST00000559539.1	3'UTR	RP11-685G9.2	ENST00000559539.1	3'UTR	chr15:76630865-76632575	3						TRUE		25	0.139091
cg20366545	chr9	124438425	+	cg20366545	75674271		CTTAACTCATAACCAAACAAACAAAACTATCCTAAAACTAATTCAAACCC		II			NA							OpenSea	CTGGGGCTGGATGGTCTGGACCTGGTGTCAATGCCTGCCCCAGGCCTGCCTGGAGGTCAG[CG]GGCCTGAACCAGTCTCAGGACAGCTTTGCCTGCTTGGCCATGAGCCAAGGCTCAGGATGA	CGGGCCTGAACCAGTCTCAGGACAGCTTTGCCTGCTTGGCCATGAGCCAA	DAB2IP	NM_032552	Body	Body											DAB2IP;DAB2IP;DAB2IP	ENST00000465078.1;ENST00000436835.1;ENST00000489314.1	5'UTR;5'UTR;5'UTR	chr9:124438180-124438590	3								25	0.0158816
cg12520173	chr2	202287499	-	cg12520173	4744239		AAAACCAATTCAACCAAAAAATTAAATCCAAAAACAAACTACAAAATATC		II			NA							OpenSea	ATAACTTTCCAGAAACCAGTTCAGCCAAGAGATTGGATCCAAAGACAAGCTGCAAGGTGT[CG]GTAAGTGAGATGCTAAGAGTGGAGTTTAGTGAGTACAGACCACGATTTCCTAACACCTAG	AAACCAGTTCAGCCAAGAGATTGGATCCAAAGACAAGCTGCAAGGTGTCG	TRAK2	NM_015049	5'UTR	5'UTR								Y_RNA;TRAK2;TRAK2;TRAK2;TRAK2	ENST00000365138.1;ENST00000542292.1;ENST00000451703.1;ENST00000430254.1;ENST00000332624.3	TSS1500;5'UTR;3'UTR;5'UTR;5'UTR	Y_RNA;TRAK2;TRAK2;TRAK2;TRAK2;TRAK2	ENST00000365138.1;ENST00000542292.1;ENST00000451703.1;ENST00000440597.1;ENST00000430254.1;ENST00000332624.3	TSS1500;5'UTR;3'UTR;5'UTR;5'UTR;5'UTR	chr2:202287360-202287830	3								25	0.356759
cg17466510	chr1	116877566	+	cg17466510	23672252		AAAACTTTCAATACCAAAAAAACCATATAATAAAACATCCTAACACACAC		II			NA							OpenSea	GAATGAAGAGGAGGGCTCAAACTAGCTCATCTGCTAGAGGAAAGACCGGGGTCCACACTG[CG]TGTGTGCCAGGATGTTTCACCACATGGTCCCTCTGGTACTGAAAGCCCTGTTACTAACAG	GGGCTTTCAGTACCAGAGGGACCATGTGGTGAAACATCCTGGCACACACG				integenic				TRUE										chr1:116877545-116877810	3						TRUE		25	0.314307
cg26555801	chr8	84730091	+	cg26555801	83613423		CTAATAATAATAACTTAATACTATCTCTTATAACTCATCCATATACATAC		II			NA							OpenSea	TAAATTGGAAATTAAGAGTCAAAATAATTATTATATGTTTTAAAAAAGCAATAAACCACA[CG]TATGCATATGGATGAGTCATAAGAGATAGCATTAAGCTATTATTATTAGAAAGGACTGGC	TAATAATAATAGCTTAATGCTATCTCTTATGACTCATCCATATGCATACG				integenic																		chr8:84730007-84730537	6				25	0.435629
cg24408313	chr18	60988465	-	cg24408313	6744457		ATTTAATACTACACRATAAAAACTTCCATATAATAACTTTCAAACCCACC		II			NA						chr18:60986621-60988286	S_Shore	CTTTTACACTGGTTTAGTGCTACACGATGAGGACTTCCATATAGTAACTTTCAGGCCCAC[CG]TCCTAACGCTGGGGTGGGTGGGCTCCTAAAGGTCTCCACCTTTGCCTCGTAGCCAATCCT	CGGTGGGCCTGAAAGTTACTATATGGAAGTCCTCATCGTGTAGCACTAAA				integenic			RDMR		18:59139409-59139495			BCL2	ENST00000398117.1	TSS1500	BCL2	ENST00000398117.1	TSS1500	chr18:60987285-60988615	3					TRUE	TRUE		25	0.141795
cg17662883	chr4	8421359	-	cg17662883	72626563		TAAACATAAAATAACCACATAACTCAACAATTCCACTCTAAAATATATAC		II			rs2688228	0.352436						OpenSea	CCACAAGTGATTAAACATGGAGTGACCACATGACTCAGCAATTCCACTCTGAGGTATGTA[CG]CAAGAGAACCGAAAACATCACGTCCTCAATGTGTGCAAGGCTCCCCGATTCACACCTCCA	AAACATGGAGTGACCACATGACTCAGCAATTCCACTCTGAGGTATGTACG	ACOX3;ACOX3	NM_001101667;NM_003501	5'UTR;5'UTR	5'UTR		chr4:8421251-8421251						ACOX3;ACOX3;ACOX3	ENST00000503233.1;ENST00000356406.4;ENST00000413009.2	5'UTR;5'UTR;5'UTR	ACOX3;ACOX3;ACOX3;ACOX3	ENST00000514423.1;ENST00000503233.1;ENST00000356406.4;ENST00000413009.2	5'UTR;5'UTR;5'UTR;5'UTR	chr4:8421240-8421655	3								25	0.575597
cg24977301	chr20	31656499	-	cg24977301	66688115		CAACCTCATAAAAACTAAACCCAAACCTATATCTTTCAAACTATAACCTC		II			NA							OpenSea	CACCTGAGTGTCAGCCTCATGGGGGCTGAGCCCAGGCCTGTGTCTTTCAGGCTGTAACCT[CG]TTGCCCAGCACGTTGCCCAGTGCCTGGTAGGTGCTTAGTGAGTGTTTGCTGACTGACTGA	CGAGGTTACAGCCTGAAAGACACAGGCCTGGGCTCAGCCCCCATGAGGCT	BPIFB3	NM_182658	Body	Body														chr20:31656160-31656850	3								25	0.087536
cg05144549	chr3	88083174	-	cg05144549	81655248		CTTCAATTAAAACTACTAAACAAAACACCAACATATAACCTTACCATCAC		II			NA							OpenSea	TAAAAGGCTGACTTCAGTTGAAACTACTAAACAGAGCACCAACATGTGACCTTACCATCA[CG]GCAGTTGCAAGATAATATTTCTTATATGACAAGCTACAGCTCCCAGAAAGAGTTTTGTAA	TTCAGTTGAAACTACTAAACAGAGCACCAACATGTGACCTTACCATCACG				integenic														chr3:88082940-88083310	3								25	1.01039
cg15874302	chr10	76584163	+	cg15874302	94739835		AAATCTATCCCTAAAATCAAAACCATCTTAAACCTAAACATAACTATACC		II			NA						chr10:76584625-76586746	N_Shore	GGCATGAGGCTGCAGGAGTCAACCAGGGCAGGAAGCCTGGGGCCTCCCCTCCCTGGCACC[CG]GCATAGCCATGCCCAGGCCCAAGATGGCCCTGACTCCAGGGACAGACTTCAGGCAACAGG	AGTCTGTCCCTGGAGTCAGGGCCATCTTGGGCCTGGGCATGGCTATGCCG				integenic						10:76583392-76584423	Unclassified	KAT6B	ENST00000372725.1	TSS1500	KAT6B	ENST00000372725.1	TSS1500	chr10:76583520-76584535	3						TRUE		25	1.34551
cg12921070	chr1	85396193	+	cg12921070	99696897		ACACACTCCTACCACAAAAATTCATATCTTTAATATAACAATATCTCTAC		II			NA							OpenSea	CTCCCTCCCCTCATGCTTAATGAGATAACCTACTTCAACACTGAGGCTTGGCCCCCACCA[CG]CAGAGACATTGCCACATCAAAGACATGAATCTCTGTGGCAGGAGTGTGCACCTCTTCCTT	CGCAGAGACATTGCCACATCAAAGACATGAATCTCTGTGGCAGGAGTGTG	MCOLN2	NM_153259	Body	Body											MCOLN2;MCOLN2	ENST00000530971.1;ENST00000463065.1	TSS1500;3'UTR					chr1:85394582-85403040	6				25	0.188989
cg15444811	chr17	75721911	-	cg15444811	60603130		TCAAAAATCRATATCCCAAAAAATCATCAAATTAACTAAACTCAAAACAC		II			rs8080638	0.062796						OpenSea	GAGTCACTTCCTCAGGGGTCGGTGTCCCAGGAGATCATCAGATTGGCTGAGCTCAGGACA[CG]TCTGCCCCTCTGGAGGTCCTAGGGCAAGGAACGAAGTGCTGGTCTCTTTGTCTTCTGTGA	CAGGGGTCGGTGTCCCAGGAGATCATCAGATTGGCTGAGCTCAGGACACG	LOC100132174	NR_104134	Body	Body														chr17:75721845-75722275	3								25	0.691262
cg06184782	chr10	43535387	-	cg06184782	93736375		CCTTCTTAAATATCCTAACCTAAAACATATTATCCCCAAAACAAAACAAC		II			NA							OpenSea	CTCCTCTGCTTCCTTCTTGGGTGTCCTGGCCTGGGGCATGTTGTCCCCAAAACAGGACAA[CG]TTAGTCCTGTCGCCCTCAGGGAGGGTATGTGAGACCCTGCCTAGAAAGGCGGCACACAAC	CGTTGTCCTGTTTTGGGGACAACATGCCCCAGGCCAGGACACCCAAGAAG				integenic														chr10:43535040-43535475	3								25	0.0606931
cg14581811	chr14	101698815	-	cg14581811	98700599		CRAACCTCTTTCTCCTTACCTAACAAAATTCTTAATAACATATTACCAAC		II			NA							OpenSea	GGACAGCCCATCGGGCCTCTTTCTCCTTGCCTAGCAGAATTCTTGGTGACATGTTGCCAG[CG]TTCAAGCACAGTGCACACACATGAATGCCTGCATACACATGCCCACATACACATGCCCAC	CGCTGGCAACATGTCACCAAGAATTCTGCTAGGCAAGGAGAAAGAGGCCC				integenic														chr14:101698565-101698995	3								25	0.367733
cg02788834	chr7	150517855	-	cg02788834	31796969		CAAAAACCTAATTCCRTATCACAAACCAACTAAATATAATTAATTCTACC		II			NA							OpenSea	AATTTTAAATTCAAAAGCCTGGTTCCGTATCACAAGCCAGCTAGATGTGATTAATTCTGC[CG]CCTAGGGGCTACAAAAAGTTTTCCCCAGGGAAAGAAATAGAAAAGAAAACATTAACTCTT	CGGCAGAATTAATCACATCTAGCTGGCTTGTGATACGGAACCAGGCTTTT				integenic				TRUE														chr7:150517704-150518097	3				25	0.059753
cg14976084	chr3	10204012	+	cg14976084	84803102		ACAATTCTACCACCAACAAACTTTATAACTCTAAACAACTCATTTCATTC		II			NA						chr3:10206449-10207024	N_Shelf	ACAACTCTAAGCAGTAGGAAGGAGCAGGCCCACTTTACAGATGCTGGAAACAAGGCTTGA[CG]AATGAAATGAGTTGTCCAGAGTCACAAAGCCTGTTGGTGGCAGAACTGCAACTTGGCCCT	CAGTTCTGCCACCAACAGGCTTTGTGACTCTGGACAACTCATTTCATTCG				integenic														chr3:10203965-10204215	3								25	0.886883
cg07790251	chr10	50220755	+	cg07790251	66798854		ATTCTCTTACAAAAAATATCTTATTTTCAACCACTATTCAACTATATCCC		II			NA							OpenSea	CTCGTGGGTGGACATGGAGCTCAGGAGAGGGCTCCACGGGGGCTGTGGAGGTGGGGTCCT[CG]GGATACAGCTGAACAGTGGTTGAAAATAAGACATTCTCTGCAAGAGAACACATGCTCAGC	CGGGATACAGCTGAACAGTGGTTGAAAATAAGACATTCTCTGCAAGAGAA				integenic								RP11-523O18.1	ENST00000422966.1	5'UTR	RP11-523O18.1	ENST00000422966.1	5'UTR	chr10:50220665-50220995	3								25	0.0765398
cg10292482	chr12	47754652	-	cg10292482	82760558		TTAAAATCAAAAATTACTAAAAAATCTCACTATCRTACTATAACCACAAC		II			rs215379	0.455455						OpenSea	CTGTAATTACTTTGAAATCAGGGATTACTGAGAAATCTCACTGTCGTGCTGTGACCACAA[CG]TACACAGCAGGAAGGAAGGGGAGGTTCCTTCCTGGAGATGTTTTGCAGTGATAAGATACG	CGTTGTGGTCACAGCACGACAGTGAGATTTCTCAGTAATCCCTGATTTCA				integenic		chr12:47754530-47754530				12:47754525-47754850	Unclassified_Cell_type_specific	RP11-493L12.5	ENST00000550019.1	5'UTR	RP11-493L12.5	ENST00000550019.1	5'UTR	chr12:47754520-47754875	3								25	0.862859
cg10015297	chr3	50284402	-	cg10015297	88728369		TACTAAATCCCAACAAAAAACCACCACAACTCTAAATCAACCTATTAACC		II			NA							OpenSea	GTCCCAGGTTATGCTGAGTCCCAGCAGGGAACCACCACAGCTCTGAATCAGCCTGTTAGC[CG]CTGTCCATTGCTCTTCATCTGCTCTTTATCTGAAAATCTTCAGAAGCTTTCCTTCAAATG	CGGCTAACAGGCTGATTCAGAGCTGTGGTGGTTCCCTGCTGGGACTCAGC	GNAI2;GNAI2;GNAI2;GNAI2;GNAI2;GNAI2;GNAI2	NM_001166425;NM_001166425;NM_001282619;NM_001282620;NM_001282617;NM_001282618;NM_002070	5'UTR;1stExon;5'UTR;Body;5'UTR;5'UTR;Body	5'UTR						3:50283228-50284481	Promoter_Associated	GNAI2;GNAI2;GNAI2;GNAI2;GNAI2	ENST00000451956.1;ENST00000451956.1;ENST00000491100.1;ENST00000536647.1;ENST00000440628.1	5'UTR;1stExon;5'UTR;5'UTR;5'UTR	GNAI2;GNAI2;GNAI2;GNAI2;GNAI2	ENST00000451956.1;ENST00000451956.1;ENST00000491100.1;ENST00000536647.1;ENST00000440628.1	5'UTR;1stExon;5'UTR;5'UTR;5'UTR	chr3:50283960-50284430	3								25	0.126338
cg16176984	chr15	74212404	-	cg16176984	76720406		TCTTCATCCAAACAAACAAAAACTCCTATAATCAATATAAATATTAAAAC		II			NA							OpenSea	TCTTGACCTCCTCTTCATCCAGGCAGGCAGGAGCTCCTGTGATCAATATGAATATTGAAA[CG]GCAGTTACCTTGAAACAAGGAAATGTTCATCAACTGTTATTACACAAACAAAGCAGCTTG	CTTCATCCAGGCAGGCAGGAGCTCCTGTGATCAATATGAATATTGAAACG	LOXL1-AS1;LOXL1-AS1;LOXL1-AS1;LOXL1-AS1;LOXL1-AS1	NR_040067;NR_040066;NR_040070;NR_040068;NR_040069	Body;Body;Body;Body;Body	Body								RP11-941F15.1;RP11-941F15.1;RP11-941F15.1;RP11-941F15.1;RP11-941F15.1;RP11-941F15.1;RP11-941F15.1;RP11-941F15.1;RP11-941F15.1;RP11-941F15.1;RP11-941F15.1;RP11-941F15.1;RP11-941F15.1	ENST00000567644.1;ENST00000562130.1;ENST00000565689.1;ENST00000568229.1;ENST00000568087.1;ENST00000567257.1;ENST00000564194.1;ENST00000565756.1;ENST00000566675.1;ENST00000562965.1;ENST00000562739.1;ENST00000565416.1;ENST00000564963.1	3'UTR;3'UTR;TSS200;3'UTR;3'UTR;3'UTR;3'UTR;3'UTR;3'UTR;3'UTR;3'UTR;3'UTR;3'UTR	RP11-941F15.1;RP11-941F15.1;RP11-941F15.1;RP11-941F15.1;RP11-941F15.1;RP11-941F15.1;RP11-941F15.1;RP11-941F15.1;RP11-941F15.1;RP11-941F15.1;RP11-941F15.1;RP11-941F15.1;RP11-941F15.1	ENST00000567644.1;ENST00000562130.1;ENST00000565689.1;ENST00000568229.1;ENST00000568087.1;ENST00000567257.1;ENST00000564194.1;ENST00000565756.1;ENST00000566675.1;ENST00000562965.1;ENST00000562739.1;ENST00000565416.1;ENST00000564963.1	3'UTR;3'UTR;TSS200;3'UTR;3'UTR;3'UTR;3'UTR;3'UTR;3'UTR;3'UTR;3'UTR;3'UTR;3'UTR	chr15:74212225-74212550	3								25	1.41834
cg09476073	chr11	2315339	+	cg09476073	7600504		ACRATCCAAACTCTAAATTAAAATCAATCTATAAAACRATTTCTCCTACC		II			NA							OpenSea	AGGGTGAAGAGAAGCCATTGCCACTTCCCCTTCTGGACTCCCAGAACCGTGAGGTCTGGG[CG]GCAGGAGAAACCGCTCCATAGACTGACTCTAATTCAGAGCCTGGACCGCCTCCTGGAGGA	CGGTCCAGGCTCTGAATTAGAGTCAGTCTATGGAGCGGTTTCTCCTGCCG				integenic					11:2271344-2272066									chr11:2315205-2315455	3						TRUE		25	1.33521
cg26020743	chr2	8469935	+	cg26020743	41768161		ACCATCATTAATCACRAAACCAATTTATCTCTATAAATAATATTCRATCC		II			NA							OpenSea	AATATAATGGCTGCTTCCTCTGGTACAATATTAGGAGCAGGCACCAGATGAAAAAGCAAA[CG]GATCGAACACCACCCACAGAGATAAACTGGCCTCGTGATCAATGATGGTGGATTTTTTTT	CGGATCGAACACCACCCACAGAGATAAACTGGCCTCGTGATCAATGATGG	LINC00299	NR_034135	TSS1500	TSS1500								LINC00299;LINC00299	ENST00000442956.1;ENST00000444688.1	TSS1500;3'UTR	LINC00299;LINC00299	ENST00000442956.1;ENST00000444688.1	TSS1500;3'UTR										25	0.987471
cg17561445	chr9	34163463	-	cg17561445	64611594		TATATCCAACAATCCTTATATTACTTAAATAATATTACTCTTTCCACTAC		II			NA							OpenSea	ATTTCAGACCTTGTGTCCAACAGTCCTTGTATTGCTTGGGTAATATTGCTCTTTCCACTG[CG]TTTGGGGGCCCAAACAAATACTAGTGGACCTTTTTGAGGAAGGACTGGAGGAATCATTGC	CGCAGTGGAAAGAGCAATATTACCCAAGCAATACAAGGACTGTTGGACAC				integenic																chr9:34163379-34163964	3	chr9:34162604-34164092	6				25	1.38689
cg03862353	chr5	173919808	-	cg03862353	47645581		TAAAAACRTTACATAACCCAAAACACAAACAATATATAAACTTTTACCCC		II			NA							OpenSea	AAGACAGGATGTAGAAGCGTTGCATGGCCCAGAACACAGACAGTGTGTGGGCTTTTGCCC[CG]TGGCATCCTGTCCTAAGTGTAGTAACCAACCTTCTTTCTTCCCCTTGTTTCTCAGTGTAT	CGGGGCAAAAGCCCACACACTGTCTGTGTTCTGGGCCATGCAACGCTTCT	LINC01411	NR_125806	Body	Body								RP11-267A15.1	ENST00000510234.1	5'UTR	RP11-267A15.1;RP11-267A15.1;RP11-267A15.1	ENST00000515513.1;ENST00000507361.1;ENST00000510234.1	5'UTR;5'UTR;5'UTR										25	0.282441
cg15456712	chr16	1705800	+	cg15456712	4724303		CTAACTAACACTAAAATCRAAATACTAACCAAACACATAAATACAAACAC		II			NA						chr16:1705866-1706244	N_Shore	GGAAAGCCACGGGTGGTGGCATGATTTATACCCTGGGGGATGCCAGTGGGGAGCGTGGCT[CG]TGTCTGTACCCATGTGCCTGGTCAGCATCCCGACCTCAGTGCTAGCCAGTGTGGGCCTTC	TGGCTAGCACTGAGGTCGGGATGCTGACCAGGCACATGGGTACAGACACG	CRAMP1L	NM_020825	Body	Body					16:1645750-1646827			CRAMP1L;LA16c-431H6.6	ENST00000262317.4;ENST00000454337.1	TSS200;3'UTR	CRAMP1L;LA16c-431H6.6	ENST00000262317.4;ENST00000454337.1	TSS200;3'UTR			chr16:1704856-1709419	6	chr16:1704489-1709371	6				25	0.343748
cg16886232	chr17	29752534	+	cg16886232	81686201		ATCACATCTCTTCTAACTCAAACCAAATAATATTAAAAAACTTCRTTACC		II			NA							OpenSea	GGCGTGGGTGGCTGGGCATGGGTTCAGGGAGTATCTGGCTGGTAATCAATCAGACAGCAA[CG]GCAACGAAGCTTTTTAACATCATCTGGTCTGAGCTAGAAGAGATGTGACCCAGGGGACTG	CGGCAACGAAGCTTTTTAACATCATCTGGTCTGAGCTAGAAGAGATGTGA	RAB11FIP4	NM_032932	Body	Body				TRUE												chr17:29752085-29753254	6	chr17:29752009-29753207	6				25	0.223119
cg21027759	chr1	206970717	+	cg21027759	79655544		TATAAATAAATAACTACAAATCAATATAAAAACCCTCTAATACCTCTAAC		II			NA							OpenSea	TGGCGGAGGGTGGGGTGAGGTGGAGGTCATGTCGTACATCCTCCTAAGCAGACACATGGA[CG]TCAGAGGCACCAGAGGGTTTCCACATTGACCTGCAGTCACCCATTTACACATCCCCCACC	GTAAATGGGTGACTGCAGGTCAATGTGGAAACCCTCTGGTGCCTCTGACG	IL19	NM_153758	TSS1500	TSS1500								IL19	ENST00000340758.2	TSS1500	IL19	ENST00000340758.2	TSS1500	chr1:206970245-206970730	3								25	0.63851
cg15162278	chr11	69977725	+	cg15162278	28672212		TTAATTTAATACTCCCCTATTACTACCTTAAAACACACAATAAAACRAAC		II			NA							OpenSea	CTCAGGTGATCCGCCCGCCTTGGCCTCCCAAAGTACTGGGATTACAGGCGTGAGTCACCA[CG]CCCGTCCCATTGTGTGTTTTAAGGCAGCAACAGGGGAGCATTAAACCAAGCATGAGGCCC	CGCCCGTCCCATTGTGTGTTTTAAGGCAGCAACAGGGGAGCATTAAACCA	ANO1;ANO1	NM_018043;NR_030691	Body;Body	Body								RP11-805J14.3	ENST00000530525.1	5'UTR	RP11-805J14.3	ENST00000530525.1	5'UTR	chr11:69977660-69978035	3								25	0.260337
cg06436932	chr7	37703582	-	cg06436932	9799193		CCTAAATCCTCCTAACCRTACTTCCTATTAAACCTTACAAAAAACAAAAC		II			NA							OpenSea	ATTGTAAGTTTCCTGAGTCCTCCTAGCCGTACTTCCTGTTAAGCCTTACAAGGAGCAAGA[CG]AAACAGAAATTGTGATAATATCTGTCATGAGTAAAGTTACCTACTAAATAAAAGACTCTC	CGTCTTGCTCCTTGTAAGGCTTAACAGGAAGTACGGCTAGGAGGACTCAG				integenic														chr7:37703440-37703610	3								25	1.62463
cg16918558	chr5	68592871	-	cg16918558	44790576		ACATATTCCAATATATACCAATTTCACAAAAACAATCTACACAACATAAC		II			NA							OpenSea	ATACTTTCCCAACATATTCCAGTATGTACCAATTTCACAGGGGCAATCTACACAACATAG[CG]TGCCATATATTTTATTTTATTCTTATTTATTTATTTTTGAGACGGAGTCTCGCTCTGTCA	CGCTATGTTGTGTAGATTGCCCCTGTGAAATTGGTACATACTGGAATATG	CCDC125;CCDC125;CCDC125	NM_001297697;NM_176816;NM_001297696	Body;Body;Body	Body								CCDC125	ENST00000460090.1	3'UTR	CCDC125	ENST00000460090.1	3'UTR										25	0.89402
cg10218622	chr9	133000521	-	cg10218622	64634133		CAAATAATTCATTCACCTCATCTAACTTTTACACCTATAATAAACCAAAC		II			NA							OpenSea	AGGGATTCAGGCAAATGATTCATTCACCTCATCTGACTTTTGCACCTGTGATGGGCCAGG[CG]CAGGGGGCCTAGAGATTGGTTGCTGACCACATGGAGGGTTGCGTCGGGAGGGAAGGTGGG	CGCCTGGCCCATCACAGGTGCAAAAGTCAGATGAGGTGAATGAATCATTT				integenic														chr9:133000045-133000710	3								25	0.033792
cg11209957	chr21	44830921	-	cg11209957	22628986		CRTTCAAAATAACAAAAAAACACAAAAACAAAACCCAAACRCCTCCAAAC		II			NA						chr21:44830845-44831152	Island	AGAGCGCCAGCCGTTCAGGGTGACAGAAAAGCACAGAGGCAGGGCCCAGGCGCCTCCAGG[CG]AAGGCCTCCGCTCCCACCGCTGCGAGAGGAGGCGCGTCCACGACGGAATAAGCAGGCGGT	CGCCTGGAGGCGCCTGGGCCCTGCCTCTGTGCTTTTCTGTCACCCTGAAC				integenic					21:43655253-43655664									chr21:44830025-44831075	3						TRUE		25	0.36169
cg20293777	chr4	95260570	-	cg20293777	82753874		TCTTTACATCTAAAATTAACCACTAACTTCCTTACACCCCAAAATATATC		II			rs72886777	0.029735						OpenSea	ACATCTAAAGATCTTTGCATCTAAAATTAACCACTGGCTTCCTTACACCCCAAAGTATAT[CG]TGTAAAGTTACTAATTCAGCAGATAGATAAAAAGCTCATTTAGAATTCTGTTTGAAAAAT	CTTTGCATCTAAAATTAACCACTGGCTTCCTTACACCCCAAAGTATATCG	HPGDS	NM_014485	5'UTR	5'UTR								HPGDS;HPGDS	ENST00000514774.1;ENST00000295256.5	3'UTR;5'UTR	HPGDS;HPGDS;HPGDS	ENST00000514774.1;ENST00000506331.1;ENST00000295256.5	3'UTR;3'UTR;5'UTR			chr4:95260112-95260650	6						25	1.70292
cg07091529	chr2	16804409	-	cg07091529	79792939		TTAACATTTTTTTCATAACTCCTAACCATAATTCCTTACACTAAACCTAC		II			NA							OpenSea	ATCTCAGTGTGTTGGCATTTTTTTCATGACTCCTGACCATGATTCCTTACACTGGGCCTG[CG]TAAGAGAGATGTGTTAATATACCACAATCCAGGCAGCTGAACGCTTGACCAAACTTTAGT	CGCAGGCCCAGTGTAAGGAATCATGGTCAGGAGTCATGAAAAAAATGCCA	FAM49A	NM_030797	5'UTR	5'UTR								FAM49A;FAM49A;FAM49A;FAM49A	ENST00000355549.2;ENST00000406434.1;ENST00000406434.1;ENST00000381323.3	TSS200;ExonBnd;5'UTR;5'UTR	FAM49A;FAM49A;FAM49A;FAM49A;FAM49A;FAM49A	ENST00000355549.2;ENST00000406434.1;ENST00000406434.1;ENST00000381323.3;ENST00000445605.1;ENST00000451689.1	TSS200;ExonBnd;5'UTR;5'UTR;5'UTR;5'UTR	chr2:16804225-16804615	3						TRUE		25	0.500929
cg10284278	chr15	68468049	+	cg10284278	37768150		CTCCATTATAAAAAACAAAAACTTCCTATACTTCCTTTTTTAATCTCATC		II			rs113555272	0.011193						OpenSea	TCCTAAAGTACTGTACAGACTGTGATGAAATACAATTTAAGGAGGATGGCACTTGGGCAC[CG]ATGAGATCAAAAAAGGAAGTACAGGAAGTTTCTGCCTCTTACAATGGAGTCGATGGTGAG	TCCATTGTAAGAGGCAGAAACTTCCTGTACTTCCTTTTTTGATCTCATCG	PIAS1	NM_016166	Body	Body								PIAS1	ENST00000567417.1	TSS1500	PIAS1	ENST00000567417.1	TSS1500	chr15:68467920-68468150	3								25	1.47521
cg00630276	chr8	144529052	-	cg00630276	80780285		CTAAACTAAAACCCRCAACCRAAAAACTATCTTCAAATAACTAATTAATC		II			rs75763770	0.026499						OpenSea	CCCTCTGGGGCCTGGACTGGGGCCCGCAACCGGAGAACTGTCTTCAGATAACTAATTGGT[CG]TCTGCCTTTTCTATCAGCACCAAGACAGTGGAGAGCCTCAGGTGAATCTCCCAGGCACCA	CGACCAATTAGTTATCTGAAGACAGTTCTCCGGTTGCGGGCCCCAGTCCA	ZC3H3	NM_015117	Body	Body				TRUE		8:144528565-144529389	Unclassified_Cell_type_specific	ZC3H3	ENST00000530603.1	3'UTR	ZC3H3	ENST00000530603.1	3'UTR	chr8:144528860-144529350	3								25	0.0737087
cg15085603	chr19	49250252	+	cg15085603	51684195		CCCTAAATACTAAAAAAATTCTAATCCAAAAAAACTACAACCTCTATAAC		II			NA						chr19:49253688-49254221	N_Shelf	GAAACTCAACTCTGTCTGATTGGACTGCAACAAAGGGAGGTCCCGCCCATCGCTCCATGA[CG]TCACAGAGGCTGCAGCCTTTTTGGACTAGAATTTTCCCAGCATCTAGGGAAGAGGAAGCC	CGTCACAGAGGCTGCAGCCTTTTTGGACTAGAATTTTCCCAGCATCTAGG	IZUMO1	NM_182575	TSS200	TSS200					19:53941541-53942279			IZUMO1	ENST00000332955.2	TSS200	IZUMO1	ENST00000332955.2	TSS200	chr19:49250100-49250630	3						TRUE		25	0.768856
cg15675888	chr18	10477185	+	cg15675888	23754206		AAAACTATCTTAAATCATAACTTCTTAAACTTCTAATTATCCACCACCTC		II			NA							OpenSea	AGAATTCCATACCACTTTTCTTTCTGCTAGTGTGGATTTGCAGAGGTGATGGGAGATGGA[CG]AGGTGGTGGACAACCAGAAGTTCAAGAAGTCATGACCTAAGACAGTTTCAAGAACTAGTC	CGAGGTGGTGGACAACCAGAAGTTCAAGAAGTCATGACCTAAGACAGTTT	APCDD1	NM_153000	Body	Body														chr18:10475585-10477370	3								25	0.0552679
cg11120695	chr3	51908938	-	cg11120695	61696223		AAAACAAAAAACAACCAATCCCCATTCATTCCAACTCTACATACCCTAAC		II			NA							OpenSea	ACAAGAAAATGGGGGCAAGAGACAGCCAGTCCCCATTCATTCCAGCTCTGCATACCCTGA[CG]TTTCACCCCAGTTTTTCTGGAACACCCTGATTGATGTCAGGTAATGAGGACAGGTGCCTG	CGTCAGGGTATGCAGAGCTGGAATGAATGGGGACTGGCTGTCTCTTGCCC	IQCF5	NM_001145059	Body	Body								IQCF5-AS1	ENST00000440723.1	5'UTR	IQCF5-AS1	ENST00000440723.1	5'UTR								TRUE		25	0.166035
cg02901679	chr1	206945999	-	cg02901679	50793112		CTCCTCCTTCTCTAACCTCTCTAATAAACTTAATTTTCAATTTTTACATC		II			NA							OpenSea	TCTGCTTAGAGCTCCTCCTTCTCTAACCTCTCTAATAAACTTAGTTTTCAATTTTTGCAT[CG]TAAGCAAAAATGATTGGTTGAACATGAACTTCTGCATTACAGCTATTTTTAGGATGGGCT	CGATGCAAAAATTGAAAACTAAGTTTATTAGAGAGGTTAGAGAAGGAGGA	IL10	NM_000572	TSS200	TSS200								IL10;IL10	ENST00000471071.1;ENST00000423557.1	TSS1500;TSS200	IL10;IL10;IL10	ENST00000367099.3;ENST00000471071.1;ENST00000423557.1	TSS1500;TSS1500;TSS200	chr1:206945620-206946010	3					TRUE			25	1.5503
cg12447523	chr2	238934977	-	cg12447523	14793589		TAACATAAAATACAATTAATAACCTAAATCATTTCTCATACTCAACTTCC		II			NA							OpenSea	TCTCCTACTTTTGACATGAAATGCAATTAGTGGCCTAAGTCATTTCTCATGCTCAACTTC[CG]TATCTCTTTTCTTTCATTCCTCTCTCCTTAGTAAACACTAATCACCTTTGAAAGGAAATG	CGGAAGTTGAGCATGAGAAATGACTTAGGCCACTAATTGCATTTCATGTC	UBE2F;UBE2F;UBE2F;UBE2F-SCLY;UBE2F;UBE2F;UBE2F;UBE2F;UBE2F	NR_103499;NR_103498;NR_103500;NR_037904;NM_001278306;NM_001278308;NM_001278307;NM_001278305;NM_080678	Body;Body;Body;Body;Body;Body;Body;Body;Body	Body											UBE2F;UBE2F;UBE2F;UBE2F;UBE2F;UBE2F	ENST00000482096.1;ENST00000440223.1;ENST00000417231.1;ENST00000454786.1;ENST00000439338.1;ENST00000480828.1	5'UTR;3'UTR;3'UTR;3'UTR;3'UTR;5'UTR	chr2:238934860-238935075	3								25	0.464403
cg05234105	chr2	240447953	+	cg05234105	88789372		CAAAATACCCAATATCCCTCAACTCATAAATAAAAACACCRACAACTATC		II			NA						chr2:240449074-240449764	N_Shore	TGGAGAGCTGCTGAGATCCAGGTGCACGTGGACCTTCCCTGGAAGGATGGTTCTGGATGA[CG]ATAGCTGTCGGTGCCCCCACTCATGAGCTGAGGGACACTGGGCACTCTGATCAGCCTCAG	AGAGTGCCCAGTGTCCCTCAGCTCATGAGTGGGGGCACCGACAGCTATCG				integenic														chr2:240447785-240448015	3								25	0.123082
cg18818610	chr2	1799881	-	cg18818610	98676124		ACAACATTTTATAACATATAAAAACTATTAAATTCCRACTACAACACCAC		II			NA						chr2:1801618-1802060	N_Shore	ACAAAAGAATAACAGCATTTTGTAACATATAAGAGCTATTAAATTCCGACTGCAGCACCA[CG]TGACGCTGTGTTGAAACAGGGTCACACTCACACGTGTTTTGAGGCTGTCACACTGCAACA	CGTGGTGCTGCAGTCGGAATTTAATAGCTCTTATATGTTACAAAATGCTG	MYT1L;MYT1L	NM_001303052;NM_015025	Body;Body	Body														chr2:1799125-1800055	3								25	0.0493249
cg26635451	chr12	89749142	+	cg26635451	41705287		CTACRATAACACCCCCTTTACTTAACAACTAAATTAAAACRAATTAAATC		II			NA						chr12:89745168-89748144	S_Shore	CTTGACAGCCCGCCTGGACTCGCTCATCTGCAGCAAAGCCCTCTGAGATACTACCCTAAC[CG]ATTTAATCCGTTCCAATTCAGCTGTCAAGTAAAGGGGGTGTTATCGTAGACCAGGATCAA	TACGATAACACCCCCTTTACTTGACAGCTGAATTGGAACGGATTAAATCG				integenic			CDMR		12:88273164-88273274	12:89747962-89749741	Promoter_Associated							chr12:89748885-89749390	3						TRUE		25	0.403142
cg02984092	chr15	89178874	-	cg02984092	74644243		ACTATATACTATAATTAATTTTATACAATTACRATTTCAAACTACATCCC		II			NA							OpenSea	ATTAACAGCACACTGTGTACTATAGTTAATTTTATGCAGTTACGGTTTCAGACTGCATCC[CG]ACATTGGTTTACATTTCTCTTGACTGAGAATGGTGCCACGTGTGGTCTGTAAGTAGGTAA	CGGGATGCAGTCTGAAACCGTAACTGCATAAAATTAACTATAGTACACAG				integenic						15:89178598-89179019	Unclassified_Cell_type_specific	ISG20	ENST00000560741.1	TSS1500	ISG20;ISG20	ENST00000560741.1;ENST00000558992.1	TSS1500;TSS1500	chr15:89178420-89178935	3						TRUE		25	0.868213
cg18392999	chr6	139043760	-	cg18392999	24745976		AACCATAAACTTACATTCACTTCCCCAAAAATATTTAATCAATCAATCAC		II			NA							OpenSea	AAAACTAGTACAACCATGAACTTACATTCACTTCCCCAAAAGTATTTAGTCAATCAGTCA[CG]TAATAGTTTCACAAATGTGGGCAAATTAACTCATCTAGTTTGTAAAAATAAAGTTACTAC	CGTGACTGATTGACTAAATACTTTTGGGGAAGTGAATGTAAGTTCATGGT				integenic														chr6:139043705-139044575	3								25	1.24418
cg23689722	chr1	3100956	-	cg23689722	75690989		AATTCTAATCTCCTTAAAAACTTCTATTTCCRCAACCAACRACAAAATAC		II			NA						chr1:3102540-3103352	N_Shore	CTGTACTTAAAAGTTCTGGTCTCCTTAGAGGCTTCTGTTTCCGCAGCCAACGACAGGGTG[CG]GGGCGGGGGCCGGGAGGCGAGGGCCAGCAGGACCGGGGTCCAGTCACTTTCACGGGTCCT	GTTCTGGTCTCCTTAGAGGCTTCTGTTTCCGCAGCCAACGACAGGGTGCG	PRDM16;PRDM16	NM_022114;NM_199454	Body;Body	Body					1:3090797-3091395											chr1:3100554-3111067	6				TRUE		25	0.823649
cg17823343	chr20	14883307	+	cg17823343	71661247		ATAACCTCAACAACTACAAAATCCCTATTTTTTTCAATCTTTCTCAACAC		II			NA							OpenSea	GTGGTCAGGGTTGCCAAAGAGCCAATGTCCAAGAAAAGAAGAGAGGCAGGGTGGTCAGGA[CG]TGCTGAGAAAGACTGAAAAAAATAGGGACCTTGCAGCTGTTGAGGCCATAGTAGTGACTC	TGGCCTCAACAGCTGCAAGGTCCCTATTTTTTTCAGTCTTTCTCAGCACG	MACROD2-AS1;MACROD2-AS1;MACROD2	NR_037841;NR_110318;NM_080676	Body;Body;Body	Body								MACROD2-AS1	ENST00000455291.1	3'UTR	MACROD2-AS1	ENST00000455291.1	3'UTR	chr20:14883145-14883435	3								25	0.426194
cg13179915	chr11	65362949	-	cg13179915	14660942		CRACTTAACTACCTAACTCTCTTACCTATAATAATAAAAATACTAACAAC		II			NA						chr11:65366864-65367254	N_Shelf	GCCGCACCCCCCGACTTGGCTGCCTGGCTCTCTTACCTGTGGTGGTGAGGATGCTGGCAG[CG]AAGAGCAGGGCTGAGGGAAGGTCCCAGGTCCTGCCCTCTGAGCTGTTGCCCAGGGTGGAG	CGCTGCCAGCATCCTCACCACCACAGGTAAGAGAGCCAGGCAGCCAAGTC	KCNK7;KCNK7;KCNK7;KCNK7	NM_033348;NM_033455;NM_033347;NM_005714	1stExon;1stExon;1stExon;1stExon	1stExon				TRUE		11:65362671-65363475	Unclassified_Cell_type_specific	KCNK7;KCNK7	ENST00000342202.4;ENST00000394216.2	1stExon;1stExon	KCNK7;KCNK7	ENST00000342202.4;ENST00000394217.2	1stExon;1stExon	chr11:65362885-65364455	3					TRUE	TRUE		25	0.0438753
cg09765747	chr20	50858847	+	cg09765747	87667525		TCTAAAAAAACCTACTACAACATAATCTCAAAAAAACACCCAAAACTAAC		II			NA							OpenSea	CCGAACTTCACTCAGGTGGTATAAACAGAGACCAACTATGATGAATGGTTATGTAAAGAT[CG]CCAGTCCTGGGTGCTTTTTTGAGATTATGCTGCAGCAGGCTTTCTCAGAATCTCTCCATT	CGCCAGTCCTGGGTGCTTTTTTGAGATTATGCTGCAGCAGGCTTTCTCAG				integenic											RP4-723E3.1	ENST00000454600.1	5'UTR					chr20:50858773-50859790	6				25	0.258203
cg19591099	chr6	30849941	-	cg19591099	86603843		AACTACAACTAATATATATATAAAAACCCATCTAATCCRTCCTCTCRCTC		II			NA						chr6:30852102-30852676	N_Shelf	TCCCGGAAGGGGACTGCAGCTAGTGTATGTGTGGGGGCCCATCTGGTCCGTCCTCTCGCT[CG]CTGGTCGTGCTGGGCTTCCCTCCTGTGGCCAGGTGGTCTGCAGGCCTGAAGCTGCCTTCT	ACTGCAGCTAGTGTATGTGTGGGGGCCCATCTGGTCCGTCCTCTCGCTCG	DDR1	NM_001297652	TSS1500	TSS1500								DDR1;DDR1;DDR1	ENST00000418800.2;ENST00000454612.2;ENST00000324771.8	TSS1500;TSS1500;5'UTR	DDR1;DDR1;DDR1;DDR1;DDR1;DDR1;DDR1;DDR1;DDR1;DDR1;DDR1;DDR1;DDR1;DDR1;DDR1;DDR1;DDR1;DDR1;DDR1;DDR1	ENST00000418800.2;ENST00000509639.1;ENST00000515529.1;ENST00000507046.1;ENST00000396342.2;ENST00000504651.1;ENST00000512694.1;ENST00000503628.1;ENST00000515233.1;ENST00000506573.1;ENST00000515881.1;ENST00000502955.1;ENST00000505066.1;ENST00000460944.2;ENST00000324771.8;ENST00000505534.1;ENST00000513749.1;ENST00000503180.1;ENST00000508317.1;ENST00000482050.1	TSS1500;TSS1500;TSS1500;TSS1500;TSS1500;TSS1500;TSS1500;TSS1500;TSS1500;TSS1500;TSS1500;5'UTR;5'UTR;5'UTR;5'UTR;5'UTR;5'UTR;5'UTR;5'UTR;5'UTR	chr6:30849525-30850135	3								25	0.176682
cg15035117	chr16	27410868	-	cg15035117	79682215		TTCCTCACCCAAAACCRTAAAATCCCATATAATATAAATATATAATTTCC		II			rs2107357	0.180859						OpenSea	AACAATCTACCTTCCTCACCCAAAACCGTGAGGTCCCATGTGGTGTAGATGTGTGATTTC[CG]TGCCTTCACCTTCTACTATTCCTCCATTTGCTCACTGTATTACGCCATGCTGTTCTCAAG	CGGAAATCACACATCTACACCACATGGGACCTCACGGTTTTGGGTGAGGA				integenic														chr16:27410665-27411195	3								25	0.23731
cg27054346	chr15	52433433	+	cg27054346	43656198		TCTTTCCATCCTAATAATTTAAATAATAAATATTCTATATACCCCTTAAC		II			NA							OpenSea	GTAGTTGGTGTGCATAGCAACAGACTTCTTTTTGGCAGCCATGTTTTCATTTTTGTCAAA[CG]TCAAGGGGTACACAGAACACTTATTATCCAAACCACTAGGATGGAAAGAAAGAAGTACCA	CGTCAAGGGGTACACAGAACACTTATTATCCAAACCACTAGGATGGAAAG	GNB5;GNB5	NM_006578;NM_016194	Body;Body	Body								GNB5	ENST00000559348.1	TSS1500	GNB5;GNB5;GNB5;GNB5	ENST00000559348.1;ENST00000558122.1;ENST00000558519.1;ENST00000561313.1	TSS1500;3'UTR;TSS200;3'UTR										25	0.145548
cg22260003	chr22	45847302	+	cg22260003	82608327		TCTAAAACCCCACATTCTAATCCTAAATATAATTTCCAATCATTTCCACC		II			NA							OpenSea	GCCAAGATTTTAATGCTACATCTGTGTGAGTATCTTTTGATAATAAGAACCAAATGTTGT[CG]GTGGAAATGACTGGAAATTACACTTAGGATCAGAATGTGGGGTTTTAGATTCCCTCTTGG	CGGTGGAAATGACTGGAAATTACACTTAGGATCAGAATGTGGGGTTTTAG				integenic				TRUE										chr22:45847085-45847495	3								25	0.0978476
cg06772729	chr1	33835165	+	cg06772729	3707357		AATCTTACTCCCRCACATTTATTCTTAACTCTAAATTCATCATTTAAAAC		II			NA							OpenSea	GGAGATGGAAGTCTATTTCATGCCTTGTGTCTAAGAGGCTGTTCCCTGGGGATAGAGATG[CG]CCTCAAATGATGAACTCAGAGCCAAGAACAAATGTGCGGGAGCAAGACCAGACAAGCTCC	CGCCTCAAATGATGAACTCAGAGCCAAGAACAAATGTGCGGGAGCAAGAC	PHC2	NM_198040	Body	Body								PHC2	ENST00000373416.1	5'UTR	PHC2;PHC2	ENST00000468406.1;ENST00000373416.1	3'UTR;5'UTR	chr1:33834885-33835375	3								25	0.571561
cg03921940	chr7	137352728	+	cg03921940	98615220		AACAAATTACACAATCTCATAAAATCTCAATTCCCTTAACTAAATAAATC		II			NA							OpenSea	TGTAATATACACATTACCCACACTGTAAACAGAGCTCACTTCTGCCATGCCAAGTAGGTA[CG]ACTTACCCAGCTAAGGGAACTGAGACCCTATGAGACTGTGCAACTTGCCCAAGAAAGACT	CGACTTACCCAGCTAAGGGAACTGAGACCCTATGAGACTGTGCAACTTGC	DGKI	NM_004717	Body	Body								DGKI	ENST00000453654.1	5'UTR	DGKI;DGKI	ENST00000470895.1;ENST00000453654.1	3'UTR;5'UTR	chr7:137352420-137352735	3								25	0.050454
cg07697177	chr1	2125182	-	cg07697177	20725592		CCACAAACRACTACTACTCCACCCTAAAAACCCTACAAAAATCAAATACC		II			rs1058411	0.17482					chr1:2126048-2126642	N_Shore	CGCGGCACCCTCCACAGACGGCTGCTGCTCCACCCTGGGGGCCCTGCAGGGATCAGGTGC[CG]GGCGCTGGGGCAGGGACCTGGCGGGGGATTCCAGGTGCCCTCCTGCCCCGTGAAGCAGCC	CACAGACGGCTGCTGCTCCACCCTGGGGGCCCTGCAGGGATCAGGTGCCG	C1orf86;LOC100128003;C1orf86	NM_001146310;NR_024445;NM_182533	Body;TSS200;Body	Body					1:2114878-2116476	1:2125069-2125250	Unclassified_Cell_type_specific	C1orf86;C1orf86	ENST00000400919.3;ENST00000487186.1	5'UTR;3'UTR	C1orf86;C1orf86;C1orf86;C1orf86;C1orf86;C1orf86	ENST00000400919.3;ENST00000476803.1;ENST00000497675.1;ENST00000469733.1;ENST00000401813.3;ENST00000487186.1	5'UTR;3'UTR;3'UTR;3'UTR;3'UTR;3'UTR			chr1:2124454-2127767	6	chr1:2124764-2127611	6		TRUE		25	0.246499
[truncated: 1,007 more rows]
[truncated: 17 more columns]

## Sheet: TableS4
Table S4. Gene set enrichment analysis (GSEA) result using 1133 annotated genes obtained from 1701 CpGs
[truncated: 14 more rows]

## Sheet: TableS5
Table S5. CpG sites associated with opioid dosage at p ≤ 0.0001
[truncated: 69 more rows]
